# Supplementary material for: Soil microbiota influences clubroot disease by modulating Plasmodiophora brassicae and Brassica napus transcriptomes
Source: Microb Biotechnol. 2020 Jul 19;13(5):1648–72. doi: 10.1111/1751-7915.13634 (PMC7415369; doi:10.1111/1751-7915.13634)
Supplement: Supplementary file 9 — Table S2. Description of the P. brassicae genes differentially expressed between H and M at Tf when infecting Yudal (−1: genes underexpressed at H compared to M; 1: genes overexpressed at H compared to M). [file MBT2-13-1648-s009.xlsx]

## Sheet: Pb genes in Yudal H vs M Tf
S2 Table. Description of the P. brassicae genes differentially expressed between H and M at Tf when infecting Yudal (-1: genes underexpressed at H compared to M; 1: genes overexpressed at H compared to M).
P. brassicae Gene	P. brassicae gene expression level	P. brassicae gene expression level	P. brassicae gene expression level	Fold change	Adjusted	Description	Length	Blast2Go_GO_Names	Blast2Go_Enzyme_Names	Manual_EnzymeCodes	Genes in e3 isolate (Schwelm et al., 2015)
	in Yudal H compared to M at Tf	in Yudal / H / Tf	in Yudal / M / Tf		P-value
Pldbra_eH_r1s002g01061	-1	140.74	191.378	1.36011	1,54918658036825e-05	phosphatidylinositol_4-kinase_type_2-beta	351	F:kinase_activity	NA	ec:2.7.11.1	PBRA_002606
Pldbra_eH_r1s005g02917	-1	136.652	167.321	1.22343	0,00104753666596562	TOR_kinase_binding	307	F:protein_binding;_C:TORC1_complex;_C:TORC2_complex;_P:positive_regulation_of_TOR_signaling	NA	NA	PBRA_002258
Pldbra_eH_r1s005g02982	-1	6.98883	11.448	1.63968	0,000473629671671931	hypothetical_protein_PBRA_002205	224	F:zinc_ion_binding	NA	ec:2.7.11.25	PBRA_002205
Pldbra_eH_r1s005g03095	-1	0.758842	1.98928	2.61284	0,00109316141898191	hypothetical_protein_PBRA_003563	257	C:integral_component_of_membrane	NA	NA	PBRA_003563
Pldbra_eH_r1s005g03281	-1	136.11	167.51	1.23037	0,000746765918716307	box_C_D_snoRNA_1	257	F:metal_ion_binding	NA	NA	PBRA_007128
Pldbra_eH_r1s012g06525	-1	78.9534	103.125	1.30285	4,83546034562278e-05	peptidyl-prolyl_cis-trans_isomerase-like_1	169	P:protein_peptidyl-prolyl_isomerization;_F:peptidyl-prolyl_cis-trans_isomerase_activity;_P:protein_folding;_C:post-mRNA_release_spliceosomal_complex	Peptidylprolyl_isomerase	ec:5.2.1.8;ec:5.2.1.8	PBRA_008091
Pldbra_eH_r1s019g08772	-1	147.011	176.127	1.19786	0,0012676103177392	type_A_von_Willebrand_factor_domain-containing	628	F:molecular_function;_C:cellular_component;_C:nucleus;_P:biological_process	NA	ec:6.6.1.1	PBRA_004859
Pldbra_eH_r1s025g10302	-1	46.6253	64.5753	1.38612	0,0011343547548567	RCC1_BLIP-II	376	F:protein_binding	NA	ec:1.14.11.27	PBRA_008448
Pldbra_eH_r1s035g11706	-1	45.0218	58.3199	1.29265	0,000548239262701292	C2H2-type_zinc_finger-containing_protein	352	F:nucleic_acid_binding	NA	NA	PBRA_008208
Pldbra_eH_r1s001g00029	1	7.63002	1.83616	4.01589	0,00029426895638605	WD40_repeat	273	F:protein_binding;_P:signal_transduction;_C:integral_component_of_membrane	NA	NA	PBRA_009028
Pldbra_eH_r1s001g00044	1	10.1767	3.4361	2.89683	0,000299456932273394	multiple_epidermal_growth_factor-like_domains_6	3797	F:protein_binding;_C:integral_component_of_membrane	NA	ec:2.7.10.1;ec:3.2.1.133	PBRA_003853,
Pldbra_eH_r1s001g00090	1	26.123	9.51133	2.72328	0,000786895599764467	DNA_damage-inducible_1	308	F:aspartic-type_endopeptidase_activity;_P:proteolysis;_F:ubiquitin_binding	Acting_on_peptide_bonds_(peptidases)	ec:3.4.23;ec:3.4.19.12	PBRA_003807
Pldbra_eH_r1s001g00101	1	10.8858	3.79852	2.83056	0,000791852813474617	---NA---	393	NA	NA	NA	NA
Pldbra_eH_r1s001g00102	1	14.1323	4.44928	3.13053	7,18016570171442e-05	hypothetical_protein_PBRA_003798	628	NA	NA	NA	PBRA_003798
Pldbra_eH_r1s001g00111	1	7.87401	2.30032	3.2689	0,00114064040155749	c_transferase	384	C:integral_component_of_membrane	NA	ec:2.4.1.229	PBRA_003791
Pldbra_eH_r1s001g00137	1	14.9061	5.2844	2.76653	0,000977185633172278	solute_carrier_family_44_member_2	624	C:integral_component_of_membrane	NA	NA	PBRA_003769
Pldbra_eH_r1s001g00152	1	1.67478	0.397622	4.06448	2,21978502147868e-05	carbohydrate-binding_module_family_18	222	F:chitin_binding	NA	ec:3.2.1.14	PBRA_003759
Pldbra_eH_r1s001g00161	1	10.0318	4.18295	2.35856	0,000740525515637446	gamma-aminobutyric_acid_type_B_receptor_subunit_2	467	F:G-protein_coupled_GABA_receptor_activity;_P:G-protein_coupled_glutamate_receptor_signaling_pathway;_C:integral_component_of_membrane	NA	ec:4.6.1.2	PBRA_003751
Pldbra_eH_r1s001g00172	1	20.6675	7.05388	2.89415	0,000337818269944093	Chromosome-associated_kinesin_KIF4A	574	F:microtubule_motor_activity;_F:ATP_binding;_C:microtubule;_P:microtubule-based_movement;_F:microtubule_binding;_C:tubulin_complex;_F:metal_ion_binding	Nucleoside-triphosphate_phosphatase	ec:3.6.1;ec:3.6.1.15;ec:3.1.3.48	PBRA_003741
Pldbra_eH_r1s001g00179	1	6.44543	2.15447	2.90443	0,00101917125523602	adenylate_guanylate_cyclase	628	C:intracellular;_P:cyclic_nucleotide_biosynthetic_process;_F:phosphorus-oxygen_lyase_activity;_P:intracellular_signal_transduction	NA	ec:4.6.1.1	PBRA_003735
Pldbra_eH_r1s001g00180	1	10.9695	3.48422	3.09216	9,61111899442742e-05	Adenylate_cyclase	823	F:protein_binding;_C:integral_component_of_membrane	NA	NA	PBRA_003734
Pldbra_eH_r1s001g00240	1	0.474393	0.0559846	6.99782	0,000730187264391385	hypothetical_protein_PBRA_003684	280	C:integral_component_of_membrane	NA	ec:2.7.8.27	PBRA_003684
Pldbra_eH_r1s001g00278	1	19.8351	8.2654	2.37833	0,000596844518022759	Kelch_repeat-containing_s	771	F:protein_binding	NA	NA	PBRA_003651
Pldbra_eH_r1s001g00279	1	33.3937	12.4608	2.66111	0,000667093153894555	cAMP-dependent_kinase_catalytic	358	F:protein_serine/threonine_kinase_activity;_F:ATP_binding;_P:protein_phosphorylation;_P:serine_family_amino_acid_metabolic_process	Transferring_phosphorus-containing_groups	ec:2.7.11;ec:2.7.11.10	PBRA_003650
Pldbra_eH_r1s001g00361	1	12.4075	4.0511	3.02279	6,82312661559366e-05	glucose_sorbosone_dehydrogenase	798	F:catalytic_activity	NA	ec:3.4.21.101;ec:1.1.5.2	PBRA_001452,
Pldbra_eH_r1s001g00385	1	0.39992	0.0193285	10.0952	0,000873207179353956	hypothetical_protein_PBRA_001474	437	C:integral_component_of_membrane	NA	ec:2.7.11.15	PBRA_001474
Pldbra_eH_r1s001g00421	1	9.80953	3.66549	2.62961	0,000572451219811932	FAD-binding_oxidoreductase	495	F:oxidoreductase_activity;_acting_on_CH-OH_group_of_donors;_F:flavin_adenine_dinucleotide_binding;_P:oxidation-reduction_process	NA	ec:1.12.1.2;ec:1.1.98.3	PBRA_001505
Pldbra_eH_r1s001g00511	1	40.7052	11.7059	3.45806	0,000197880939047427	Serine_threonine-_kinase_HT1	464	F:protein_kinase_activity;_F:ATP_binding;_P:protein_phosphorylation	NA	ec:2.7.11.10	PBRA_001589
Pldbra_eH_r1s001g00528	1	28.7429	9.5152	2.9977	0,000589945553952984	5_-nucleotidase	426	F:metal_ion_binding	NA	ec:3.1.3.5;ec:3.1.3.96	PBRA_001605
Pldbra_eH_r1s001g00554	1	26.211	9.56236	2.72131	0,000230080572796834	hypothetical_protein_PBRA_001627	1139	NA	NA	NA	PBRA_001627
Pldbra_eH_r1s001g00593	1	75.0074	27.278	2.74327	0,000739049227345911	persulfide_dioxygenase_mitochondrial	244	NA	NA	ec:3.1.1.27	PBRA_001665
Pldbra_eH_r1s001g00616	1	12.1047	3.80984	3.14713	0,000286760804819102	Glu_Leu_Phe_Val_dehydrogenase	275	P:obsolete_electron_transport;_P:cellular_amino_acid_metabolic_process;_F:oxidoreductase_activity;_acting_on_the_CH-NH2_group_of_donors;_NAD_or_NADP_as_acceptor;_P:oxidation-reduction_process	NA	ec:1.4.1.23	PBRA_001682,
Pldbra_eH_r1s001g00617	1	8.55284	2.1718	3.85625	0,000288620057458319	glutamate_NAD(P)+	206	P:obsolete_electron_transport;_P:cellular_amino_acid_metabolic_process;_F:oxidoreductase_activity;_acting_on_the_CH-NH2_group_of_donors;_NAD_or_NADP_as_acceptor;_P:oxidation-reduction_process	NA	ec:1.4.1.23	PBRA_001682,
Pldbra_eH_r1s001g00621	1	52.8964	21.2245	2.48161	0,000225816539259395	AT-rich_interactive_domain-containing_3C	605	F:DNA_binding;_C:nucleus;_F:zinc_ion_binding	NA	ec:2.1.1.43	PBRA_001686
Pldbra_eH_r1s001g00643	1	18.3695	5.51794	3.27843	0,00026184516406736	fad-dependent_oxidoreductase	527	F:D-arabinono-1;4-lactone_oxidase_activity;_C:membrane;_F:flavin_adenine_dinucleotide_binding;_P:oxidation-reduction_process	D-arabinono-1;4-lactone_oxidase	ec:1.1.3.37;ec:1.1.98.3;ec:1.1.1.333	PBRA_001705
Pldbra_eH_r1s001g00648	1	3.87451	1.18913	3.10567	0,00103257700101608	DNA_topoisomerase_domain	93	F:protein_binding	NA	NA	PBRA_001710
Pldbra_eH_r1s001g00671	1	17.8663	5.47017	3.23282	0,000272258974449951	glutathione-disulfide_reductase	461	F:glutathione-disulfide_reductase_activity;_P:gluconeogenesis;_P:obsolete_electron_transport;_P:glutathione_metabolic_process;_F:electron_transfer_activity;_P:electron_transport_chain;_C:intracellular_part;_P:cell_redox_homeostasis;_F:flavin_adenine_dinucleotide_binding;_F:NADP_binding;_P:cellular_oxidant_detoxification	Glutathione-disulfide_reductase	ec:1.8.1.7;ec:1.8.2.3;ec:1.8.1.5	PBRA_001732
Pldbra_eH_r1s001g00699	1	20.7624	6.18575	3.31437	0,000428064496738276	REVEILLE_6-like_isoform_X2	353	F:DNA_binding;_C:nucleus;_P:regulation_of_transcription;_DNA-templated	NA	NA	PBRA_001758
Pldbra_eH_r1s001g00748	1	0.76383	0.0946416	6.16798	0,000140641317846496	Major_facilitator_superfamily_domain-containing	426	F:transporter_activity;_C:integral_component_of_membrane;_P:transmembrane_transport	NA	NA	PBRA_001801
Pldbra_eH_r1s001g00753	1	42.7228	16.096	2.64374	0,000924267940643596	gamma-glutamylcyclotransferase	222	NA	NA	ec:4.3.2.6	NA
Pldbra_eH_r1s002g00819	1	6.82687	2.63126	2.51582	0,00100272234720948	cytochrome_P450	1113	F:NADPH-hemoprotein_reductase_activity;_F:iron_ion_binding;_P:obsolete_electron_transport;_F:FMN_binding;_F:heme_binding;_P:oxidation-reduction_process;_F:aromatase_activity	NADPH--hemoprotein_reductase;_Unspecific_monooxygenase;_Acting_on_paired_donors;_with_incorporation_or_reduction_of_molecular_oxygen._The_oxygen_incorporated_need_not_be_derived_from_O(2)	ec:1.6.2.4;ec:1.14.14.1;ec:1.14.14;ec:1.14.21.7;ec:1.16.1.5;ec:1.18.1.7;ec:1.16.1.5	PBRA_005128
Pldbra_eH_r1s002g00820	1	1.02998	0.0966425	7.1355	0,000124810829947275	hypothetical_protein_PBRA_005130	1451	F:protein_binding;_C:membrane	NA	NA	PBRA_005130
Pldbra_eH_r1s002g00864	1	6.81863	2.58847	2.5493	5,83337325571308e-05	Bardet-Biedl_syndrome_4	359	F:protein_binding	NA	NA	PBRA_005164
Pldbra_eH_r1s002g00870	1	10.4305	3.64512	2.78563	0,000447823944334625	gastrula_zinc_finger_-	367	F:nucleic_acid_binding;_F:metal_ion_binding	NA	NA	PBRA_005168
Pldbra_eH_r1s002g00884	1	1.81913	0.476937	3.42356	0,00128554594202059	glutathione_S-transferase_kappa_1_[Rhodotorula_toruloides_NP11]	212	F:glutathione_transferase_activity;_P:obsolete_electron_transport;_P:glutathione_metabolic_process;_P:obsolete_glutathione_conjugation_reaction;_F:protein_disulfide_oxidoreductase_activity;_P:oxidation-reduction_process	Glutathione_transferase	ec:2.5.1.18;ec:1.8.1.8	PBRA_005181
Pldbra_eH_r1s002g00885	1	8.01941	2.20886	3.50506	0,000321088089692598	glycoside_hydrolase	305	F:hydrolase_activity;_hydrolyzing_O-glycosyl_compounds;_P:carbohydrate_metabolic_process;_C:integral_component_of_membrane	NA	NA	PBRA_005182
Pldbra_eH_r1s002g00922	1	6.64086	2.35707	2.72665	0,000846925215372123	hypothetical_protein_PBRA_005212	132	NA	NA	NA	PBRA_005212
Pldbra_eH_r1s002g00951	1	9.82358	3.59073	2.66818	0,00029322845367543	hypothetical_protein_PBRA_005232	1567	C:extracellular_region;_P:chitin_metabolic_process;_F:chitin_binding	NA	ec:2.7.10.1;ec:3.2.1.133	PBRA_005232
Pldbra_eH_r1s002g00952	1	13.3288	4.26282	3.06134	0,00013242273931872	multiple_epidermal_growth_factor-like_domains_6	937	C:extracellular_region;_P:chitin_metabolic_process;_F:chitin_binding	NA	ec:2.7.10.1;ec:3.2.1.14	PBRA_005233
Pldbra_eH_r1s002g01005	1	154.167	46.8709	3.28351	0,000234997172980687	hypothetical_protein_PBRA_002551	375	P:carbohydrate_metabolic_process;_P:nitrogen_compound_metabolic_process;_F:chitin_binding;_F:hydrolase_activity;_acting_on_carbon-nitrogen_(but_not_peptide)_bonds	NA	ec:3.2.1.14;ec:1.1.1.141	PBRA_002551
Pldbra_eH_r1s002g01019	1	4.43767	1.48638	2.86508	0,000997505935059676	hypothetical_protein_PBRA_002560	390	NA	NA	NA	PBRA_002560
Pldbra_eH_r1s002g01020	1	3.46407	1.02132	3.15344	0,000355495376497227	Germinal_center_kinase_1	256	F:nucleotide_binding;_F:protein_kinase_activity;_F:protein_serine/threonine_kinase_activity;_F:protein_binding;_F:ATP_binding;_C:cytoplasm;_C:plasma_membrane;_P:protein_phosphorylation;_C:membrane;_F:kinase_activity;_P:phosphorylation;_C:apical_plasma_membrane;_F:transferase_activity;_P:cell_differentiation;_P:negative_regulation_of_apoptotic_process;_P:negative_regulation_of_MAP_kinase_activity;…	NA	NA	PBRA_007694
Pldbra_eH_r1s002g01028	1	11.2242	3.54689	3.1024	0,00112409204048194	tctex1_domain-containing_2	123	C:motile_cilium	NA	NA	PBRA_002574
Pldbra_eH_r1s002g01047	1	9.48967	2.68738	3.40142	1,29784684513435e-05	LMBR1-like_conserved_region-containing	505	C:integral_component_of_membrane	NA	NA	PBRA_002592
Pldbra_eH_r1s002g01048	1	11.2828	3.22922	3.44844	0,000161698032261461	LMBR1-like_conserved_region-containing	540	C:integral_component_of_membrane	NA	NA	PBRA_002593
Pldbra_eH_r1s002g01072	1	7.08098	1.77963	3.89269	3,51724469593749e-05	FMN-binding_glutamate_synthase_family	207	P:glutamate_biosynthetic_process;_F:glutamate_synthase_activity;_P:oxidation-reduction_process	NA	ec:1.4;ec:1.4.1.14	PBRA_002615
Pldbra_eH_r1s002g01101	1	11.461	3.74709	3.00468	0,000610062929139668	Bardet-Biedl_syndrome_2	725	F:protein_binding;_C:BBSome;_P:non-motile_cilium_assembly	NA	NA	PBRA_002640
Pldbra_eH_r1s002g01195	1	24.8504	7.47089	3.28797	0,00104502299165094	hypothetical_protein_PBRA_002720	364	NA	NA	NA	PBRA_002720
Pldbra_eH_r1s002g01222	1	8.31096	3.03407	2.68536	1,51407256932822e-05	brefeldin_A-inhibited_guanine_nucleotide-exchange	526	F:ARF_guanyl-nucleotide_exchange_factor_activity;_P:regulation_of_ARF_protein_signal_transduction;_P:regulation_of_GTPase_activity;_F:metal_ion_binding	NA	NA	PBRA_002744
Pldbra_eH_r1s002g01223	1	52.7453	23.068	2.27476	0,000122520010742515	Brefeldin_A-inhibited_guanine_nucleotide-exchange_2	1094	F:ARF_guanyl-nucleotide_exchange_factor_activity;_P:regulation_of_ARF_protein_signal_transduction;_P:regulation_of_GTPase_activity;_F:metal_ion_binding	NA	ec:3.1.3.48;ec:2.7.10.2	PBRA_002744
Pldbra_eH_r1s002g01307	1	38.8626	14.1386	2.7329	0,00056650041647134	acyl-_oxidase	279	F:acyl-CoA_oxidase_activity;_C:peroxisome;_P:fatty_acid_beta-oxidation;_P:acyl-CoA_metabolic_process;_F:FAD_binding	Acyl-CoA_oxidase	ec:1.3.3.6;ec:1.17.99.3;ec:1.3.8.10	PBRA_002829
Pldbra_eH_r1s002g01308	1	48.8452	18.3474	2.64933	0,000680549299331017	acyl-_oxidase	357	F:acyl-CoA_oxidase_activity;_C:peroxisome;_P:fatty_acid_beta-oxidation;_P:acyl-CoA_metabolic_process;_F:FAD_binding	Acyl-CoA_oxidase	ec:1.3.99.3;ec:1.3.8.10;ec:1.3.8.10	PBRA_002829
Pldbra_eH_r1s002g01318	1	56.2478	27.16	2.06172	0,000169452677509683	Epidermal_growth_factor_receptor_substrate_15-like	988	F:calcium_ion_binding;_F:protein_binding	NA	ec:2.7.6.5	PBRA_002836
Pldbra_eH_r1s003g01442	1	0.575111	0.038657	8.56431	0,000378169818425084	calcium_calmodulin-dependent_kinase_type_IV-like	420	F:protein_serine/threonine_kinase_activity;_F:ATP_binding;_P:protein_phosphorylation;_P:serine_family_amino_acid_metabolic_process	Transferring_phosphorus-containing_groups	ec:2.7.11.10	PBRA_008310
Pldbra_eH_r1s003g01550	1	8.87339	2.7511	3.15168	0,000702647451536719	Glycosyltransferase_uncharacterized	431	F:transferase_activity;_transferring_glycosyl_groups	NA	ec:2.4.2.38	PBRA_005304
Pldbra_eH_r1s003g01552	1	4.37816	1.04078	3.98536	0,000746210113677452	F-box_LRR-repeat_12	284	F:protein_binding	NA	ec:1.14.11.27	PBRA_005305
Pldbra_eH_r1s003g01580	1	3.61188	0.74326	4.6068	0,000255367146123398	bardet-Biedl_syndrome_1_family	611	F:protein_binding;_C:BBSome;_P:non-motile_cilium_assembly	NA	NA	PBRA_005334
Pldbra_eH_r1s003g01588	1	0.429125	0.0193285	11.4202	0,000247876020420602	sugar_ABC_transporter_substrate-binding	559	P:carbohydrate_transport	NA	NA	PBRA_005340
Pldbra_eH_r1s003g01625	1	7.00486	1.61622	4.08381	1,73948188311292e-05	hypothetical_protein_PBRA_002935	279	NA	NA	NA	PBRA_002935
Pldbra_eH_r1s003g01828	1	3.64933	0.942548	3.52526	0,00113999611085411	Dipeptidyl_peptidase_1	538	P:proteolysis;_F:cysteine-type_peptidase_activity	NA	ec:3.4;ec:3.4.22.33;ec:3.4.14.1	PBRA_003112
Pldbra_eH_r1s003g01831	1	6.44944	1.98996	3.16807	0,000517252665573147	hypothetical_protein_PBRA_003115	183	C:membrane;_C:integral_component_of_membrane	NA	NA	PBRA_003115
Pldbra_eH_r1s003g01889	1	1.85493	0.33991	4.75812	0,000341572205628047	NUDIX_hydrolase	210	F:hydrolase_activity	NA	ec:3.6.1.65	PBRA_003155
Pldbra_eH_r1s003g01890	1	49.5333	15.7405	3.1325	0,000320259728297355	glycoside_hydrolase_family_16	193	F:hydrolase_activity;_hydrolyzing_O-glycosyl_compounds;_P:carbohydrate_metabolic_process	NA	ec:3.2.1.151	PBRA_003156
Pldbra_eH_r1s003g01928	1	56.23	27.5877	2.02743	8,07298127311194e-06	chitin_synthase_2	733	F:chitin_synthase_activity;_P:chitin_biosynthetic_process;_C:integral_component_of_membrane	Chitin_synthase	ec:2.4.1.16;ec:2.4.1;ec:2.4.1.16;ec:2.4.1.16	PBRA_003189
Pldbra_eH_r1s003g02017	1	2.49496	0.586492	4.29709	6,11559433348233e-05	hypothetical_protein_PBRA_007071;_partial	262	NA	NA	NA	PBRA_007071,
Pldbra_eH_r1s003g02039	1	6.45341	2.25041	2.75462	0,000641270004916027	hypothetical_protein_PBRA_009138	476	F:nucleic_acid_binding;_F:aspartic-type_endopeptidase_activity;_P:proteolysis;_P:DNA_integration	NA	NA	PBRA_009138
Pldbra_eH_r1s003g02067	1	2.95409	0.549976	5.36238	2,6994967369045e-05	calcineurin_subunit_B_type_2	261	F:calcium_ion_binding	NA	ec:2.7.6.5	PBRA_008987
Pldbra_eH_r1s004g02087	1	20.115	5.64979	3.5085	0,000619222606874189	hypothetical_protein_PBRA_003541	186	C:integral_component_of_membrane	NA	NA	PBRA_003541
Pldbra_eH_r1s004g02167	1	9.50932	2.56969	3.61422	0,000289221810207955	lysosomal_alpha-mannosidase	516	F:alpha-mannosidase_activity;_P:mannose_metabolic_process;_F:carbohydrate_binding;_F:metal_ion_binding	Alpha-mannosidase	ec:3.2.1.24;ec:3.2.1;ec:3.2.1.170;ec:3.2.1.170	PBRA_003473
Pldbra_eH_r1s004g02246	1	4.88408	1.57688	2.98441	0,000138410207711468	Zinc_finger_740	192	F:nucleic_acid_binding	NA	NA	PBRA_000245
Pldbra_eH_r1s004g02303	1	2.7901	0.685275	3.91164	0,000918211248249277	hypothetical_protein_PBRA_003381	319	C:membrane;_C:integral_component_of_membrane	NA	NA	PBRA_003381
Pldbra_eH_r1s004g02382	1	5.17588	1.53291	3.24975	0,00110760294964023	hypothetical_protein_PBRA_003315;_partial	516	NA	NA	NA	PBRA_003315,
Pldbra_eH_r1s004g02401	1	3.36399	1.07385	2.83634	0,00129174244890898	hypothetical_protein_PBRA_003298	225	NA	NA	NA	PBRA_003298
Pldbra_eH_r1s004g02553	1	2.69843	0.991843	2.68625	0,000268665474534091	[Naegleria_gruberi]	378	C:membrane;_C:integral_component_of_membrane;_C:WASH_complex	NA	NA	PBRA_007640
Pldbra_eH_r1s004g02573	1	0.689777	0.0617139	10.3303	2,30841927654423e-05	ADP-ribosylation_factor_6	175	F:GTP_binding;_C:intracellular;_P:small_GTPase_mediated_signal_transduction	NA	NA	PBRA_007625
Pldbra_eH_r1s004g02592	1	6.45341	2.25041	2.75462	0,000641270004916027	hypothetical_protein_PBRA_009138	476	F:nucleic_acid_binding;_F:aspartic-type_endopeptidase_activity;_P:proteolysis;_P:DNA_integration	NA	NA	PBRA_009138
Pldbra_eH_r1s004g02644	1	2.20421	0.665946	3.14005	2,3726060995728e-05	cell_cycle_control	359	C:integral_component_of_membrane	NA	NA	PBRA_008572
Pldbra_eH_r1s005g02758	1	2.06363	0.65262	2.89904	0,00107809278496465	F-box_LRR-repeat_20_isoform_X2	216	F:protein_binding	NA	ec:1.14.11.27	PBRA_007886
Pldbra_eH_r1s005g02874	1	12.1085	5.17921	2.29602	0,00057469672037486	ATP_dependent_DNA_ligase	860	F:protein_tyrosine_phosphatase_activity;_P:tyrosine_metabolic_process;_P:peptidyl-tyrosine_dephosphorylation	Protein-serine/threonine_phosphatase;_Protein-tyrosine-phosphatase;_4-nitrophenylphosphatase	ec:3.1.3.16;ec:3.1;ec:3.1.3.48;ec:3.1.3.41;ec:6.5.1.3;ec:3.1.3.48	PBRA_002292
Pldbra_eH_r1s005g02942	1	54.4433	16.7719	3.22816	0,000194852463369659	dynein_intermediate_chain_2	701	F:protein_binding;_P:microtubule-based_process	NA	NA	PBRA_002238
Pldbra_eH_r1s005g02943	1	1.13729	0.262596	3.80107	0,00129676875980192	hypothetical_protein_PBRA_002237	579	F:GTPase_activator_activity;_P:positive_regulation_of_GTPase_activity;_F:metal_ion_binding	NA	NA	PBRA_002237
Pldbra_eH_r1s005g02944	1	1.5239	0.397895	3.19236	0,000898164139305652	Cdc4_and_related_F-box_and_WD-40_s	119	NA	NA	NA	PBRA_002237
Pldbra_eH_r1s005g02998	1	106.529	33.2381	3.19722	0,000464017387648784	hypothetical_protein_PBRA_002190	303	NA	NA	NA	PBRA_002190
Pldbra_eH_r1s005g03007	1	22.0288	6.73531	3.23801	0,000502949404057812	HMG_(high_mobility_group)_box_domain_containing	504	F:DNA_binding;_C:nucleus	NA	ec:2.1.1.43	PBRA_003624
Pldbra_eH_r1s005g03030	1	60.6582	40.7742	1.48678	0,000320680977069331	serine_threonine-_kinase_STY46-like_isoform_X1	900	F:protein_kinase_activity;_F:ATP_binding;_P:protein_phosphorylation	NA	ec:2.7.11.10	PBRA_003604
Pldbra_eH_r1s005g03045	1	2.8379	0.886083	2.97475	0,00090228336340696	hypothetical_protein_PBRA_003593	153	C:cytoplasm;_P:cilium-dependent_cell_motility;_P:axonemal_dynein_complex_assembly	NA	NA	PBRA_003593
Pldbra_eH_r1s005g03046	1	6.77814	1.9957	3.33616	5,06344185910672e-05	kintoun-like_isoform_X1	226	C:cytoplasm;_C:membrane;_C:integral_component_of_membrane;_P:cilium-dependent_cell_motility;_P:axonemal_dynein_complex_assembly	NA	NA	PBRA_003593
Pldbra_eH_r1s005g03205	1	3.87325	1.03892	3.34952	3,30759107671466e-05	hypothetical_protein_PBRA_007186	635	F:protein_kinase_activity;_F:protein_binding;_F:ATP_binding;_P:protein_phosphorylation	NA	ec:2.7.11.10	PBRA_007186
Pldbra_eH_r1s005g03217	1	1.34241	0.245268	4.66845	0,000184091586981597	hypothetical_protein_PBRA_007177	369	C:membrane	NA	NA	PBRA_007177
Pldbra_eH_r1s005g03233	1	13.8148	4.37893	3.09308	0,000377613533628013	speckle-type_POZ_B-like	391	F:protein_binding	NA	NA	PBRA_007164
Pldbra_eH_r1s005g03270	1	48.1675	14.8483	3.22957	0,000833941930492835	Intraflagellar_Transport_81	710	C:cilium;_F:tubulin_binding;_C:intraciliary_transport_particle_B;_P:intraciliary_transport;_C:tubulin_complex;_P:cilium_assembly	NA	NA	PBRA_007135
Pldbra_eH_r1s006g03392	1	6.60662	1.6738	3.84199	0,00060764743377079	sel1_repeat_family	244	F:protein_binding	NA	NA	PBRA_004183
Pldbra_eH_r1s006g03490	1	48.0272	27.6512	1.73017	0,00101310200064759	hypothetical_protein_PBRA_004246	364	F:oxidoreductase_activity;_F:metal_ion_binding;_P:oxidation-reduction_process	NA	ec:1.10.3.4	PBRA_004246
Pldbra_eH_r1s006g03494	1	1.26172	0.244995	5.70083	6,84229186873573e-06	hypothetical_protein_BVRB_024270;_partial	232	NA	NA	NA	NA
Pldbra_eH_r1s006g03517	1	3.30089	0.808703	3.9234	6,78105542541751e-05	Tubulin_polyglutamylase_TTLL4	626	F:ATP_binding;_P:cellular_protein_modification_process	NA	ec:6.3.2.25	PBRA_004266
Pldbra_eH_r1s006g03601	1	2.19178	0.470794	4.56397	1,03427138632161e-05	Rieske_domain-containing	147	F:nitrite_reductase_[NAD(P)H]_activity;_P:nitrate_assimilation;_F:2_iron;_2_sulfur_cluster_binding;_P:oxidation-reduction_process	Nitrite_reductase_(NAD(P)H)	ec:1.7.1.4;ec:1.14.12.11	PBRA_004334
Pldbra_eH_r1s006g03775	1	4.37372	1.65634	2.51842	0,000734770614647647	tubby_homolog_isoform_X4	363	C:cilium;_C:membrane;_C:integral_component_of_membrane;_F:phosphatidylinositol_binding;_P:protein_localization_to_cilium	NA	NA	PBRA_006906
Pldbra_eH_r1s006g03824	1	6.92273	2.17953	3.09618	0,00061331818544869	Zinc_C2H2_type_family_(macronuclear)	387	F:thiosulfate_sulfurtransferase_activity;_P:metabolic_process;_F:transferase_activity;_transferring_selenium-containing_groups;_F:carbon-sulfur_lyase_activity;_F:tRNA_2-selenouridine_synthase_activity;_P:tRNA_seleno-modification	NA	NA	PBRA_006868
Pldbra_eH_r1s006g03828	1	1.46692	0.497579	3.15718	0,000764572848416288	hypothetical_protein_PBRA_006864	208	C:integral_component_of_membrane	NA	NA	PBRA_006864
Pldbra_eH_r1s007g03910	1	5.34689	1.55983	3.32621	0,00113835647526278	rab9_effector_with_kelch_motifs-like	397	F:protein_binding	NA	ec:1.14.11.27	PBRA_002355
Pldbra_eH_r1s007g03993	1	6.74974	2.10034	3.09501	8,45113121994754e-05	hypothetical_protein_PBRA_002419	222	NA	NA	NA	PBRA_002419
Pldbra_eH_r1s007g04023	1	1.59795	0.376566	3.70868	0,000462993056640772	PAS_domain_S-box	1703	C:integral_component_of_membrane	NA	NA	PBRA_002440
Pldbra_eH_r1s007g04035	1	3.83775	1.21033	3.0124	0,000152805030755928	mannan_endo-1;4-beta-mannosidase	268	F:protein_binding;_F:hydrolase_activity	NA	ec:2.4.1.244	PBRA_002447
Pldbra_eH_r1s007g04057	1	34.2592	14.6248	2.33233	0,000213946468959903	Phosphoenolpyruvate_phosphomutase	313	P:organic_phosphonate_biosynthetic_process;_F:metal_ion_binding;_F:phosphoenolpyruvate_mutase_activity	Phosphoenolpyruvate_mutase	ec:5.4.2.9	PBRA_002463
Pldbra_eH_r1s007g04073	1	56.5239	16.97	3.31566	0,000517152341136856	hypothetical_protein_PBRA_002478	814	F:catalytic_activity;_P:metabolic_process	NA	NA	PBRA_002478
Pldbra_eH_r1s007g04126	1	75.8464	26.5092	2.85113	0,000238982648560999	p-type_atpase	1177	F:ATP_binding;_P:transport;_C:integral_component_of_membrane;_F:hydrolase_activity	NA	ec:3.6.3.7;ec:3.6.3.7;ec:3.1.3.96	PBRA_002525
Pldbra_eH_r1s007g04129	1	4.58611	0.656489	6.5517	6,49585049839479e-06	guanine_nucleotide-binding_G(o)_subunit_alpha	197	F:GTPase_activity;_F:signal_transducer_activity;_F:GTP_binding;_P:G-protein_coupled_receptor_signaling_pathway;_F:G-protein_beta/gamma-subunit_complex_binding	Nucleoside-triphosphate_phosphatase	ec:3.6.1;ec:3.6.1.15	PBRA_002528
Pldbra_eH_r1s007g04155	1	18.7781	6.39326	2.90581	0,000621933777736912	flagellar_associated_qilin	419	C:cilium	NA	NA	PBRA_004602
Pldbra_eH_r1s007g04231	1	3.53819	1.11568	3.02794	0,000338723284637707	hypothetical_protein_PBRA_004659	346	F:protein_binding	NA	NA	PBRA_004659
Pldbra_eH_r1s007g04264	1	4.14654	0.822575	4.7291	0,000233699107063379	zinc_C3HC4_type_(RING_finger)_domain_containing	318	C:integral_component_of_membrane	NA	ec:3.6.1;ec:3.6.1.3;ec:3.6.1.15;ec:3.4.21.53	PBRA_004686
Pldbra_eH_r1s007g04295	1	21.7084	6.20226	3.46608	0,000182731571536437	Mps1_binder	214	F:protein_binding;_F:kinase_activity;_P:phosphorylation;_F:metal_ion_binding	NA	NA	PBRA_004711
Pldbra_eH_r1s007g04311	1	3.44763	1.09063	3.01819	6,08924468110161e-05	C8orf37_homolog	187	NA	NA	NA	PBRA_004726
Pldbra_eH_r1s007g04315	1	9.44542	2.79735	3.29862	0,000631225766038334	polyphosphoinositide_phosphatase	752	F:phosphoric_ester_hydrolase_activity	NA	ec:3.1;ec:3.1.3.36	PBRA_004730
Pldbra_eH_r1s007g04320	1	20.5269	6.915	2.93773	0,00107046816174886	Kinesin_KIF19	873	F:microtubule_motor_activity;_F:ATP_binding;_C:microtubule;_P:microtubule-based_movement;_F:microtubule_binding;_C:tubulin_complex	Nucleoside-triphosphate_phosphatase	ec:3.6.1;ec:3.6.1.15	PBRA_004733
Pldbra_eH_r1s007g04322	1	20.2846	10.6863	1.86801	0,000622143843109478	DUF887-domain-containing_[Moesziomyces_antarcticus]	432	C:integral_component_of_membrane	NA	ec:2.3.1.24	PBRA_004735
Pldbra_eH_r1s007g04343	1	3.45575	0.836175	3.81681	0,00042345676657046	syntaxin_16	148	C:integral_component_of_membrane	NA	NA	PBRA_004752
Pldbra_eH_r1s007g04353	1	16.6282	7.13479	2.29704	0,000789647332875511	Intraflagellar_Transport_72_74	556	C:cilium;_C:intraciliary_transport_particle_B;_P:intraciliary_transport;_C:tubulin_complex;_F:beta-tubulin_binding;_P:cilium_assembly	NA	NA	PBRA_004757
Pldbra_eH_r1s007g04359	1	2.96027	0.553977	5.04567	4,90045918814758e-06	---NA---	184	NA	NA	NA	NA
Pldbra_eH_r1s008g04428	1	0.428407	0.0193285	10.8567	0,000522219880990139	hypothetical_protein_PBRA_008807	305	C:membrane;_C:integral_component_of_membrane	NA	NA	PBRA_008807
Pldbra_eH_r1s008g04453	1	4.60745	1.85508	2.4038	0,00123491837916672	unconventional_myosin-VIIb	803	F:protein_binding;_C:cytoskeleton	NA	ec:2.1.1.43	PBRA_001048
Pldbra_eH_r1s008g04478	1	8.57119	2.41306	3.46711	0,000458521079959829	Laminin_B_type_IV	404	F:symporter_activity;_C:membrane;_C:integral_component_of_membrane;_F:transferase_activity;_F:transferase_activity;_transferring_acyl_groups;_F:transferase_activity;_transferring_acyl_groups_other_than_amino-acyl_groups;_P:transmembrane_transport	NA	NA	PBRA_001065,
Pldbra_eH_r1s008g04486	1	5.86491	1.64074	3.46633	0,000305247852883267	hypothetical_protein_PBRA_001072	124	C:integral_component_of_membrane	NA	NA	PBRA_001072
Pldbra_eH_r1s008g04549	1	3.53428	1.08089	3.1197	0,00110746194341717	hypothetical_protein_PBRA_001130	1259	NA	NA	NA	PBRA_001130
Pldbra_eH_r1s008g04556	1	2.94674	0.760861	3.51849	0,000599071207596559	hypothetical_protein_PBRA_001135	222	C:membrane	NA	NA	PBRA_001135
Pldbra_eH_r1s008g04585	1	19.5056	6.19161	3.10938	0,000964705382536853	hypothetical_protein_PBRA_001158	141	F:chitin_binding	NA	ec:3.2.1.14	PBRA_001158
Pldbra_eH_r1s008g04647	1	9.76617	2.62253	3.63766	8,44805337670261e-05	Centrosomal_POC5_(macronuclear)	296	NA	NA	NA	PBRA_001208
Pldbra_eH_r1s008g04655	1	4.44654	1.0617	3.98754	2,27537494366563e-05	hypothetical_protein_PBRA_001215	197	P:peroxisome_organization;_C:integral_component_of_membrane	NA	NA	PBRA_001215
Pldbra_eH_r1s008g04685	1	7.53005	3.32545	2.23268	0,00101176761379948	calcium_ATPase_transmembrane_domain_M-containing	1088	F:ATP_binding;_C:integral_component_of_membrane;_F:hydrolase_activity	NA	ec:3.6.3.7;ec:3.6.3.7;ec:3.1.3.96	PBRA_002971
Pldbra_eH_r1s008g04697	1	41.0211	14.7005	2.77766	0,000142858761948993	endopeptidase_La	873	F:ATP-dependent_peptidase_activity;_F:serine-type_endopeptidase_activity;_F:ATP_binding;_C:cytoplasm;_P:proteolysis;_P:obsolete_ATP-dependent_proteolysis;_P:cellular_process;_P:protein_catabolic_process	Acting_on_peptide_bonds_(peptidases);_Adenosinetriphosphatase;_Nucleoside-triphosphate_phosphatase	ec:3.4.21;ec:3.6.1;ec:3.6.1.3;ec:3.6.1.15;ec:3.4.21.53;ec:3.4.21.53;ec:3.6.1.3	PBRA_001251
Pldbra_eH_r1s008g04734	1	2.32137	0.455467	4.71719	6,17392816793362e-05	Serine_threonine-_kinase_Sgk3	254	F:phosphatidylinositol_binding	NA	ec:3.1.4.4	PBRA_005579
Pldbra_eH_r1s008g04746	1	2.09504	0.592907	3.07967	0,00100341371979495	hypothetical_protein_PBRA_001287;_partial	50	P:ceramide_metabolic_process;_C:integral_component_of_membrane;_F:hydrolase_activity;_acting_on_carbon-nitrogen_(but_not_peptide)_bonds;_in_linear_amides	NA	NA	PBRA_001287,
Pldbra_eH_r1s008g04750	1	5.44934	1.32844	3.90583	0,000174818886725456	methyltransferase_domain-containing	243	C:integral_component_of_membrane	NA	ec:2.1.1.300	PBRA_001290
Pldbra_eH_r1s008g04787	1	7.31162	2.24337	3.15511	0,000827619004938764	hypothetical_protein_PBRA_001319	274	C:integral_component_of_membrane	NA	NA	PBRA_001319
Pldbra_eH_r1s008g04794	1	3.36876	0.843905	3.69108	0,00119587968014156	zinc_C2H2_type_family	169	F:nucleic_acid_binding	NA	NA	PBRA_001324
Pldbra_eH_r1s009g04889	1	2.65802	0.75672	3.27708	0,000996913776530644	hypothetical_protein_PBRA_000389	68	NA	NA	NA	PBRA_000389
Pldbra_eH_r1s009g04951	1	8.69126	3.47021	2.47205	0,000857627542937838	zinc_finger_177_isoform_X2	300	F:nucleic_acid_binding	NA	NA	PBRA_000339
Pldbra_eH_r1s009g05056	1	9.63125	4.2317	2.27614	0,000493092764361959	probable_phospholipid-transporting_ATPase_IA_isoform_X1	475	F:magnesium_ion_binding;_F:phospholipid-translocating_ATPase_activity;_F:ATP_binding;_P:cation_transport;_P:aminophospholipid_transport;_C:integral_component_of_membrane	Adenosinetriphosphatase;_Phospholipid-translocating_ATPase;_Nucleoside-triphosphate_phosphatase	ec:3.6.1;ec:3.6.1.3;ec:3.6.3.1;ec:3.6.1.15	PBRA_000253
Pldbra_eH_r1s009g05094	1	9.74196	2.1974	4.30443	0,000370311197918672	hypothetical_protein_PBRA_000223	289	NA	NA	NA	PBRA_000223
Pldbra_eH_r1s009g05104	1	3.98876	1.14474	3.30365	0,000195518428538097	cytochrome_b561_and_DOMON_domain-containing_At2g04850	209	C:integral_component_of_membrane;_P:oxidation-reduction_process	NA	ec:1.16.5.1	PBRA_000216
Pldbra_eH_r1s009g05113	1	177.507	54.4942	3.25321	0,000491036846816158	Alpha-amylase_AMY3	415	F:alpha-amylase_activity;_F:calcium_ion_binding;_P:starch_metabolic_process;_P:sucrose_metabolic_process	Alpha-amylase	ec:3.2.1.1;ec:3.2.1;ec:3.2.1.1;ec:3.2.1.60	PBRA_000207
Pldbra_eH_r1s009g05121	1	8.8203	2.70589	3.1953	3,03285574564164e-07	phosphatidylserine_decarboxylase_subunit_beta	636	F:phosphatidylserine_decarboxylase_activity;_P:glycine_metabolic_process;_P:L-serine_metabolic_process;_P:threonine_metabolic_process;_P:phospholipid_biosynthetic_process;_C:integral_component_of_membrane;_P:glycerolipid_metabolic_process	Phosphatidylserine_decarboxylase	ec:4.1.1.65;ec:4.1.1.65	PBRA_000200,
Pldbra_eH_r1s009g05126	1	1.41075	0.187282	6.64095	5,3560243286237e-05	anticoagulant_Kunitz-type_serine_protease_inhibutor_12	211	F:serine-type_endopeptidase_inhibitor_activity	NA	NA	PBRA_000549
Pldbra_eH_r1s009g05157	1	3.37139	0.708878	4.22157	0,00016701274133552	Flagellar_associated	514	F:thiol-dependent_ubiquitin-specific_protease_activity;_P:proteolysis;_C:motile_cilium	NA	NA	PBRA_000174
Pldbra_eH_r1s009g05188	1	27.3144	9.47116	2.86629	0,000373927026511297	hypothetical_protein_PBRA_000148	381	NA	NA	NA	PBRA_000148
Pldbra_eH_r1s009g05271	1	12.5794	3.83054	3.21951	0,00126306665758742	M-phase_inducer_phosphatase_1-B-like_isoform_X5	243	F:protein_tyrosine_phosphatase_activity;_C:intracellular;_P:tyrosine_metabolic_process;_P:peptidyl-tyrosine_dephosphorylation;_P:positive_regulation_of_cell_cycle_G2/M_phase_transition	Protein-serine/threonine_phosphatase;_Protein-tyrosine-phosphatase;_4-nitrophenylphosphatase	ec:3.1.3.16;ec:3.1;ec:3.1.3.48;ec:3.1.3.41;ec:3.1.3.48;ec:2.8.1.4	PBRA_000081,
Pldbra_eH_r1s009g05333	1	8.50234	2.66046	3.08371	6,17073221294508e-05	hypothetical_protein_PBRA_000024	880	NA	NA	NA	PBRA_000024
Pldbra_eH_r1s009g05352	1	15.4163	6.48812	2.35536	8,10283297067802e-05	mitogen-activated_kinase_kinase_kinase_NPK1-like_isoform_X4	761	F:protein_kinase_activity;_F:ATP_binding;_P:protein_phosphorylation;_F:metal_ion_binding	NA	ec:2.7.11.10;ec:2.7.11.1	PBRA_000009
Pldbra_eH_r1s010g05403	1	0.736567	0.0810423	7.69392	0,000252328475027578	ATP-binding_cassette_sub-family_A_member_3	1282	F:ATP_binding;_C:integral_component_of_membrane;_F:ATPase_activity;_coupled_to_transmembrane_movement_of_substances;_P:transmembrane_transport	Adenosinetriphosphatase;_Nucleoside-triphosphate_phosphatase	ec:3.6.1;ec:3.6.1.3;ec:3.6.1.15;ec:3.6.3.43	PBRA_000982
Pldbra_eH_r1s010g05441	1	1.93236	0.488122	3.96091	0,000260520192073957	hypothetical_protein_PBRA_003177	486	C:membrane;_C:integral_component_of_membrane	NA	NA	PBRA_003177
Pldbra_eH_r1s010g05454	1	4.4446	1.50171	2.84835	0,000132489802218927	Multicopper_oxidase_mco	555	F:copper_ion_binding;_F:oxidoreductase_activity;_P:oxidation-reduction_process	NA	ec:1.10.3.3;ec:1.10.3.4;ec:1.10.3.4	PBRA_000944
Pldbra_eH_r1s010g05471	1	21.0947	8.59793	2.44218	0,00132375313916542	hypothetical_protein_PBRA_000928	178	NA	NA	NA	PBRA_000928
Pldbra_eH_r1s010g05473	1	89.8395	46.699	1.91897	0,00125656738639702	sterol_3-beta-glucosyltransferase	743	P:carbohydrate_metabolic_process;_F:transferase_activity;_transferring_hexosyl_groups;_P:lipid_glycosylation	NA	ec:2.4.1.173;ec:2.4.1.253	PBRA_000926
Pldbra_eH_r1s010g05474	1	1.47322	0.177685	6.58448	0,000213568428730355	hypothetical_protein_PBRA_000925	116	NA	NA	NA	PBRA_000925
Pldbra_eH_r1s010g05555	1	13.8669	3.91836	3.49658	0,00024680987400951	alkaloid_synthase_Surface_mucin_Hemomucin	287	P:terpenoid_biosynthetic_process;_F:strictosidine_synthase_activity;_P:indole_biosynthetic_process	Strictosidine_synthase	ec:4.3.3.2;ec:3.1.8.2	PBRA_000850
Pldbra_eH_r1s010g05638	1	43.9039	28.2788	1.54379	0,00106989497465041	zinc_C2H2_type	205	F:nucleic_acid_binding;_C:integral_component_of_membrane	NA	NA	PBRA_000784
Pldbra_eH_r1s011g05818	1	7.93715	3.20227	2.48217	0,000214952077103469	hypothetical_protein_PBRA_006111	340	C:membrane;_C:integral_component_of_membrane	NA	NA	PBRA_006111
Pldbra_eH_r1s011g05934	1	42.6138	16.2737	2.60544	0,00119881261702525	hypothetical_protein_PBRA_006208	166	C:integral_component_of_membrane	NA	NA	PBRA_006208
Pldbra_eH_r1s011g05950	1	15.6018	5.65856	2.71398	0,00125578116277218	hypothetical_protein_PBRA_006220	860	NA	NA	NA	PBRA_006220
Pldbra_eH_r1s011g05979	1	29.3674	8.32917	3.4982	0,00106863245528149	hypothetical_protein_PBRA_006244	293	NA	NA	NA	PBRA_006244
Pldbra_eH_r1s011g05998	1	45.3746	15.3424	2.9402	0,000487485510224072	hypothetical_protein_PBRA_006259	812	P:biosynthetic_process	NA	ec:2.1.1.261;ec:2.1.1.300	PBRA_006259
Pldbra_eH_r1s011g06008	1	9.41207	3.04649	3.01118	0,000321290681787409	hypothetical_protein_PBRA_006269	80	NA	NA	NA	PBRA_006269
Pldbra_eH_r1s011g06131	1	0.89384	0.117698	6.90232	5,09520693117706e-05	hypothetical_protein_PBRA_007299	170	C:integral_component_of_membrane	NA	NA	PBRA_007299
Pldbra_eH_r1s011g06132	1	2.62243	0.378567	5.8478	6,7232697765966e-07	hypothetical_protein_PBRA_007300	117	C:integral_component_of_membrane	NA	NA	PBRA_007300
Pldbra_eH_r1s011g06157	1	4.72706	1.40721	3.25965	5,68435811301469e-05	hypothetical_protein_PBRA_007313	408	C:integral_component_of_membrane	NA	NA	PBRA_007313
Pldbra_eH_r1s011g06158	1	2.62987	0.843631	2.92836	0,000928600728909715	hypothetical_protein_ACA1_174570	465	NA	NA	ec:1.2.1.5	NA
Pldbra_eH_r1s011g06163	1	6.04344	1.75712	3.29323	0,000978667802084316	UDP-galactose:fucoside_alpha-3-galactosyltransferase-like_isoform_X4	315	C:integral_component_of_membrane	NA	ec:2.4.1.37	PBRA_007317
Pldbra_eH_r1s011g06165	1	4.31701	0.888017	4.52575	2,41979243941397e-07	UDP-D-xylose:L-fucose_alpha-1;3-D-xylosyltransferase_1-like	305	C:Golgi_apparatus;_C:membrane;_C:integral_component_of_membrane;_F:transferase_activity;_transferring_glycosyl_groups;_P:cell_wall_biogenesis	NA	ec:2.4.1.37	PBRA_007319
Pldbra_eH_r1s011g06167	1	10.2437	3.45598	2.89556	0,00100715351477703	Cytochrome_P450_71D11	363	F:catalytic_activity;_F:iron_ion_binding;_P:metabolic_process;_F:methyltransferase_activity;_C:membrane;_C:integral_component_of_membrane;_F:oxidoreductase_activity;_acting_on_paired_donors;_with_incorporation_or_reduction_of_molecular_oxygen;_F:transferase_activity;_F:intramolecular_transferase_activity;_F:heme_binding;_F:cobalamin_binding;_P:methylation;_P:oxidation-reduction_process	NA	ec:2.1.1.300	PBRA_007321
Pldbra_eH_r1s011g06188	1	22.6152	13.4863	1.66309	0,00113366449943027	hypothetical_protein_PBRA_009702	936	NA	NA	ec:3.4.23.47	PBRA_009702
Pldbra_eH_r1s012g06366	1	6.65532	1.9172	3.35018	0,000720346116115092	hypothetical_protein_PBRA_004998	271	C:integral_component_of_membrane	NA	NA	PBRA_004998
Pldbra_eH_r1s012g06379	1	7.38829	1.68063	4.172	0,00128362087539801	---NA---	518	NA	NA	NA	NA
Pldbra_eH_r1s012g06437	1	25.8373	12.139	2.12075	0,000868623021304793	REDUCED_WALL_ACETYLATION_4-like_[Orbicella_faveolata]	797	C:integral_component_of_membrane	NA	NA	PBRA_005049
Pldbra_eH_r1s012g06448	1	6.80058	2.02931	3.22821	0,000566983030975023	hypothetical_protein_PBRA_005057	627	F:ammonium_transmembrane_transporter_activity;_P:ammonium_transport;_C:membrane;_C:integral_component_of_membrane;_P:ammonium_transmembrane_transport	NA	ec:3.1.3.95	PBRA_005057
Pldbra_eH_r1s012g06475	1	16.5589	3.72976	4.35856	6,2617100641993e-06	hypothetical_protein_PBRA_005077	840	C:integral_component_of_membrane	NA	NA	PBRA_005077
Pldbra_eH_r1s012g06502	1	6.45779	2.25041	2.75673	0,000644550389413493	hypothetical_protein_PBRA_009138	476	F:nucleic_acid_binding;_F:aspartic-type_endopeptidase_activity;_P:proteolysis;_P:DNA_integration	NA	NA	PBRA_009138
Pldbra_eH_r1s012g06508	1	2.81909	1.01517	2.66431	0,000864303593156017	B9_domain-containing_2-like	190	NA	NA	NA	PBRA_008075
Pldbra_eH_r1s012g06562	1	6.11901	1.55969	3.80303	0,000258087582079553	hypothetical_protein_PBRA_008119	374	F:nucleoside_diphosphate_kinase_activity;_F:ATP_binding;_P:purine_nucleobase_metabolic_process;_P:nucleoside_diphosphate_phosphorylation;_P:GTP_biosynthetic_process;_P:pyrimidine_nucleobase_metabolic_process;_P:UTP_biosynthetic_process;_P:CTP_biosynthetic_process	Nucleoside-diphosphate_kinase	ec:2.7.4.6;ec:2.7.4.6	PBRA_008119
Pldbra_eH_r1s013g06646	1	29.1501	11.4773	2.51999	0,000356549702441597	choline_dehydrogenase	1169	F:oxidoreductase_activity;_acting_on_CH-OH_group_of_donors;_F:flavin_adenine_dinucleotide_binding;_P:oxidation-reduction_process	NA	ec:1.8.2.3;ec:1.1.99.3;ec:1.1.99.3	PBRA_005562
Pldbra_eH_r1s013g06874	1	2.47919	0.812704	2.83948	0,000596416433020655	coiled_coil_flagellar	935	C:motile_cilium	NA	NA	PBRA_001133
Pldbra_eH_r1s013g06892	1	4.9094	0.955874	4.78875	8,61371862653563e-05	tandem-95_repeat	2261	C:integral_component_of_membrane	NA	NA	PBRA_009307
Pldbra_eH_r1s014g06950	1	4.05672	0.866688	4.50045	3,7682428744672e-05	hypothetical_protein_PBRA_004452	261	P:lipid_metabolic_process;_F:methyltransferase_activity;_F:hydrolase_activity;_P:methylation	NA	ec:3.1.1.73	PBRA_004452
Pldbra_eH_r1s014g07044	1	13.3691	4.41904	2.979	0,000981626469062909	hemolysin_III_family_channel	348	C:integral_component_of_membrane	NA	NA	PBRA_004504
Pldbra_eH_r1s014g07081	1	84.3618	37.7424	2.22755	0,000881675728205183	agc_kinase	1640	F:protein_serine/threonine_kinase_activity;_F:ubiquitin-protein_transferase_activity;_F:protein_binding;_F:ATP_binding;_P:protein_phosphorylation;_P:serine_family_amino_acid_metabolic_process;_P:protein_ubiquitination	Transferring_phosphorus-containing_groups	ec:3.4.19.12	PBRA_004519
Pldbra_eH_r1s014g07095	1	3.26855	0.920805	3.34849	0,00126458089119281	glucosamine_6-phosphate_N-acetyltransferase	168	F:N-acetyltransferase_activity;_P:acyl-carrier-protein_biosynthetic_process	NA	ec:2.3.1;ec:2.3.1.193	PBRA_004790
Pldbra_eH_r1s014g07118	1	10.839	3.71962	2.86965	0,000436209279219181	TBC1_domain_family_member_14_isoform_X5	521	NA	NA	NA	PBRA_004544
Pldbra_eH_r1s014g07121	1	3.06251	0.581036	4.92245	6,56052671614894e-05	hypothetical_protein_PBRA_004546	193	P:protein_peptidyl-prolyl_isomerization;_F:peptidyl-prolyl_cis-trans_isomerase_activity;_P:protein_folding	Peptidylprolyl_isomerase	NA	PBRA_004546
Pldbra_eH_r1s014g07244	1	6.88267	1.81415	3.73003	3,61793829814682e-05	hypothetical_protein_PBRA_007811	453	F:protein_binding	NA	ec:3.4.21.27	PBRA_007811
Pldbra_eH_r1s014g07261	1	19.0998	6.24161	3.02716	0,000977237158422771	probable_tubulin_polyglutamylase_TTLL1	448	F:ATP_binding;_P:cellular_protein_modification_process;_P:movement_of_cell_or_subcellular_component;_P:microtubule-based_process	NA	ec:6.3.2.25	PBRA_007822
Pldbra_eH_r1s015g07331	1	98.7332	42.1202	2.33801	0,000179130227370722	rho_GTPase-activating_4_isoform_X2	1347	F:GTPase_activator_activity;_P:signal_transduction;_P:positive_regulation_of_GTPase_activity	NA	ec:3.1.3.36	PBRA_003877
Pldbra_eH_r1s015g07538	1	1.61363	0.337909	4.30429	0,000520002974588277	Magnesium_transporter_NIPA2	445	F:magnesium_ion_transmembrane_transporter_activity;_C:integral_component_of_membrane;_P:magnesium_ion_transmembrane_transport	NA	NA	PBRA_004022
Pldbra_eH_r1s015g07554	1	2.8901	0.770046	3.64953	9,32617064582941e-05	coiled-coil_domain-containing_180-like_isoform_X12	1058	NA	NA	NA	PBRA_004034
Pldbra_eH_r1s015g07579	1	6.7248	1.51371	4.21122	2,64025886807102e-05	MFS_transporter	504	C:integral_component_of_membrane;_F:transmembrane_transporter_activity;_P:transmembrane_transport	NA	NA	PBRA_004054
Pldbra_eH_r1s015g07600	1	33.7029	19.5264	1.72747	3,93659037555795e-05	intraflagellar_transport_122_homolog	1213	F:protein_binding	NA	NA	PBRA_004072
Pldbra_eH_r1s015g07657	1	3.38796	0.78019	3.98849	0,000592708766629214	LRR_and_PYD_domains-containing_12-like	191	F:protein_binding	NA	NA	PBRA_004114
Pldbra_eH_r1s016g07777	1	72.8435	24.8365	2.92159	0,000490507337731845	hypothetical_protein_PBRA_005379	2045	NA	NA	NA	PBRA_005379
Pldbra_eH_r1s016g07781	1	26.3702	7.58296	3.45188	0,000575245448639579	chitin_synthase_2	565	F:chitin_synthase_activity;_P:chitin_biosynthetic_process;_C:membrane	Chitin_synthase	ec:2.4.1.16;ec:2.4.1;ec:2.4.1.16	PBRA_005377
Pldbra_eH_r1s017g08064	1	23.2227	12.4935	1.83909	0,000652946457668021	P-loop_containing_nucleoside_triphosphate_hydrolase	638	F:transporter_activity;_F:ATP_binding;_P:transport;_C:integral_component_of_membrane;_F:ATPase_activity	Adenosinetriphosphatase;_Nucleoside-triphosphate_phosphatase	ec:3.6.1;ec:3.6.1.3;ec:3.6.1.15;ec:3.6.3.43	PBRA_001840
Pldbra_eH_r1s017g08119	1	0.653433	0.0753131	6.66729	0,000928399875719648	G-_-coupled_receptor_family_3_5	262	F:G-protein_coupled_GABA_receptor_activity;_P:G-protein_coupled_glutamate_receptor_signaling_pathway;_C:integral_component_of_membrane	NA	NA	PBRA_001894
Pldbra_eH_r1s017g08163	1	1.05999	0.274054	3.57053	0,000779467650409707	SPEF1_family	122	F:protein_binding	NA	NA	PBRA_001925
Pldbra_eH_r1s017g08174	1	19.2676	6.56377	2.90407	0,000974043364153635	hypothetical_protein_PBRA_001932	491	C:integral_component_of_membrane	NA	NA	PBRA_001932
Pldbra_eH_r1s018g08443	1	1.77813	0.426681	3.68835	0,000235506040283872	hypothetical_protein_PBRA_006996	451	F:nucleic_acid_binding;_F:methyltransferase_activity;_P:methylation	NA	ec:2.1.1.300	PBRA_006996
Pldbra_eH_r1s018g08505	1	15.932	6.2108	2.52539	0,000892352217740834	hypothetical_protein_PBRA_007040	271	NA	NA	NA	PBRA_007040
Pldbra_eH_r1s019g08714	1	3.38199	0.976517	3.35561	0,000102111114897962	[Skp1-_]-hydroxyproline_N-_family_GT60	171	C:membrane;_C:integral_component_of_membrane;_F:transferase_activity;_F:transferase_activity;_transferring_glycosyl_groups;_F:Skp1-protein-hydroxyproline_N-acetylglucosaminyltransferase_activity	NA	ec:2.4.1.229	PBRA_004824
Pldbra_eH_r1s019g08792	1	3.69759	1.42094	2.44944	0,000945286351122225	dual_specificity_tyrosine-phosphorylation-regulated_kinase_4-like_isoform_X4	457	F:protein_kinase_activity;_F:ATP_binding;_P:protein_phosphorylation	NA	ec:2.7.11.10	PBRA_002053
Pldbra_eH_r1s019g08838	1	7.61492	3.04711	2.48096	0,000782426459954202	hypothetical_protein_PBRA_002091	215	C:integral_component_of_membrane	NA	NA	PBRA_002091
Pldbra_eH_r1s019g08864	1	6.66674	1.97864	3.27655	0,000902804545588898	intraflagellar_transport_57_homolog_isoform_X1	89	C:Golgi_apparatus;_C:centrosome;_C:cilium;_C:intraciliary_transport_particle_B;_P:intraciliary_transport;_P:cilium_assembly	NA	NA	PBRA_002115
Pldbra_eH_r1s019g08865	1	30.4105	9.2577	3.25572	0,000742102042074423	Intraflagellar_Transport_57	318	F:DNA_binding;_F:catalytic_activity;_F:deoxyribose-phosphate_aldolase_activity;_C:cytoplasm;_P:deoxyribonucleotide_catabolic_process;_F:lyase_activity;_C:motile_cilium	NA	NA	PBRA_002115
Pldbra_eH_r1s019g08889	1	2.97903	0.836035	3.2659	0,000500320512583883	hypothetical_protein_PBRA_002136	1173	F:protein_binding	NA	NA	PBRA_002136
Pldbra_eH_r1s019g08900	1	9.187	3.25427	2.77114	0,000444656389999509	intraflagellar_transport_46_homolog	292	C:centrosome;_C:intraciliary_transport_particle_B;_C:motile_cilium;_P:intraciliary_transport;_P:cilium_assembly	NA	NA	PBRA_002149
Pldbra_eH_r1s020g09022	1	8.20998	2.5545	3.10333	0,000378940859044925	hypothetical_protein_PBRA_009661	204	NA	NA	NA	PBRA_009661
Pldbra_eH_r1s020g09029	1	15.9505	4.68004	3.34719	0,000145076666667946	SET_domain-containing_-lysine_N-methyltransferase	397	C:integral_component_of_membrane	NA	ec:2.1.1.43	PBRA_007528
Pldbra_eH_r1s020g09098	1	6.01947	1.76658	3.27748	0,000745394152347142	hypothetical_protein_PBRA_007577	266	NA	NA	NA	PBRA_007577
Pldbra_eH_r1s020g09127	1	11.0193	3.53101	3.06036	0,00128021668955739	regulator_of_G-_signaling_21	155	C:integral_component_of_membrane	NA	ec:2.7.11.15	PBRA_007599
Pldbra_eH_r1s021g09247	1	15.304	4.93595	3.05804	0,000163862185298444	WD_repeat-containing_69	468	F:protein_binding	NA	NA	PBRA_006391
Pldbra_eH_r1s021g09302	1	10.2545	3.33974	3.01558	0,000840167970574841	hypothetical_protein_PBRA_006346	386	C:integral_component_of_membrane	NA	NA	PBRA_006346
Pldbra_eH_r1s021g09425	1	2.2283	0.474936	4.38582	0,00110536322187718	phosphatase_2C-related	202	F:protein_serine/threonine_phosphatase_activity;_P:protein_dephosphorylation;_C:protein_serine/threonine_phosphatase_complex;_F:metal_ion_binding	Protein-serine/threonine_phosphatase;_4-nitrophenylphosphatase	ec:3.1.3.16;ec:3.1;ec:3.1.3.41;ec:3.1.3.3	PBRA_008821
Pldbra_eH_r1s022g09462	1	3.46086	0.897888	3.57361	0,00025004494712997	hypothetical_protein_PBRA_009661	356	NA	NA	NA	PBRA_009661
Pldbra_eH_r1s022g09539	1	5.32026	1.30897	3.86126	5,4495698441555e-05	alpha-tubulin_N-acetyltransferase_1_isoform_X6	314	C:microtubule;_F:tubulin_N-acetyltransferase_activity;_P:acyl-carrier-protein_biosynthetic_process;_C:tubulin_complex;_P:regulation_of_microtubule_cytoskeleton_organization;_P:alpha-tubulin_acetylation	Alpha-tubulin_N-acetyltransferase	ec:2.3.1.108;ec:2.3.1;ec:2.3.1.108	PBRA_006010
Pldbra_eH_r1s022g09560	1	27.377	8.4203	3.22604	0,000141201508401763	Poly(A)_RNA_polymerase_(macronuclear)	386	F:nucleotidyltransferase_activity	NA	ec:2.7.7.19	PBRA_006024
Pldbra_eH_r1s022g09603	1	0.493116	0.0193285	12.9758	0,000147801896886979	hypothetical_protein_PBRA_006058	607	C:integral_component_of_membrane;_P:transmembrane_transport	NA	NA	PBRA_006058
Pldbra_eH_r1s022g09622	1	47.1638	17.1126	2.74417	5,92210973592839e-05	phosphoenolpyruvate_carboxykinase	604	F:phosphoenolpyruvate_carboxykinase_(GTP)_activity;_F:GTP_binding;_P:gluconeogenesis;_P:tricarboxylic_acid_cycle;_F:metal_ion_binding	Phosphoenolpyruvate_carboxykinase_(GTP)	ec:4.1.1	PBRA_006074
Pldbra_eH_r1s022g09630	1	8.68806	2.85334	2.97792	0,00112859762939376	Testis-expressed_sequence_9	312	NA	NA	NA	PBRA_006081
Pldbra_eH_r1s022g09655	1	0.61793	0.038657	9.32542	0,0007926047543863	hypothetical_protein_PBRA_006095	172	F:calcium_ion_binding	NA	ec:2.7.6.5	PBRA_006095
Pldbra_eH_r1s022g09656	1	23.2756	7.19037	3.2121	0,000472529953626717	potassium_transporter	689	P:regulation_of_pH;_F:solute:proton_antiporter_activity;_C:integral_component_of_membrane;_P:hydrogen_ion_transmembrane_transport	NA	NA	PBRA_006096
Pldbra_eH_r1s023g09719	1	28.6363	10.6271	2.66734	0,00126511355863929	2-oxoisovalerate_dehydrogenase_subunit_mitochondrial-like	434	F:alpha-ketoacid_dehydrogenase_activity;_F:3-methyl-2-oxobutanoate_dehydrogenase_(2-methylpropanoyl-transferring)_activity;_P:isoleucine_catabolic_process;_P:leucine_catabolic_process;_P:valine_catabolic_process;_C:3-methyl-2-oxobutanoate_dehydrogenase_(lipoamide)_complex;_P:oxidation-reduction_process	3-methyl-2-oxobutanoate_dehydrogenase_(2-methylpropanoyl-transferring)	ec:2.3.1.61	PBRA_005622
Pldbra_eH_r1s023g09762	1	10.6182	2.82455	3.64753	5,90280122442682e-05	2-oxoglutarate_(2OG)_and_Fe(II)-dependent_oxygenase_superfamily	477	F:iron_ion_binding;_C:integral_component_of_membrane;_F:oxidoreductase_activity;_acting_on_paired_donors;_with_incorporation_or_reduction_of_molecular_oxygen;_F:L-ascorbic_acid_binding;_P:oxidation-reduction_process	NA	ec:1.14.11.2	PBRA_005650
Pldbra_eH_r1s023g09814	1	13.4434	4.01009	3.29052	0,000913711817451569	TRAF3-interacting_1_isoform_X2	624	P:morphogenesis_of_a_polarized_epithelium;_P:kidney_development;_P:negative_regulation_of_protein_phosphorylation;_C:microtubule_organizing_center;_F:microtubule_binding;_P:embryo_development;_P:negative_regulation_of_protein_complex_assembly;_P:negative_regulation_of_type_I_interferon_production;_P:intraciliary_transport_involved_in_cilium_assembly;_C:ciliary_transition_zone;_C:tubulin_complex;_…	NA	NA	PBRA_005690
Pldbra_eH_r1s023g09869	1	8.11256	2.26457	3.48851	0,000663090053530067	TIGR00266_family	149	C:mitochondrion	NA	NA	PBRA_005730
Pldbra_eH_r1s024g09944	1	15.0838	4.91876	3.01878	0,000158188054529235	hypothetical_protein_PBRA_005793	1059	NA	NA	NA	PBRA_005793
Pldbra_eH_r1s024g09958	1	32.8782	12.1936	2.67593	0,000742749408217885	phosphate_ABC_transporter_substrate-binding	1013	F:G-protein_coupled_receptor_activity;_P:G-protein_coupled_receptor_signaling_pathway;_P:phosphate_ion_transmembrane_transport;_F:phosphate_ion_binding;_C:ATP-binding_cassette_(ABC)_transporter_complex	NA	ec:3.1.3.1	PBRA_005807
Pldbra_eH_r1s024g09969	1	156.536	48.6343	3.21388	6,25652286587854e-05	---NA---	75	NA	NA	NA	NA
Pldbra_eH_r1s024g10027	1	4.1924	0.971201	4.07165	0,000264042039853205	---NA---	174	NA	NA	NA	NA
Pldbra_eH_r1s024g10089	1	1.22347	0.256726	4.21625	0,000941886978861001	Clathrin_heavy_chain	673	F:protein_binding	NA	NA	PBRA_005898
Pldbra_eH_r1s024g10090	1	25.8385	8.61254	2.97194	0,000840859724978493	sporangia_induced_TRP	504	F:protein_binding;_C:BBSome;_P:non-motile_cilium_assembly	NA	NA	PBRA_005899
Pldbra_eH_r1s024g10107	1	28.7299	11.9269	2.39311	0,000795062130929581	KIF1-binding_homolog	425	F:protein_binding	NA	NA	PBRA_005912
Pldbra_eH_r1s024g10144	1	2965.34	914.88	3.24099	0,000906106183167786	hypothetical_protein_PBRA_005941	159	NA	NA	NA	PBRA_005941
Pldbra_eH_r1s025g10184	1	7.58787	2.39705	3.13663	0,000834491063315224	hypothetical_protein_PBRA_009236	161	C:integral_component_of_membrane	NA	NA	PBRA_009236
Pldbra_eH_r1s025g10270	1	10.3194	2.89586	3.48577	0,000516824854127723	hypothetical_protein_PBRA_008424	161	NA	NA	NA	PBRA_008424
Pldbra_eH_r1s025g10321	1	8.5528	2.46318	3.37735	1,16590244675812e-05	Maltose_maltodextrin_ABC_substrate_binding_periplasmic	713	F:G-protein_coupled_GABA_receptor_activity;_P:transport;_P:G-protein_coupled_glutamate_receptor_signaling_pathway;_C:integral_component_of_membrane	NA	ec:2.5.1.2	PBRA_009112
Pldbra_eH_r1s026g10387	1	157.478	75.0413	2.09477	0,00125391985932432	MORN_repeat-containing	476	F:kinase_activity;_P:phosphorylation	NA	NA	PBRA_006609
Pldbra_eH_r1s026g10408	1	3.27151	1.189	2.66085	0,00102203803130076	hypothetical_protein_PBRA_006623;_partial	279	C:integral_component_of_membrane	NA	NA	PBRA_006623,
Pldbra_eH_r1s027g10543	1	2.66728	0.793649	2.96176	0,000366955338711445	probable_serine_carboxypeptidase_CPVL	423	F:serine-type_carboxypeptidase_activity;_P:proteolysis	Acting_on_peptide_bonds_(peptidases);_Acting_on_peptide_bonds_(peptidases)	ec:3.4.21;ec:3.4.16;ec:2.3.1.92	PBRA_006440
Pldbra_eH_r1s027g10597	1	142.329	67.2007	2.11536	0,000602862871475834	actin-7-like	376	F:ATP_binding	NA	NA	PBRA_006478
Pldbra_eH_r1s027g10625	1	11.2905	4.44086	2.50872	0,000194934113693893	MOB_kinase_activator-like_1A	307	F:kinase_activity;_P:phosphorylation	NA	NA	PBRA_006503
Pldbra_eH_r1s027g10641	1	3.52506	0.951872	3.50682	0,000649428207735111	transmembrane_17	193	C:integral_component_of_membrane	NA	NA	PBRA_006515
Pldbra_eH_r1s027g10646	1	46.7025	15.4306	3.01227	0,000684226899602399	Bardet-Biedl_syndrome_parathyroid_hormone-responsive_B1	796	C:BBSome	NA	NA	PBRA_006520
Pldbra_eH_r1s027g10661	1	1.86908	0.419224	3.68637	0,000540625218346035	PAS_domain_S-box	1565	C:integral_component_of_membrane	NA	ec:3.1.4.53	PBRA_006532
Pldbra_eH_r1s027g10713	1	6.7024	1.89719	3.46816	0,000179453456329891	endoplasmic_reticulum-intermediate_compartment	329	C:integral_component_of_membrane	NA	NA	PBRA_006570
Pldbra_eH_r1s028g10725	1	2.80586	0.708332	3.83975	0,000273781022824814	coiled-coil_domain-containing_112-like	232	NA	NA	NA	PBRA_009571
Pldbra_eH_r1s028g10726	1	3.25105	0.916944	3.37806	0,00047751037715651	hypothetical_protein_PBRA_009571	197	NA	NA	NA	PBRA_009571
Pldbra_eH_r1s028g10802	1	2.46453	0.737531	3.102	0,000983533278458348	leucine-rich_repeat-containing_15-like	202	F:protein_binding	NA	NA	PBRA_009148
Pldbra_eH_r1s028g10810	1	37.6947	13.2857	2.81231	0,00121461774252445	7_transmembrane_sweet-taste_receptor_of_3_GCPR-domain-containing	724	F:G-protein_coupled_GABA_receptor_activity;_F:transporter_activity;_P:transport;_P:G-protein_coupled_glutamate_receptor_signaling_pathway;_C:integral_component_of_membrane	NA	NA	PBRA_009149
Pldbra_eH_r1s028g10812	1	5.68624	2.10621	2.59935	0,00024638798133931	SNF1-related_kinase_catalytic_subunit_alpha_KIN10	620	F:protein_kinase_activity;_F:ATP_binding;_P:protein_phosphorylation;_C:integral_component_of_membrane;_F:ATPase_activity	Adenosinetriphosphatase;_Nucleoside-triphosphate_phosphatase	ec:2.7.11.10	PBRA_009150
Pldbra_eH_r1s028g10813	1	7.60929	2.62981	2.80481	0,00128928127579794	ABC_transporter_G_family	392	F:ATP_binding;_C:integral_component_of_membrane;_F:ATPase_activity;_P:culmination_involved_in_sorocarp_development;_P:sorocarp_morphogenesis	Adenosinetriphosphatase;_Nucleoside-triphosphate_phosphatase	ec:3.6.1;ec:3.6.1.3;ec:3.6.1.15;ec:3.6.3.43	PBRA_009151
Pldbra_eH_r1s028g10814	1	6.18933	2.48851	2.41084	0,00120697265690265	ABC_transporter	476	F:ATP_binding;_P:transport;_P:cellular_process;_C:integral_component_of_membrane;_F:ATPase_activity;_P:developmental_process;_C:cell_part	Adenosinetriphosphatase;_Nucleoside-triphosphate_phosphatase	ec:3.6.1;ec:3.6.1.3;ec:3.6.1.15;ec:3.6.3.43	PBRA_009151
Pldbra_eH_r1s028g10824	1	4.98493	1.29392	3.59379	0,000476487427386004	hypothetical_protein_PBRA_009158	267	NA	NA	NA	PBRA_009158
Pldbra_eH_r1s029g10913	1	3.50693	1.03837	3.27094	5,79966592318391e-05	glutaredoxin	106	C:cell;_P:obsolete_electron_transport;_F:electron_transfer_activity;_F:protein_disulfide_oxidoreductase_activity;_P:electron_transport_chain;_P:cell_redox_homeostasis	NA	ec:1.8.1.9;ec:1.8.1.8	PBRA_007755
Pldbra_eH_r1s029g11032	1	7.3511	2.66419	2.6786	0,000997388728700432	tetratricopeptide_repeat	302	C:membrane;_C:integral_component_of_membrane	NA	NA	PBRA_007493
Pldbra_eH_r1s029g11067	1	13.8219	4.78718	2.84485	0,000262014064392932	zinc_finger_MYND_domain-containing_10	468	NA	NA	ec:3.4.11.18	PBRA_007517
Pldbra_eH_r1s030g11100	1	0.585173	0.0193285	14.9741	0,000144168836731215	hypothetical_protein_PBRA_000633	817	F:binding	NA	NA	PBRA_000633
Pldbra_eH_r1s030g11122	1	0.850095	0.150626	4.59121	0,000408744356965769	hypothetical_protein_PBRA_000614;_partial	604	NA	NA	NA	PBRA_000614,
Pldbra_eH_r1s030g11158	1	249.812	65.7983	3.79247	0,000257037918145387	hypothetical_protein_PBRA_000585	249	NA	NA	NA	PBRA_000585
Pldbra_eH_r1s032g11439	1	3.36544	0.830032	3.87955	0,00107326129957003	extracellular_solute-binding_family_1	658	F:G-protein_coupled_GABA_receptor_activity;_P:G-protein_coupled_glutamate_receptor_signaling_pathway;_C:integral_component_of_membrane	NA	ec:2.5.1.2	PBRA_009077
Pldbra_eH_r1s032g11454	1	6.37648	2.23188	2.74243	0,00066597678044764	hypothetical_protein_PBRA_009138	476	F:nucleic_acid_binding;_F:aspartic-type_endopeptidase_activity;_P:proteolysis;_P:DNA_integration	NA	NA	PBRA_009138
Pldbra_eH_r1s033g11505	1	14.7195	4.86023	3.00097	0,000487773050419255	Glycosyltransferase_uncharacterized	466	F:transferase_activity;_transferring_glycosyl_groups	NA	ec:2.4.2.38	PBRA_004418
Pldbra_eH_r1s033g11510	1	2.41093	0.550522	3.87709	0,00131055940383472	G-_-coupled_receptor_family	411	P:phagolysosome_assembly;_F:ion_channel_activity;_P:cellular_calcium_ion_homeostasis;_C:integral_component_of_membrane;_P:regulation_of_exocytosis;_C:phagolysosome;_P:ion_transmembrane_transport;_P:response_to_fluid_shear_stress	NA	ec:3.6.1.13	PBRA_004415
Pldbra_eH_r1s033g11533	1	27.1441	8.53268	3.15677	0,000643929107517185	centrin_2	176	F:calcium_ion_binding	NA	ec:2.7.6.5	PBRA_004400
Pldbra_eH_r1s034g11599	1	8.63522	2.45012	3.4106	0,000169069406073973	WD-40_repeat_domain-containing	618	F:protein_binding	NA	NA	PBRA_008005
Pldbra_eH_r1s035g11646	1	2.24521	0.606093	3.4365	0,000184237863952751	hypothetical_protein_PBRA_009357	128	F:protein_kinase_activity;_F:ATP_binding;_P:protein_phosphorylation	NA	NA	PBRA_009357
Pldbra_eH_r1s035g11711	1	7.18229	2.74469	2.56522	0,000721536487306558	probable_phospholipid-transporting_ATPase_7_isoform_X1	873	F:magnesium_ion_binding;_F:phospholipid-translocating_ATPase_activity;_F:ATP_binding;_P:cation_transport;_P:aminophospholipid_transport;_C:integral_component_of_membrane;_P:phospholipid_translocation	Adenosinetriphosphatase;_Phospholipid-translocating_ATPase;_Nucleoside-triphosphate_phosphatase	ec:3.6.1;ec:3.6.1.3;ec:3.6.3.1;ec:3.6.1.15;ec:3.1.3.96	PBRA_008211
Pldbra_eH_r1s037g11856	1	161.511	102.347	1.5766	0,00119993732471608	Bleomycin_hydrolase	377	F:DNA_binding;_F:cysteine-type_endopeptidase_activity;_P:proteolysis	Acting_on_peptide_bonds_(peptidases)	ec:3.4.22;ec:3.4;ec:3.4.22.40	PBRA_009268
Pldbra_eH_r1s038g11954	1	26.3851	8.54614	3.05533	9,78260609219199e-05	Dyneins_heavy_chain	4161	P:cilium_or_flagellum-dependent_cell_motility;_F:microtubule_motor_activity;_F:ATP_binding;_C:axonemal_dynein_complex;_C:microtubule;_P:microtubule-based_movement;_F:ATPase_activity	Adenosinetriphosphatase;_Nucleoside-triphosphate_phosphatase	ec:3.6.1;ec:3.6.1.3;ec:3.6.1.15;ec:3.1.21.4	PBRA_008150
Pldbra_eH_r1s038g11968	1	9.86672	3.38626	2.84755	0,000981483655944297	---NA---	194	NA	NA	ec:2.7.10.2	NA
Pldbra_eH_r1s038g11970	1	4.05107	1.25098	3.05457	0,000333138880793488	---NA---	88	NA	NA	NA	NA
Pldbra_eH_r1s038g11971	1	5.01198	1.63155	2.89488	0,000408056165554043	---NA---	114	NA	NA	NA	NA
Pldbra_eH_r1s038g11972	1	18.1613	5.68362	3.14929	0,000278001037562252	kinesin-like_protein_KIF13B	889	F:microtubule_motor_activity;_F:ATP_binding;_C:microtubule;_P:microtubule-based_movement;_F:microtubule_binding;_C:tubulin_complex	Nucleoside-triphosphate_phosphatase	ec:3.6.1;ec:3.6.1.15;ec:2.7.12.1	PBRA_008163
Pldbra_eH_r1s040g12090	1	51.995	29.3607	1.76362	0,00104142250143913	hypothetical_protein_PBRA_008888	577	F:binding	NA	NA	PBRA_008888
Pldbra_eH_r1s042g12180	1	3.66677	0.942141	3.74676	0,000885435436396701	calcium/calmodulin-dependent_protein_kinase_type_IV-like	418	F:protein_kinase_activity;_F:ATP_binding;_P:protein_phosphorylation	NA	ec:2.7.11.10	PBRA_008661
Pldbra_eH_r1s044g12274	1	6.43812	1.50039	4.05665	2,25910843067567e-05	predicted_protein	488	C:integral_component_of_membrane	NA	NA	PBRA_009227
Pldbra_eH_r1s044g12275	1	7.33132	1.96318	3.63441	4,77356005558199e-05	vam6/Vps39-like_protein	843	F:protein_binding;_P:vesicle-mediated_transport	NA	ec:2.7.11.1	PBRA_009226
Pldbra_eH_r1s045g12328	1	8.86493	3.06927	2.8321	0,000661543616177296	G-protein-coupled_receptor__family_3_protein_5	836	F:G-protein_coupled_GABA_receptor_activity;_P:chemotaxis;_P:G-protein_coupled_glutamate_receptor_signaling_pathway;_C:integral_component_of_membrane	NA	NA	PBRA_008959
Pldbra_eH_r1s047g12410	1	7.43103	2.55409	2.83589	0,00114440095216246	Bardet-Biedl_syndrome_7_protein_homolog	767	F:protein_binding	NA	NA	PBRA_008467
Pldbra_eH_r1s053g12573	1	1.36773	0.343638	3.57348	0,000297858489074214	hypothetical_protein_PBRA_009512	61	NA	NA	NA	PBRA_009512
Pldbra_eH_r1s056g12619	1	5.2796	1.46264	3.59407	0,000172408626651449	putative_WD_repeat-containing_protein	360	F:protein_binding	NA	NA	PBRA_008794
Pldbra_eH_r1s058g12634	1	7.62351	2.00039	3.66851	0,00023072507225787	peptidase_M14	326	P:metabolic_process;_F:hydrolase_activity;_acting_on_ester_bonds	NA	ec:3.5.1.114	PBRA_009669
Pldbra_eH_r1s058g12635	1	2.38139	0.328311	6.26964	0,00012070172951674	peptidase_M14	118	P:metabolic_process;_F:hydrolase_activity;_acting_on_ester_bonds	NA	NA	PBRA_009669
