# Supplementary material for: Soil microbiota influences clubroot disease by modulating Plasmodiophora brassicae and Brassica napus transcriptomes
Source: Microb Biotechnol. 2020 Jul 19;13(5):1648–72. doi: 10.1111/1751-7915.13634 (PMC7415369; doi:10.1111/1751-7915.13634)
Supplement: Supplementary file 10 — Table S3. Description of the P. brassicae genes differentially expressed between the different soil microbiota diversity levels at Tf when infecting Tenor. A. Description of the P. brassicae genes differentially expressed between H and M at Tf when infecting Tenor (−1: genes underexpressed at H compared to M; 1: genes overexpressed at H compared to M). B. Description of the P. brassicae genes differentially expressed between H and L at Tf when infecting Tenor (−1: genes underexpressed at H compared to L; 1: genes overexpressed at H compared to L). C. Description of the P. brassicae genes differentially expressed between H and M and between H and L at Tf when infecting Tenor (−1: genes underexpressed at H compared to M or L; 1: genes overexpressed at H compared to M or L). [file MBT2-13-1648-s010.xlsx]

## Sheet: Pb genes in Tenor H vs M Tf
S3 Table. Description of the P. brassicae genes differentially expressed between the different soil microbiota diversity levels at Tf when infecting Tenor.
A. Description of the P. brassicae genes differentially expressed between H and M at Tf when infecting Tenor (-1: genes underexpressed at H compared to M; 1: genes overexpressed at H compared to M).
P. brassicae Gene	P. brassicae gene expression level	P. brassicae gene expression level	P. brassicae gene expression level	Fold change	Adjusted	Description	Length	Blast2Go_GO_Names	Blast2Go_Enzyme_Names	Manual_EnzymeCodes	Genes in e3 isolate (Schwelm et al., 2015)
	in Tenor H compared to M at Tf	in Tenor / H / Tf	in Tenor / M / Tf		P-value
Pldbra_eH_r1s001g00003	-1	0.441191	1.77156	3.9057	2.75876e-05	Histone-lysine_N-methyltransferase_NSD2	113	F:binding;_P:nitrogen_compound_metabolic_process;_F:transferase_activity;_P:macromolecule_metabolic_process;_P:primary_metabolic_process	NA	ec:3.4.23.47	PBRA_009497
Pldbra_eH_r1s001g00006	-1	0.462428	2.32428	4.91149	0.000631412	cilia-_and_flagella-associated_57-like	1137	F:protein_binding	NA	NA	PBRA_009494
Pldbra_eH_r1s001g00017	-1	156.241	290.539	1.85938	0.0037945	mutS_homolog_4	847	F:ATP_binding;_P:mismatch_repair;_F:mismatched_DNA_binding	NA	NA	PBRA_009486
Pldbra_eH_r1s001g00022	-1	6.23344	21.6476	3.47432	1.25041e-05	hypothetical_protein_PBRA_009034	220	NA	NA	NA	PBRA_009034
Pldbra_eH_r1s001g00029	-1	4.46171	12.0294	2.69898	0.00675487	WD40_repeat	273	F:protein_binding;_P:signal_transduction;_C:integral_component_of_membrane	NA	NA	PBRA_009028
Pldbra_eH_r1s001g00033	-1	226.715	359.063	1.58359	0.0054588	hypothetical_protein_PBRA_003864	637	NA	NA	NA	PBRA_003864
Pldbra_eH_r1s001g00037	-1	1.85519	6.23422	3.3551	0.00178675	polycystic_kidney_disease_2-like_1	569	F:calcium_ion_binding;_C:integral_component_of_membrane	NA	NA	PBRA_003861
Pldbra_eH_r1s001g00043	-1	3.53326	7.61823	2.142	0.00823207	hypothetical_protein_PBRA_003853;_partial	35	NA	NA	NA	PBRA_003853,
Pldbra_eH_r1s001g00044	-1	6.71342	19.4254	2.90079	0.00018443	multiple_epidermal_growth_factor-like_domains_6	3797	F:protein_binding;_C:integral_component_of_membrane	NA	ec:2.7.10.1;ec:3.2.1.133	PBRA_003853,
Pldbra_eH_r1s001g00047	-1	89.9526	128.812	1.43168	0.00777358	hypothetical_protein_PBRA_003849	532	NA	NA	NA	PBRA_003849
Pldbra_eH_r1s001g00080	-1	3.85615	12.2411	3.15646	0.000341637	zinc_finger_236-like	136	F:nucleic_acid_binding	NA	NA	PBRA_003817
Pldbra_eH_r1s001g00088	-1	4.14629	22.208	5.35435	0.000312705	hypothetical_protein_PBRA_003809	56	C:integral_component_of_membrane	NA	NA	PBRA_003809
Pldbra_eH_r1s001g00090	-1	16.4285	37.0312	2.25437	0.00563402	DNA_damage-inducible_1	308	F:aspartic-type_endopeptidase_activity;_P:proteolysis;_F:ubiquitin_binding	Acting_on_peptide_bonds_(peptidases)	ec:3.4.23;ec:3.4.19.12	PBRA_003807
Pldbra_eH_r1s001g00091	-1	4.76022	11.1112	2.32155	0.000906864	DNA_damage-inducible_1-like_isoform_X1	90	F:aspartic-type_endopeptidase_activity;_P:proteolysis;_F:ubiquitin_binding	Acting_on_peptide_bonds_(peptidases)	ec:3.4.19.12	PBRA_003807
Pldbra_eH_r1s001g00101	-1	5.97836	15.9306	2.65957	0.00122514	---NA---	393	NA	NA	NA	NA
Pldbra_eH_r1s001g00102	-1	7.53339	20.5246	2.71426	0.000352461	hypothetical_protein_PBRA_003798	628	NA	NA	NA	PBRA_003798
Pldbra_eH_r1s001g00109	-1	1.55115	4.39747	2.79565	0.000735324	flagellar_associated	946	C:motile_cilium	NA	NA	PBRA_003793
Pldbra_eH_r1s001g00111	-1	5.20709	13.3274	2.5638	0.00744622	c_transferase	384	C:integral_component_of_membrane	NA	ec:2.4.1.229	PBRA_003791
Pldbra_eH_r1s001g00135	-1	29.1699	51.8614	1.7785	0.00354963	phospholipid_transporter	700	F:magnesium_ion_binding;_F:phospholipid-translocating_ATPase_activity;_F:ATP_binding;_P:cation_transport;_P:aminophospholipid_transport;_C:integral_component_of_membrane;_P:phospholipid_translocation	Adenosinetriphosphatase;_Phospholipid-translocating_ATPase;_Nucleoside-triphosphate_phosphatase	ec:3.6.1;ec:3.6.1.3;ec:3.6.3.1;ec:3.6.1.15;ec:3.1.3.96	PBRA_003770
Pldbra_eH_r1s001g00137	-1	11.9503	29.8309	2.49299	0.00243077	solute_carrier_family_44_member_2	624	C:integral_component_of_membrane	NA	NA	PBRA_003769
Pldbra_eH_r1s001g00149	-1	14.4589	41.2081	2.85219	0.00211937	hypothetical_protein_PBRA_007470	408	NA	NA	NA	PBRA_007470
Pldbra_eH_r1s001g00152	-1	1.1638	2.7893	2.37694	0.000655636	carbohydrate-binding_module_family_18	222	F:chitin_binding	NA	ec:3.2.1.14	PBRA_003759
Pldbra_eH_r1s001g00161	-1	3.44009	9.42712	2.74165	7.85915e-05	gamma-aminobutyric_acid_type_B_receptor_subunit_2	467	F:G-protein_coupled_GABA_receptor_activity;_P:G-protein_coupled_glutamate_receptor_signaling_pathway;_C:integral_component_of_membrane	NA	ec:4.6.1.2	PBRA_003751
Pldbra_eH_r1s001g00172	-1	11.1623	32.1932	2.88102	0.000300494	Chromosome-associated_kinesin_KIF4A	574	F:microtubule_motor_activity;_F:ATP_binding;_C:microtubule;_P:microtubule-based_movement;_F:microtubule_binding;_C:tubulin_complex;_F:metal_ion_binding	Nucleoside-triphosphate_phosphatase	ec:3.6.1;ec:3.6.1.15;ec:3.1.3.48	PBRA_003741
Pldbra_eH_r1s001g00179	-1	2.86435	9.66727	3.34786	0.000136494	adenylate_guanylate_cyclase	628	C:intracellular;_P:cyclic_nucleotide_biosynthetic_process;_F:phosphorus-oxygen_lyase_activity;_P:intracellular_signal_transduction	NA	ec:4.6.1.1	PBRA_003735
Pldbra_eH_r1s001g00180	-1	4.53713	15.5178	3.40886	1.60566e-05	Adenylate_cyclase	823	F:protein_binding;_C:integral_component_of_membrane	NA	NA	PBRA_003734
Pldbra_eH_r1s001g00199	-1	0.31646	1.19774	3.87273	0.00677833	ubiquitin-conjugating_enzyme_E2_Q2-like_isoform_X1	111	F:NAD+_ADP-ribosyltransferase_activity;_F:transferase_activity;_F:transferase_activity;_transferring_glycosyl_groups	NA	NA	PBRA_003718
Pldbra_eH_r1s001g00209	-1	9.27377	22.9597	2.4743	0.00167573	leucine_zipper_transcription_factor_1_isoform_X1	283	NA	NA	NA	PBRA_003711
Pldbra_eH_r1s001g00223	-1	131.161	190.747	1.4538	0.00436246	sucrose_GPH_family	474	C:integral_component_of_membrane;_P:transmembrane_transport	NA	NA	PBRA_003697
Pldbra_eH_r1s001g00228	-1	8.04278	25.1365	3.1201	0.00272032	hypothetical_protein_PBRA_004237	360	NA	NA	NA	PBRA_004237
Pldbra_eH_r1s001g00230	-1	12.3969	33.0581	2.66365	0.0014677	hypothetical_protein_PBRA_003693	336	C:integral_component_of_membrane	NA	NA	PBRA_003693
Pldbra_eH_r1s001g00241	-1	0.632672	2.08759	3.32759	0.00238233	hypothetical_protein_PBRA_003683	210	C:integral_component_of_membrane	NA	ec:2.7.8.27	PBRA_003683
Pldbra_eH_r1s001g00245	-1	4.63295	13.999	3.01812	0.00350418	leucine-rich_repeat_and_guanylate_kinase_domain-containing	1012	F:protein_binding	NA	NA	PBRA_003680
Pldbra_eH_r1s001g00246	-1	2.46443	5.93442	2.41788	0.00804359	cell_division_cycle_cofactor_of_APC_complex	498	F:anaphase-promoting_complex_binding;_F:ubiquitin-protein_transferase_activator_activity;_P:positive_regulation_of_ubiquitin_protein_ligase_activity	NA	NA	PBRA_003679
Pldbra_eH_r1s001g00250	-1	6.83586	10.7834	1.58399	0.00135598	myosin_XI-2	1674	F:motor_activity;_F:protein_binding;_F:ATP_binding;_C:myosin_complex;_F:sequence-specific_DNA_binding	Nucleoside-triphosphate_phosphatase	ec:3.6.1;ec:3.6.1.15;ec:2.1.1.43	PBRA_003676
Pldbra_eH_r1s001g00254	-1	4.89546	13.1129	2.67417	0.00216628	t-snare_coiled-coil_domain_family	174	C:integral_component_of_membrane;_P:Golgi_vesicle_transport	NA	NA	PBRA_003672
Pldbra_eH_r1s001g00255	-1	0.904665	3.25427	3.43288	5.9494e-05	hypothetical_protein_PBRA_003672	79	C:integral_component_of_membrane;_P:Golgi_vesicle_transport	NA	NA	PBRA_003672
Pldbra_eH_r1s001g00257	-1	48.7588	73.174	1.49942	0.000548598	ATP-binding_Cassette_(ABC)_Superfamily	1468	F:ATP_binding;_C:integral_component_of_membrane;_F:ATPase_activity;_coupled_to_transmembrane_movement_of_substances;_P:transmembrane_transport	Adenosinetriphosphatase;_Nucleoside-triphosphate_phosphatase	ec:3.6.1;ec:3.6.1.3;ec:3.6.1.15;ec:3.6.3.43	PBRA_003670
Pldbra_eH_r1s001g00258	-1	3.69105	6.94924	1.88308	0.00217487	hypothetical_protein_PBRA_003670	165	F:ATP_binding;_C:integral_component_of_membrane;_F:ATPase_activity;_coupled_to_transmembrane_movement_of_substances;_P:transmembrane_transport	Adenosinetriphosphatase;_Nucleoside-triphosphate_phosphatase	NA	PBRA_003670
Pldbra_eH_r1s001g00261	-1	16.7891	98.7387	5.87912	0.000137754	hemin_receptor	161	F:oxygen_carrier_activity;_P:oxygen_transport;_F:heme_binding	NA	ec:1.14.12.17	PBRA_003666
Pldbra_eH_r1s001g00268	-1	8.53128	13.954	1.64193	0.004576	transmembrane_FLJ37396	2013	NA	NA	NA	PBRA_003658
Pldbra_eH_r1s001g00278	-1	14.5238	32.3314	2.22511	0.00121424	Kelch_repeat-containing_s	771	F:protein_binding	NA	NA	PBRA_003651
Pldbra_eH_r1s001g00279	-1	18.5453	43.7504	2.35648	0.00258067	cAMP-dependent_kinase_catalytic	358	F:protein_serine/threonine_kinase_activity;_F:ATP_binding;_P:protein_phosphorylation;_P:serine_family_amino_acid_metabolic_process	Transferring_phosphorus-containing_groups	ec:2.7.11;ec:2.7.11.10	PBRA_003650
Pldbra_eH_r1s001g00295	-1	0.973462	3.56039	3.61624	0.00490474	DUF2306_domain-containing	268	C:integral_component_of_membrane	NA	NA	PBRA_003631
Pldbra_eH_r1s001g00296	-1	2.03725	11.0826	5.39329	2.52377e-05	DUF2306_domain-containing	246	C:integral_component_of_membrane	NA	NA	PBRA_003630
Pldbra_eH_r1s001g00314	-1	6.64602	24.0862	3.61726	1.02604e-05	copper_oxidase	491	F:copper_ion_binding;_C:integral_component_of_membrane;_F:oxidoreductase_activity;_P:oxidation-reduction_process	NA	ec:1.10.3.3;ec:1.10.3.4	PBRA_001404
Pldbra_eH_r1s001g00338	-1	3.89539	14.7126	3.76087	0.00046166	serine_protease_inhibitor_dipetalogastin-like_isoform_X2	185	F:protein_binding	NA	ec:3.4.21.45	PBRA_001430
Pldbra_eH_r1s001g00344	-1	33.4354	148.046	4.42466	5.63123e-05	Nex18_symbiotically_induced	159	NA	NA	ec:4.99.1.8	PBRA_001436
Pldbra_eH_r1s001g00352	-1	4.35328	9.4018	2.15774	0.00353801	hypothetical_protein_PBRA_001444	111	NA	NA	NA	PBRA_001444
Pldbra_eH_r1s001g00361	-1	5.97372	18.3911	3.05794	3.66997e-05	glucose_sorbosone_dehydrogenase	798	F:catalytic_activity	NA	ec:3.4.21.101;ec:1.1.5.2	PBRA_001452,
Pldbra_eH_r1s001g00364	-1	2.01472	4.16567	2.04478	0.00567982	hypothetical_protein_PBRA_001453	553	F:protein_binding	NA	NA	PBRA_001453
Pldbra_eH_r1s001g00367	-1	3.27637	8.79617	2.67748	0.00590774	Ca2_:Cation_Antiporter_(_)_Family	637	F:calcium_ion_binding;_C:integral_component_of_membrane;_P:transmembrane_transport	NA	ec:2.7.6.5	PBRA_001456
Pldbra_eH_r1s001g00377	-1	161.394	261.499	1.62	0.000315662	long-chain-fatty-acid--_ligase_ACSBG2-like_isoform_X2	516	F:catalytic_activity;_P:metabolic_process	NA	ec:6.2.1.7	PBRA_001465
Pldbra_eH_r1s001g00380	-1	16.0747	28.1548	1.75072	0.000836219	rab9_effector_with_kelch_motifs-like	474	F:protein_binding	NA	NA	PBRA_001468
Pldbra_eH_r1s001g00382	-1	35.9302	75.2453	2.09254	3.11211e-05	DUF4804_domain-containing	1056	C:membrane;_C:integral_component_of_membrane	NA	NA	PBRA_001471
Pldbra_eH_r1s001g00386	-1	2.07718	6.57103	3.12021	0.00105925	DNA_mismatch_repair	613	F:ATP_binding;_P:mismatch_repair;_P:reciprocal_meiotic_recombination;_C:mismatch_repair_complex	NA	ec:2.7.11.1	PBRA_001475
Pldbra_eH_r1s001g00395	-1	6.56419	19.2822	2.93415	0.00151605	ankyrin_repeat_domain-containing	453	F:protein_binding	NA	ec:2.7.1.107	PBRA_001484
Pldbra_eH_r1s001g00421	-1	4.25746	11.0002	2.58354	0.000587455	FAD-binding_oxidoreductase	495	F:oxidoreductase_activity;_acting_on_CH-OH_group_of_donors;_F:flavin_adenine_dinucleotide_binding;_P:oxidation-reduction_process	NA	ec:1.12.1.2;ec:1.1.98.3	PBRA_001505
Pldbra_eH_r1s001g00423	-1	55.7618	74.6802	1.33927	0.00720145	hypothetical_protein_PBRA_001507	308	C:integral_component_of_membrane	NA	NA	PBRA_001507
Pldbra_eH_r1s001g00432	-1	1.49113	5.83371	3.91059	0.000141627	hypothetical_protein_PBRA_001516	98	NA	NA	NA	PBRA_001516
Pldbra_eH_r1s001g00440	-1	0.221293	1.08438	4.91037	0.000121976	hypothetical_protein_PBRA_001525	97	NA	NA	NA	PBRA_001525
Pldbra_eH_r1s001g00452	-1	6.45369	17.3724	2.68897	0.00385134	prolyl_4-hydroxylase_alpha	443	F:iron_ion_binding;_C:integral_component_of_membrane;_F:oxidoreductase_activity;_acting_on_paired_donors;_with_incorporation_or_reduction_of_molecular_oxygen;_F:L-ascorbic_acid_binding;_P:oxidation-reduction_process	NA	NA	PBRA_001537
Pldbra_eH_r1s001g00453	-1	16.172	45.3889	2.8036	0.000978873	proly_4-hydroxylase	254	F:iron_ion_binding;_F:oxidoreductase_activity;_acting_on_paired_donors;_with_incorporation_or_reduction_of_molecular_oxygen;_F:L-ascorbic_acid_binding;_P:oxidation-reduction_process	NA	ec:1.14.11.2	PBRA_001538
Pldbra_eH_r1s001g00463	-1	8.19284	21.6595	2.63282	0.00395693	hypothetical_protein_PBRA_001547	230	NA	NA	NA	PBRA_001547
Pldbra_eH_r1s001g00491	-1	2.67117	7.36851	2.75132	0.00228005	hypothetical_protein_PBRA_001573	361	C:phosphatidylinositol_3-kinase_complex;_class_IB;_P:regulation_of_phosphatidylinositol_3-kinase_activity;_F:1-phosphatidylinositol-3-kinase_regulator_activity	NA	NA	PBRA_001573
Pldbra_eH_r1s001g00492	-1	3.37947	8.93561	2.63263	0.00476488	hypothetical_protein_PBRA_001573	461	C:phosphatidylinositol_3-kinase_complex;_class_IB;_P:regulation_of_phosphatidylinositol_3-kinase_activity;_F:1-phosphatidylinositol-3-kinase_regulator_activity	NA	NA	PBRA_001573
Pldbra_eH_r1s001g00493	-1	0.414968	1.18525	2.76191	0.000933388	---NA---	485	NA	NA	NA	NA
Pldbra_eH_r1s001g00498	-1	144.871	221.32	1.5279	2.03737e-05	dynein_heavy_chain_axonemal-like_isoform_X4	4275	F:microtubule_motor_activity;_F:ATP_binding;_C:microtubule;_P:microtubule-based_movement;_F:ATPase_activity;_C:dynein_complex	Adenosinetriphosphatase;_Nucleoside-triphosphate_phosphatase	ec:3.6.1;ec:3.6.1.3;ec:3.6.1.15;ec:3.1.21.4	PBRA_001578
Pldbra_eH_r1s001g00511	-1	19.7056	59.053	2.99714	0.000863829	Serine_threonine-_kinase_HT1	464	F:protein_kinase_activity;_F:ATP_binding;_P:protein_phosphorylation	NA	ec:2.7.11.10	PBRA_001589
Pldbra_eH_r1s001g00515	-1	1.48858	4.85534	3.23555	0.00148333	Voltage-gated_hydrogen_channel_1	185	C:integral_component_of_plasma_membrane;_F:voltage-gated_proton_channel_activity;_P:hydrogen_ion_transmembrane_transport	NA	NA	PBRA_001595
Pldbra_eH_r1s001g00521	-1	25.2426	56.8311	2.24946	0.000416366	serine_threonine-_phosphatase_2A_regulatory_subunit_B_subunit_gamma-like	536	NA	NA	NA	PBRA_001599
Pldbra_eH_r1s001g00528	-1	14.8948	45.3638	3.04362	0.000448932	5_-nucleotidase	426	F:metal_ion_binding	NA	ec:3.1.3.5;ec:3.1.3.96	PBRA_001605
Pldbra_eH_r1s001g00545	-1	7.02849	20.6185	2.92881	0.0001603	alpha-mannosidase_2	1063	F:alpha-mannosidase_activity;_P:mannose_metabolic_process;_C:integral_component_of_membrane;_F:carbohydrate_binding;_F:metal_ion_binding	Alpha-mannosidase	ec:3.2.1.24;ec:3.2.1;ec:3.2.1.170;ec:3.2.1.170;ec:3.2.1.170	PBRA_001620
Pldbra_eH_r1s001g00546	-1	8.50241	21.6775	2.54912	0.000627933	hypothetical_protein_PBRA_001621	217	C:integral_component_of_membrane	NA	NA	PBRA_001621
Pldbra_eH_r1s001g00554	-1	11.2297	37.5054	3.33084	9.35657e-06	hypothetical_protein_PBRA_001627	1139	NA	NA	NA	PBRA_001627
Pldbra_eH_r1s001g00555	-1	16.3181	71.8145	4.39575	1.00048e-05	phosphate:H+_symporter	508	C:integral_component_of_plasma_membrane;_F:transmembrane_transporter_activity;_P:transmembrane_transport	NA	NA	PBRA_001628
Pldbra_eH_r1s001g00576	-1	3.41955	9.79608	2.84413	0.00101461	hypothetical_protein_PBRA_001647	273	NA	NA	NA	PBRA_001647
Pldbra_eH_r1s001g00577	-1	31.3285	49.5553	1.58149	0.0045175	hypothetical_protein_PBRA_001650	269	NA	NA	NA	PBRA_001650
Pldbra_eH_r1s001g00578	-1	13.5114	105.776	7.82765	5.02189e-05	Hsp20_alpha_crystallin_family	198	NA	NA	NA	PBRA_001651
Pldbra_eH_r1s001g00586	-1	295.005	472.213	1.60069	0.00272265	hypothetical_protein_PBRA_001659	375	C:integral_component_of_membrane	NA	NA	PBRA_001659
Pldbra_eH_r1s001g00590	-1	3.9759	6.75579	1.70262	0.00111323	N-acetyl-D-glucosamine_kinase	140	C:membrane;_C:integral_component_of_membrane;_F:kinase_activity;_P:phosphorylation	NA	ec:2.7.1.59	PBRA_001661
Pldbra_eH_r1s001g00593	-1	35.7097	87.7099	2.45589	0.00249578	persulfide_dioxygenase_mitochondrial	244	NA	NA	ec:3.1.1.27	PBRA_001665
Pldbra_eH_r1s001g00600	-1	119.944	187.987	1.56705	0.00343042	glutamine-fructose-6-phosphate_transaminase_(isomerizing)	651	F:glutamine-fructose-6-phosphate_transaminase_(isomerizing)_activity;_P:fructose_6-phosphate_metabolic_process;_P:UDP-N-acetylglucosamine_metabolic_process;_P:protein_N-linked_glycosylation;_P:carbohydrate_biosynthetic_process;_F:carbohydrate_derivative_binding	Glutamine--fructose-6-phosphate_transaminase_(isomerizing)	ec:2.6.1.16;ec:4.2.1.126;ec:4.1.2.55	PBRA_001671
Pldbra_eH_r1s001g00616	-1	5.95692	16.6184	2.78189	0.000896422	Glu_Leu_Phe_Val_dehydrogenase	275	P:obsolete_electron_transport;_P:cellular_amino_acid_metabolic_process;_F:oxidoreductase_activity;_acting_on_the_CH-NH2_group_of_donors;_NAD_or_NADP_as_acceptor;_P:oxidation-reduction_process	NA	ec:1.4.1.23	PBRA_001682,
Pldbra_eH_r1s001g00617	-1	4.58564	11.9563	2.5983	0.00741075	glutamate_NAD(P)+	206	P:obsolete_electron_transport;_P:cellular_amino_acid_metabolic_process;_F:oxidoreductase_activity;_acting_on_the_CH-NH2_group_of_donors;_NAD_or_NADP_as_acceptor;_P:oxidation-reduction_process	NA	ec:1.4.1.23	PBRA_001682,
Pldbra_eH_r1s001g00621	-1	24.5752	56.4052	2.29349	0.000700011	AT-rich_interactive_domain-containing_3C	605	F:DNA_binding;_C:nucleus;_F:zinc_ion_binding	NA	ec:2.1.1.43	PBRA_001686
Pldbra_eH_r1s001g00622	-1	20.2371	89.8476	4.43485	9.43879e-05	AChain_Crystal_Structure_Of_Engineered_Northeast_Structural_Genomics_Consortium_Target	856	F:protein_binding	NA	ec:2.7.1.107	PBRA_001687
Pldbra_eH_r1s001g00633	-1	52.2215	78.0469	1.49308	0.00438712	vacuolar_sorting-associated_13_family	1165	C:integral_component_of_membrane	NA	NA	PBRA_001696
Pldbra_eH_r1s001g00634	-1	75.7498	116.837	1.54172	0.00338909	vacuolar_sorting-associated_13	387	C:Golgi_apparatus;_P:protein_transport;_P:protein_retention_in_Golgi_apparatus;_P:late_endosome_to_vacuole_transport	NA	NA	PBRA_001697
Pldbra_eH_r1s001g00636	-1	14.6243	41.4917	2.83393	0.00162068	hypothetical_protein_PBRA_001699	157	NA	NA	NA	PBRA_001699
Pldbra_eH_r1s001g00641	-1	8.22887	22.0864	2.6806	0.000861262	MFS_general_substrate_transporter	442	C:integral_component_of_membrane;_P:transmembrane_transport	NA	NA	PBRA_001704
Pldbra_eH_r1s001g00643	-1	13.5749	38.7061	2.85042	0.000983573	fad-dependent_oxidoreductase	527	F:D-arabinono-1;4-lactone_oxidase_activity;_C:membrane;_F:flavin_adenine_dinucleotide_binding;_P:oxidation-reduction_process	D-arabinono-1;4-lactone_oxidase	ec:1.1.3.37;ec:1.1.98.3;ec:1.1.1.333	PBRA_001705
Pldbra_eH_r1s001g00645	-1	11.1327	22.8593	2.0556	0.000322854	hypothetical_protein_PBRA_001707;_partial	797	F:protein_binding	NA	ec:2.7.1.107	PBRA_001707,
Pldbra_eH_r1s001g00648	-1	1.91352	4.89608	2.5463	0.00433223	DNA_topoisomerase_domain	93	F:protein_binding	NA	NA	PBRA_001710
Pldbra_eH_r1s001g00660	-1	18.0101	81.6656	4.53264	5.05699e-05	Hsp20_alpha_crystallin_family	190	NA	NA	NA	PBRA_001720
Pldbra_eH_r1s001g00671	-1	7.57157	23.3691	3.08479	0.000400577	glutathione-disulfide_reductase	461	F:glutathione-disulfide_reductase_activity;_P:gluconeogenesis;_P:obsolete_electron_transport;_P:glutathione_metabolic_process;_F:electron_transfer_activity;_P:electron_transport_chain;_C:intracellular_part;_P:cell_redox_homeostasis;_F:flavin_adenine_dinucleotide_binding;_F:NADP_binding;_P:cellular_oxidant_detoxification	Glutathione-disulfide_reductase	ec:1.8.1.7;ec:1.8.2.3;ec:1.8.1.5	PBRA_001732
Pldbra_eH_r1s001g00689	-1	9.69013	28.0547	2.89698	0.000407248	diacylglycerol_o-acyltransferase_2a	364	C:integral_component_of_membrane;_F:transferase_activity;_transferring_acyl_groups_other_than_amino-acyl_groups	NA	ec:2.3.1.75	PBRA_001746
Pldbra_eH_r1s001g00693	-1	1.40618	3.64212	2.61595	0.000848398	hypothetical_protein_PBRA_001749	149	F:calcium_ion_binding	NA	ec:2.7.6.5	PBRA_001749
Pldbra_eH_r1s001g00699	-1	9.94852	28.646	2.87503	0.00162078	REVEILLE_6-like_isoform_X2	353	F:DNA_binding;_C:nucleus;_P:regulation_of_transcription;_DNA-templated	NA	NA	PBRA_001758
Pldbra_eH_r1s001g00702	-1	23.7894	53.9283	2.26852	0.000367696	cobalamin_biosynthesis	964	F:beta-lactamase_activity;_F:hydrolase_activity	NA	NA	PBRA_001761
Pldbra_eH_r1s001g00748	-1	0.682077	1.91488	2.6198	0.000793794	Major_facilitator_superfamily_domain-containing	426	F:transporter_activity;_C:integral_component_of_membrane;_P:transmembrane_transport	NA	NA	PBRA_001801
Pldbra_eH_r1s001g00753	-1	9.54676	33.8095	3.53458	2.28358e-05	gamma-glutamylcyclotransferase	222	NA	NA	ec:4.3.2.6	NA
Pldbra_eH_r1s001g00755	-1	5.85856	12.9683	2.22128	0.002699	homeobox_homothorax	207	P:negative_regulation_of_transcription_by_RNA_polymerase_II;_F:RNA_polymerase_II_proximal_promoter_sequence-specific_DNA_binding;_F:transcriptional_activator_activity;_RNA_polymerase_II_proximal_promoter_sequence-specific_DNA_binding;_P:eye_development;_F:transcription_corepressor_activity;_C:nucleus;_C:transcription_factor_complex;_C:cytoplasm;_P:behavior;_F:transcription_factor_binding;_P:respo…	NA	ec:2.3.1.24	PBRA_001805
Pldbra_eH_r1s001g00756	-1	5.7613	15.7888	2.7367	8.16027e-05	novel_plant_SNARE_11_isoform_X1	220	C:integral_component_of_membrane;_P:vesicle-mediated_transport	NA	NA	PBRA_001806
Pldbra_eH_r1s002g00771	-1	64.8265	84.9981	1.30946	0.00142249	E3_ubiquitin-_ligase	1088	F:nucleic_acid_binding;_F:protein_binding	NA	ec:3.1.1.4;ec:2.7.10.2;ec:5.2.1.8;ec:3.4.19.12	PBRA_005101
Pldbra_eH_r1s002g00796	-1	12.6876	25.322	1.99637	0.000761387	---NA---	779	F:protein_binding;_F:carbohydrate_binding	NA	ec:3.2.1.23	NA
Pldbra_eH_r1s002g00797	-1	4.73809	9.25524	1.94528	0.00591884	hypothetical_protein_PBRA_005112	442	NA	NA	ec:3.1.21.4	PBRA_005112
Pldbra_eH_r1s002g00819	-1	3.15613	10.4774	3.30384	1.35349e-05	cytochrome_P450	1113	F:NADPH-hemoprotein_reductase_activity;_F:iron_ion_binding;_P:obsolete_electron_transport;_F:FMN_binding;_F:heme_binding;_P:oxidation-reduction_process;_F:aromatase_activity	NADPH--hemoprotein_reductase;_Unspecific_monooxygenase;_Acting_on_paired_donors;_with_incorporation_or_reduction_of_molecular_oxygen._The_oxygen_incorporated_need_not_be_derived_from_O(2)	ec:1.6.2.4;ec:1.14.14.1;ec:1.14.14;ec:1.14.21.7;ec:1.16.1.5;ec:1.18.1.7;ec:1.16.1.5	PBRA_005128
Pldbra_eH_r1s002g00820	-1	0.484812	1.51899	3.03703	0.00555957	hypothetical_protein_PBRA_005130	1451	F:protein_binding;_C:membrane	NA	NA	PBRA_005130
Pldbra_eH_r1s002g00837	-1	0.396522	1.00495	2.77384	0.00500007	Interferon-related_developmental_regulator_1	433	NA	NA	NA	PBRA_006059
Pldbra_eH_r1s002g00838	-1	16.9142	48.3735	2.86022	0.00164115	endoglucanase_[Algibacter_aquaticus]	286	C:integral_component_of_membrane	NA	NA	PBRA_005143
Pldbra_eH_r1s002g00847	-1	0.16142	1.05891	7.03053	0.00115868	hypothetical_protein_PBRA_005764	203	F:RNA_polymerase_II_transcription_factor_activity;_sequence-specific_DNA_binding;_C:nucleus;_P:regulation_of_transcription;_DNA-templated;_F:zinc_ion_binding	NA	NA	PBRA_005764
Pldbra_eH_r1s002g00864	-1	4.20467	7.778	1.84159	0.00532093	Bardet-Biedl_syndrome_4	359	F:protein_binding	NA	NA	PBRA_005164
Pldbra_eH_r1s002g00870	-1	5.78483	17.5606	3.03277	0.000101024	gastrula_zinc_finger_-	367	F:nucleic_acid_binding;_F:metal_ion_binding	NA	NA	PBRA_005168
Pldbra_eH_r1s002g00872	-1	15.4476	33.0964	2.1398	5.96442e-05	T-complex_11_1_isoform_X5	381	F:helicase_activity	NA	NA	PBRA_005170
Pldbra_eH_r1s002g00884	-1	1.34745	3.87287	2.89314	0.00123081	glutathione_S-transferase_kappa_1_[Rhodotorula_toruloides_NP11]	212	F:glutathione_transferase_activity;_P:obsolete_electron_transport;_P:glutathione_metabolic_process;_P:obsolete_glutathione_conjugation_reaction;_F:protein_disulfide_oxidoreductase_activity;_P:oxidation-reduction_process	Glutathione_transferase	ec:2.5.1.18;ec:1.8.1.8	PBRA_005181
Pldbra_eH_r1s002g00885	-1	4.82009	13.9838	2.89546	0.00151444	glycoside_hydrolase	305	F:hydrolase_activity;_hydrolyzing_O-glycosyl_compounds;_P:carbohydrate_metabolic_process;_C:integral_component_of_membrane	NA	NA	PBRA_005182
Pldbra_eH_r1s002g00900	-1	0.414968	2.41633	5.65976	6.92352e-05	regulator_of_chromosome_condensation_(RCC1)_family	179	F:metal_ion_binding	NA	ec:2.7.10.2	PBRA_005194
Pldbra_eH_r1s002g00911	-1	28.2986	46.3763	1.63865	0.000754813	Meckel_syndrome_type_1_-like	566	NA	NA	NA	PBRA_005203
Pldbra_eH_r1s002g00922	-1	3.99594	11.4155	2.84068	0.000297369	hypothetical_protein_PBRA_005212	132	NA	NA	NA	PBRA_005212
Pldbra_eH_r1s002g00930	-1	1.55289	4.22018	2.74013	0.0067896	TLD_domain-containing_2_isoform_X2	235	C:integral_component_of_membrane	NA	NA	PBRA_005216
Pldbra_eH_r1s002g00931	-1	18.5127	38.8608	2.10219	0.000462762	dynein_heavy_chain_axonemal_isoform_X1	4626	F:microtubule_motor_activity;_F:ATP_binding;_C:microtubule;_P:microtubule-based_movement;_C:dynein_complex	Nucleoside-triphosphate_phosphatase	ec:3.6.1;ec:3.6.1.15	PBRA_005217
Pldbra_eH_r1s002g00934	-1	3.34432	9.49622	2.82033	0.00324279	hypothetical_protein_PBRA_005220	238	P:carbohydrate_metabolic_process;_P:nitrogen_compound_metabolic_process;_F:hydrolase_activity;_acting_on_carbon-nitrogen_(but_not_peptide)_bonds	NA	ec:1.1.1.141	PBRA_005220
Pldbra_eH_r1s002g00951	-1	5.68403	15.9222	2.79145	9.35482e-05	hypothetical_protein_PBRA_005232	1567	C:extracellular_region;_P:chitin_metabolic_process;_F:chitin_binding	NA	ec:2.7.10.1;ec:3.2.1.133	PBRA_005232
Pldbra_eH_r1s002g00952	-1	6.9399	15.5039	2.23264	0.00478148	multiple_epidermal_growth_factor-like_domains_6	937	C:extracellular_region;_P:chitin_metabolic_process;_F:chitin_binding	NA	ec:2.7.10.1;ec:3.2.1.14	PBRA_005233
Pldbra_eH_r1s002g00966	-1	2.73922	9.0954	3.32113	0.00399191	hypothetical_protein_PBRA_005244	490	NA	NA	NA	PBRA_005244
Pldbra_eH_r1s002g00968	-1	0.18869	0.79902	3.71367	0.00104509	---NA---	800	F:protein_binding	NA	NA	NA
Pldbra_eH_r1s002g00977	-1	3.83686	11.5968	3.03573	9.92572e-05	bromodomain_domain_containing	1229	F:DNA_binding;_F:translation_initiation_factor_activity;_C:transcription_factor_TFIID_complex;_P:DNA-templated_transcription;_initiation;_P:regulation_of_transcription;_DNA-templated;_P:translational_initiation	NA	ec:2.3.1.48	PBRA_005250
Pldbra_eH_r1s002g00991	-1	3.82386	7.06511	1.83085	0.00246049	hypothetical_protein_PBRA_005258	1218	F:nucleic_acid_binding;_F:3'-5'_exonuclease_activity;_P:nucleic_acid_phosphodiester_bond_hydrolysis	NA	ec:3.1;ec:2.7.7.7	PBRA_005258
Pldbra_eH_r1s002g00995	-1	1.87535	4.7081	2.52154	6.38383e-05	hypothetical_protein_PBRA_005257	70	F:zinc_ion_binding	NA	NA	PBRA_005257
Pldbra_eH_r1s002g01005	-1	78.9835	232.245	2.94049	0.000787015	hypothetical_protein_PBRA_002551	375	P:carbohydrate_metabolic_process;_P:nitrogen_compound_metabolic_process;_F:chitin_binding;_F:hydrolase_activity;_acting_on_carbon-nitrogen_(but_not_peptide)_bonds	NA	ec:3.2.1.14;ec:1.1.1.141	PBRA_002551
Pldbra_eH_r1s002g01008	-1	16.5938	98.5117	5.93403	8.97174e-05	glutamate_decarboxylase	467	F:glutamate_decarboxylase_activity;_P:alanine_metabolic_process;_P:aspartate_metabolic_process;_P:glutamate_metabolic_process;_P:beta-alanine_metabolic_process;_P:taurine_metabolic_process;_F:pyridoxal_phosphate_binding	Glutamate_decarboxylase	ec:4.1.1.15;ec:4.1.1.86	PBRA_002552
Pldbra_eH_r1s002g01019	-1	2.09339	6.70153	3.16895	0.000164176	hypothetical_protein_PBRA_002560	390	NA	NA	NA	PBRA_002560
Pldbra_eH_r1s002g01028	-1	2.87382	10.0734	3.49649	0.000351616	tctex1_domain-containing_2	123	C:motile_cilium	NA	NA	PBRA_002574
Pldbra_eH_r1s002g01031	-1	0.532271	1.42468	2.54852	0.00275056	UPF0696_C11orf68	223	NA	NA	NA	PBRA_002579
Pldbra_eH_r1s002g01038	-1	2.04847	3.59038	1.73145	0.00740934	hypothetical_protein_PBRA_002585	359	C:integral_component_of_membrane	NA	NA	PBRA_002585
Pldbra_eH_r1s002g01043	-1	10.8166	19.0935	1.76289	0.00124143	hypothetical_protein_PBRA_002588	302	NA	NA	NA	PBRA_002588
Pldbra_eH_r1s002g01047	-1	6.20528	16.8998	2.72349	0.000168836	LMBR1-like_conserved_region-containing	505	C:integral_component_of_membrane	NA	NA	PBRA_002592
Pldbra_eH_r1s002g01048	-1	6.72005	15.8415	2.35457	0.00659085	LMBR1-like_conserved_region-containing	540	C:integral_component_of_membrane	NA	NA	PBRA_002593
Pldbra_eH_r1s002g01051	-1	0.238692	2.58166	10.4404	3.8393e-06	WD40_repeat	660	F:protein_binding	NA	NA	PBRA_002596
Pldbra_eH_r1s002g01065	-1	2.80278	8.99562	3.14943	0.000138683	serine_threonine_kinase_containing_TPR_domain_(plasmid)	307	F:protein_binding	NA	NA	PBRA_002609
Pldbra_eH_r1s002g01071	-1	4.06653	13.8395	3.39688	0.00244426	FMN-binding_glutamate_synthase_family	301	P:glutamate_biosynthetic_process;_F:glutamate_synthase_activity;_C:membrane;_P:oxidation-reduction_process	NA	ec:1.4;ec:1.4.1.14	PBRA_002615
Pldbra_eH_r1s002g01072	-1	2.66574	9.14907	3.38905	0.000108756	FMN-binding_glutamate_synthase_family	207	P:glutamate_biosynthetic_process;_F:glutamate_synthase_activity;_P:oxidation-reduction_process	NA	ec:1.4;ec:1.4.1.14	PBRA_002615
Pldbra_eH_r1s002g01077	-1	1.53744	4.93113	3.19291	3.16586e-05	hypothetical_protein_PBRA_002619	402	NA	NA	NA	PBRA_002619
Pldbra_eH_r1s002g01078	-1	0.396174	1.74392	4.18119	0.00111668	hypothetical_protein_PBRA_002620	333	NA	NA	NA	PBRA_002620
Pldbra_eH_r1s002g01094	-1	3.7563	7.76074	2.06499	0.00177761	androglobin-like_isoform_X3	798	F:calcium-dependent_cysteine-type_endopeptidase_activity;_C:intracellular;_C:cytoplasm;_P:proteolysis	NA	NA	PBRA_002635
Pldbra_eH_r1s002g01101	-1	8.36043	21.9092	2.62004	0.00195649	Bardet-Biedl_syndrome_2	725	F:protein_binding;_C:BBSome;_P:non-motile_cilium_assembly	NA	NA	PBRA_002640
Pldbra_eH_r1s002g01112	-1	14.8722	34.5494	2.3203	0.000139508	nuclear_transcription_factor_Y	118	F:DNA_binding;_F:DNA_binding_transcription_factor_activity;_P:regulation_of_transcription;_DNA-templated;_P:regulation_of_transcription;_DNA-templated;_C:CCAAT-binding_factor_complex;_F:protein_heterodimerization_activity	NA	ec:2.7.7.7	PBRA_002652
Pldbra_eH_r1s002g01116	-1	3.26471	8.02958	2.45623	0.00149312	hypothetical_protein_PBRA_002658	296	C:integral_component_of_membrane	NA	NA	PBRA_002658
Pldbra_eH_r1s002g01117	-1	12.5094	23.2202	1.85413	0.000948965	hypothetical_protein_PBRA_002659	53	C:integral_component_of_membrane	NA	NA	PBRA_002659
Pldbra_eH_r1s002g01125	-1	9.44472	17.9421	1.8933	0.00222485	hypothetical_protein_PBRA_002666	440	F:protein_kinase_activity;_F:ATP_binding;_P:protein_phosphorylation;_F:metal_ion_binding	NA	NA	PBRA_002666
Pldbra_eH_r1s002g01126	-1	14.3202	33.4816	2.33716	0.000177549	serine_threonine_kinase	1233	F:protein_kinase_activity;_F:ATP_binding;_P:protein_phosphorylation;_F:metal_ion_binding	NA	ec:2.7.11.10;ec:2.7.10.2;ec:2.7.1.183	PBRA_002666
Pldbra_eH_r1s002g01132	-1	4.13314	13.9254	3.36503	0.00223145	hypothetical_protein_PBRA_002671	596	NA	NA	NA	PBRA_002671
Pldbra_eH_r1s002g01151	-1	3.95172	10.5979	2.6883	0.00257059	WD40_repeat-containing	932	F:protein_binding	NA	NA	PBRA_002684
Pldbra_eH_r1s002g01164	-1	1.8356	8.72367	4.77122	0.000529887	---NA---	62	NA	NA	NA	NA
Pldbra_eH_r1s002g01169	-1	15.7327	57.3895	3.64347	0.00037316	E3_ubiquitin-_ligase_NRDP1	296	F:protein_binding;_F:metal_ion_binding	NA	NA	PBRA_002698
Pldbra_eH_r1s002g01179	-1	44.2753	99.1267	2.23771	0.000125724	potassium_sodium_efflux_P-type_ATPase	979	F:ATP_binding;_P:cation_transport;_C:integral_component_of_membrane;_F:cation-transporting_ATPase_activity	Adenosinetriphosphatase;_Nucleoside-triphosphate_phosphatase	ec:3.6.1;ec:3.6.1.3;ec:3.6.1.15;ec:3.6.3.7;ec:3.6.3.7;ec:3.1.3.96	PBRA_002706
Pldbra_eH_r1s002g01190	-1	1.02451	3.10165	2.92308	0.000651669	leucine-rich_repeat-containing_61	137	F:protein_binding	NA	NA	PBRA_002715
Pldbra_eH_r1s002g01195	-1	13.0253	39.3496	3.01792	0.00210456	hypothetical_protein_PBRA_002720	364	NA	NA	NA	PBRA_002720
Pldbra_eH_r1s002g01199	-1	13.9048	25.1191	1.80997	6.21792e-05	cobalamin_biosynthesis	946	F:protein_binding	NA	NA	PBRA_002726
Pldbra_eH_r1s002g01217	-1	29.5881	52.8	1.78398	6.21747e-05	Ser_Thr_phosphatase_family	589	F:acid_phosphatase_activity;_P:riboflavin_metabolic_process;_P:dephosphorylation;_P:hexachlorocyclohexane_metabolic_process;_F:metal_ion_binding	4-nitrophenylphosphatase;_Acid_phosphatase	ec:3.1;ec:3.1.3.41;ec:3.1.3.2;ec:3.1.3.60;ec:3.1.3.5	PBRA_002739
Pldbra_eH_r1s002g01221	-1	0.294975	1.55574	5.19645	4.78172e-07	hypothetical_protein_PBRA_002743	197	NA	NA	NA	PBRA_002743
Pldbra_eH_r1s002g01222	-1	4.76286	12.1505	2.5571	1.36929e-05	brefeldin_A-inhibited_guanine_nucleotide-exchange	526	F:ARF_guanyl-nucleotide_exchange_factor_activity;_P:regulation_of_ARF_protein_signal_transduction;_P:regulation_of_GTPase_activity;_F:metal_ion_binding	NA	NA	PBRA_002744
Pldbra_eH_r1s002g01223	-1	30.3646	67.6133	2.22603	0.00016514	Brefeldin_A-inhibited_guanine_nucleotide-exchange_2	1094	F:ARF_guanyl-nucleotide_exchange_factor_activity;_P:regulation_of_ARF_protein_signal_transduction;_P:regulation_of_GTPase_activity;_F:metal_ion_binding	NA	ec:3.1.3.48;ec:2.7.10.2	PBRA_002744
Pldbra_eH_r1s002g01224	-1	9.34835	23.8813	2.55241	0.00177399	zinc_finger_271-	308	F:nucleic_acid_binding	NA	NA	PBRA_002745
Pldbra_eH_r1s002g01254	-1	19.7899	33.114	1.6679	0.00246475	hypothetical_protein_PBRA_002772	140	F:protein_binding	NA	NA	PBRA_002772
Pldbra_eH_r1s002g01256	-1	1.12631	2.59582	2.31118	0.00136131	tubulin-tyrosine_ligase_family	581	F:ATP_binding;_P:cellular_protein_modification_process	NA	ec:6.3.2.25	PBRA_002777
Pldbra_eH_r1s002g01258	-1	21.1206	33.8498	1.60205	0.00102935	meckelin_isoform_4	773	P:negative_regulation_of_centrosome_duplication;_C:integral_component_of_membrane;_C:MKS_complex;_P:cilium_assembly	NA	NA	PBRA_002779
Pldbra_eH_r1s002g01290	-1	30.5199	50.8901	1.6649	0.00140155	vacuolar_membrane	319	C:integral_component_of_membrane	NA	NA	PBRA_002807
Pldbra_eH_r1s002g01299	-1	16.2601	26.6194	1.63852	0.00144642	P25_alpha-related	316	NA	NA	NA	PBRA_002818
Pldbra_eH_r1s002g01307	-1	26.781	61.8809	2.31009	0.00361345	acyl-_oxidase	279	F:acyl-CoA_oxidase_activity;_C:peroxisome;_P:fatty_acid_beta-oxidation;_P:acyl-CoA_metabolic_process;_F:FAD_binding	Acyl-CoA_oxidase	ec:1.3.3.6;ec:1.17.99.3;ec:1.3.8.10	PBRA_002829
Pldbra_eH_r1s002g01308	-1	36.9661	83.8966	2.26905	0.00383874	acyl-_oxidase	357	F:acyl-CoA_oxidase_activity;_C:peroxisome;_P:fatty_acid_beta-oxidation;_P:acyl-CoA_metabolic_process;_F:FAD_binding	Acyl-CoA_oxidase	ec:1.3.99.3;ec:1.3.8.10;ec:1.3.8.10	PBRA_002829
Pldbra_eH_r1s002g01318	-1	31.9872	67.1916	2.10023	0.000105599	Epidermal_growth_factor_receptor_substrate_15-like	988	F:calcium_ion_binding;_F:protein_binding	NA	ec:2.7.6.5	PBRA_002836
Pldbra_eH_r1s002g01340	-1	0.758798	2.49037	3.28002	0.00275013	hypothetical_protein_PBRA_002857	529	NA	NA	NA	PBRA_002857
Pldbra_eH_r1s002g01348	-1	117.092	154.061	1.31659	0.00423059	hypothetical_protein_PBRA_002865	627	NA	NA	NA	PBRA_002865
Pldbra_eH_r1s002g01351	-1	0.280019	0.900235	3.13369	0.00786611	extracellular_response_kinase	400	P:MAPK_cascade;_F:MAP_kinase_activity;_F:ATP_binding;_P:chemotaxis;_P:transmembrane_receptor_protein_serine/threonine_kinase_signaling_pathway;_P:serine_family_amino_acid_metabolic_process;_P:response_to_organic_substance;_P:sorocarp_development;_P:response_to_nutrient_levels;_P:response_to_drug;_C:intracellular_part;_P:regulation_of_catalytic_activity;_P:response_to_oxygen-containing_compound	Transferring_phosphorus-containing_groups;_Mitogen-activated_protein_kinase	ec:2.7.11.10	PBRA_002867
Pldbra_eH_r1s002g01368	-1	4.9523	15.7499	3.17891	0.00150274	transcription_factor_DPB_isoform_X1	185	F:DNA_binding;_F:DNA_binding_transcription_factor_activity;_C:nucleus;_C:transcription_factor_complex;_P:regulation_of_transcription;_DNA-templated;_P:regulation_of_transcription;_DNA-templated;_P:cell_cycle	NA	NA	PBRA_002880
Pldbra_eH_r1s002g01376	-1	2.09259	4.89859	2.36478	1.36535e-05	hypothetical_protein_PBRA_002889	419	F:protein_binding	NA	ec:4.2.2.25	PBRA_002889
Pldbra_eH_r1s002g01384	-1	6.602	18.0705	2.74015	0.00613426	intraflagellar_transport_140_homolog	1408	F:protein_binding	NA	NA	PBRA_002896
Pldbra_eH_r1s002g01389	-1	0.112566	0.59069	5.03376	0.00552158	hypothetical_protein_PBRA_002901	450	C:integral_component_of_membrane	NA	ec:2.7.11.15	PBRA_002901
Pldbra_eH_r1s002g01395	-1	1.91611	7.02586	3.63747	0.000284914	---NA---	58	NA	NA	NA	NA
Pldbra_eH_r1s003g01427	-1	0.546328	2.04673	3.72984	0.0011146	hypothetical_protein_PBRA_008324	279	NA	NA	NA	PBRA_008324
Pldbra_eH_r1s003g01442	-1	0.285004	1.19258	4.01037	0.000446142	calcium_calmodulin-dependent_kinase_type_IV-like	420	F:protein_serine/threonine_kinase_activity;_F:ATP_binding;_P:protein_phosphorylation;_P:serine_family_amino_acid_metabolic_process	Transferring_phosphorus-containing_groups	ec:2.7.11.10	PBRA_008310
Pldbra_eH_r1s003g01469	-1	98.5197	185.834	1.88616	0.000743785	calcium_ATPase_transmembrane_domain_M-containing	1069	F:ATP_binding;_C:integral_component_of_membrane;_F:hydrolase_activity	NA	ec:3.6.3.7;ec:3.1.3.96;ec:3.6.3.7	PBRA_008293
Pldbra_eH_r1s003g01487	-1	3.86842	9.06846	2.32849	0.00215448	calcium_calmodulin-dependent_kinase_type_1D-like	310	F:protein_serine/threonine_kinase_activity;_F:ATP_binding;_P:protein_phosphorylation;_P:serine_family_amino_acid_metabolic_process	Transferring_phosphorus-containing_groups	ec:2.7.11.10	PBRA_008280
Pldbra_eH_r1s003g01519	-1	9.47986	28.1354	2.96555	0.00320392	EF-hand_domain-containing	639	F:calcium_ion_binding;_C:integral_component_of_membrane;_P:transmembrane_transport	NA	ec:3.4.22.47;ec:2.7.6.5	PBRA_005283
Pldbra_eH_r1s003g01520	-1	1.24017	4.17273	3.34986	0.00386109	AGC_PKG_kinase	175	F:catalytic_activity;_F:calcium_ion_binding;_C:integral_component_of_membrane;_P:transmembrane_transport	NA	ec:3.4.22.47	PBRA_005283
Pldbra_eH_r1s003g01527	-1	1.18897	4.5402	3.84983	0.000496546	peptidyl-prolyl_cis-trans_isomerase_PASTICCINO1_isoform_X1	189	F:protein_binding	NA	NA	PBRA_005289
Pldbra_eH_r1s003g01532	-1	168.71	226.563	1.34265	0.00305549	exocyst_complex_component_SEC6_isoform_X1	756	C:exocyst;_P:exocytosis	NA	NA	PBRA_005292
Pldbra_eH_r1s003g01550	-1	6.10224	16.0423	2.62344	0.00311489	Glycosyltransferase_uncharacterized	431	F:transferase_activity;_transferring_glycosyl_groups	NA	ec:2.4.2.38	PBRA_005304
Pldbra_eH_r1s003g01552	-1	2.93145	8.42828	2.87748	0.00590267	F-box_LRR-repeat_12	284	F:protein_binding	NA	ec:1.14.11.27	PBRA_005305
Pldbra_eH_r1s003g01566	-1	9.61252	27.024	2.80917	0.00141581	transmembrane_and_coiled-coil_domain-containing_4-like_isoform_X1	559	C:integral_component_of_membrane	NA	NA	PBRA_005320
Pldbra_eH_r1s003g01580	-1	3.16151	8.69463	2.74384	0.00714444	bardet-Biedl_syndrome_1_family	611	F:protein_binding;_C:BBSome;_P:non-motile_cilium_assembly	NA	NA	PBRA_005334
Pldbra_eH_r1s003g01590	-1	0.931236	2.15159	2.28998	0.000506904	hypothetical_protein_PBRA_006583	369	F:G-protein_coupled_GABA_receptor_activity;_P:G-protein_coupled_glutamate_receptor_signaling_pathway;_C:integral_component_of_membrane	NA	NA	PBRA_006583
Pldbra_eH_r1s003g01625	-1	3.69399	11.2242	3.03946	0.000330036	hypothetical_protein_PBRA_002935	279	NA	NA	NA	PBRA_002935
Pldbra_eH_r1s003g01650	-1	144.891	182.302	1.25846	0.00572626	cell_division_cycle-associated_7	306	F:glutamate-ammonia_ligase_activity;_P:glutamine_biosynthetic_process;_P:peptidoglycan_biosynthetic_process	Glutamine_synthetase	ec:6.3.1;ec:6.3.1.2;ec:5.4.4.3	PBRA_002960
Pldbra_eH_r1s003g01665	-1	0.470104	1.4289	2.95501	0.00254035	calcium_ATPase_transmembrane_domain_M-containing	1140	F:ATP_binding;_C:integral_component_of_membrane;_F:hydrolase_activity	NA	ec:3.6.3.7;ec:3.1.3.96;ec:3.6.3.7	PBRA_002971
Pldbra_eH_r1s003g01687	-1	3.76186	9.6413	2.56037	0.000162396	phosphatidylinositol_4-kinase_alpha-like	348	C:intracellular;_F:kinase_activity;_P:phosphatidylinositol_phosphorylation;_P:phosphatidylinositol-mediated_signaling	NA	ec:2.7.11.1	PBRA_002991
Pldbra_eH_r1s003g01689	-1	1.77907	4.86882	2.74354	0.00632123	DNase_I	313	C:integral_component_of_membrane	NA	ec:2.7.7.49	PBRA_002992
Pldbra_eH_r1s003g01701	-1	0	0.656939	65.0965	2.57293e-06	---NA---	36	NA	NA	NA	NA
Pldbra_eH_r1s003g01714	-1	4.72517	13.0368	2.75463	0.00790345	dioxygenase	290	P:cellular_aromatic_compound_metabolic_process;_F:ferrous_iron_binding;_F:zinc_ion_binding;_F:oxidoreductase_activity;_acting_on_single_donors_with_incorporation_of_molecular_oxygen;_P:oxidation-reduction_process	NA	NA	PBRA_003017
Pldbra_eH_r1s003g01722	-1	26.2306	71.4954	2.72336	0.000816209	hypothetical_protein_PBRA_003023	78	NA	NA	NA	PBRA_003023
Pldbra_eH_r1s003g01729	-1	26.3233	70.0866	2.65872	0.000247446	chitin_synthase_(Chitin-UDP-_ac-transferase)	806	F:chitin_synthase_activity;_P:chitin_biosynthetic_process;_C:integral_component_of_membrane	Chitin_synthase	ec:2.4.1.16;ec:2.4.1;ec:2.4.1.16	PBRA_003029
Pldbra_eH_r1s003g01741	-1	5.85183	15.0738	2.57848	0.00198723	---NA---	260	NA	NA	NA	NA
Pldbra_eH_r1s003g01750	-1	4.15469	9.81546	2.3698	4.68075e-05	Phosphatidylinositol_4-kinase_alpha	365	C:intracellular;_F:kinase_activity;_P:phosphatidylinositol_phosphorylation;_P:phosphatidylinositol-mediated_signaling	NA	ec:2.7.11.1	PBRA_003044
Pldbra_eH_r1s003g01774	-1	53.4949	66.2449	1.23726	0.00487909	calcium-activated_potassium_channel	1074	P:potassium_ion_transport;_C:integral_component_of_membrane	NA	NA	PBRA_003061
Pldbra_eH_r1s003g01796	-1	38.9183	56.3532	1.44617	0.00100273	death-associated_kinase_1	366	F:protein_binding	NA	ec:2.7.1.107	PBRA_003080
Pldbra_eH_r1s003g01809	-1	33.0786	84.3693	2.55075	0.00104619	PHD_and_RING_finger_domain-containing_1-like	159	F:metal_ion_binding	NA	NA	PBRA_003094
Pldbra_eH_r1s003g01816	-1	5.2199	12.5211	2.38949	0.00749871	MFS_transporter	381	F:transporter_activity;_P:sodium_ion_transport;_C:integral_component_of_membrane	NA	NA	PBRA_003100
Pldbra_eH_r1s003g01821	-1	2.75931	5.60466	2.00298	0.000526584	hypothetical_protein_PBRA_003105	265	NA	NA	NA	PBRA_003105
Pldbra_eH_r1s003g01827	-1	2.77516	5.61868	2.03625	0.00190922	variable_lymphocyte_receptor_diversity	679	F:protein_binding;_C:integral_component_of_membrane	NA	NA	PBRA_003110
Pldbra_eH_r1s003g01831	-1	3.85187	10.0722	2.60588	0.00248223	hypothetical_protein_PBRA_003115	183	C:membrane;_C:integral_component_of_membrane	NA	NA	PBRA_003115
Pldbra_eH_r1s003g01889	-1	1.24595	3.75719	2.95242	0.00345737	NUDIX_hydrolase	210	F:hydrolase_activity	NA	ec:3.6.1.65	PBRA_003155
Pldbra_eH_r1s003g01890	-1	26.1773	68.1876	2.60315	0.00227649	glycoside_hydrolase_family_16	193	F:hydrolase_activity;_hydrolyzing_O-glycosyl_compounds;_P:carbohydrate_metabolic_process	NA	ec:3.2.1.151	PBRA_003156
Pldbra_eH_r1s003g01891	-1	14.019	38.6898	2.76101	0.00134845	beta-1;3-glucan-binding_-like	194	F:hydrolase_activity;_hydrolyzing_O-glycosyl_compounds;_P:carbohydrate_metabolic_process	NA	ec:3.2.1.151	PBRA_003156
Pldbra_eH_r1s003g01894	-1	7.67936	17.8044	2.31257	0.00334269	MAC_Perforin_domain_containing	506	NA	NA	NA	PBRA_003159
Pldbra_eH_r1s003g01896	-1	219.884	373.868	1.7001	0.00203227	hypothetical_protein_PBRA_003161	370	P:carbohydrate_metabolic_process;_P:nitrogen_compound_metabolic_process;_F:chitin_binding;_F:hydrolase_activity;_acting_on_carbon-nitrogen_(but_not_peptide)_bonds	NA	ec:3.2.1.14;ec:1.1.1.141	PBRA_003161
Pldbra_eH_r1s003g01898	-1	3.17632	9.51859	2.99176	0.00157477	class_VII_chitin_synthase	689	C:integral_component_of_membrane;_F:transferase_activity;_transferring_hexosyl_groups	NA	NA	PBRA_003164
Pldbra_eH_r1s003g01907	-1	4.37118	10.9481	2.50761	0.000121272	cilia-_and_flagella-associated_57-like	1194	F:protein_binding	NA	NA	PBRA_003171
Pldbra_eH_r1s003g01909	-1	2.20605	4.13508	1.88219	0.0054948	GAS8_CHLRE_ame:_Full=Growth_arrest-specific_8_homolog_ame:_Full=_PF2	459	C:axoneme;_P:cilium_movement_involved_in_cell_motility;_C:9+2_motile_cilium	NA	NA	PBRA_003172
Pldbra_eH_r1s003g01913	-1	8.68732	15.9138	1.82527	0.00294259	hypothetical_protein_PBRA_003177	355	C:integral_component_of_membrane	NA	NA	PBRA_003177
Pldbra_eH_r1s003g01916	-1	11.913	21.154	1.77352	0.000179552	hypothetical_protein_PBRA_003179	431	C:integral_component_of_membrane	NA	NA	PBRA_003179
Pldbra_eH_r1s003g01921	-1	16.1692	88.3039	5.45582	5.77819e-05	hypothetical_protein_PBRA_003183	411	NA	NA	NA	PBRA_003183
Pldbra_eH_r1s003g01928	-1	44.4465	84.6544	1.90416	3.5523e-05	chitin_synthase_2	733	F:chitin_synthase_activity;_P:chitin_biosynthetic_process;_C:integral_component_of_membrane	Chitin_synthase	ec:2.4.1.16;ec:2.4.1;ec:2.4.1.16;ec:2.4.1.16	PBRA_003189
Pldbra_eH_r1s003g01931	-1	3.39876	6.75692	1.98678	0.00128167	hypothetical_protein_PBRA_003191	909	F:protein_binding	NA	NA	PBRA_003191
Pldbra_eH_r1s003g01940	-1	2.42735	7.94009	3.26533	9.0534e-05	hypothetical_protein_PBRA_003198	456	NA	NA	NA	PBRA_003198
Pldbra_eH_r1s003g01941	-1	1.8525	5.42272	2.92302	0.000453585	hypothetical_protein_PBRA_003199	70	C:integral_component_of_membrane	NA	NA	PBRA_003199
Pldbra_eH_r1s003g01991	-1	1.06619	5.56956	5.20176	0.000354839	---NA---	78	NA	NA	NA	NA
Pldbra_eH_r1s003g01992	-1	5.63268	18.9643	3.35301	6.68662e-05	hypothetical_protein_PBRA_003240	248	C:integral_component_of_membrane	NA	NA	PBRA_003240
Pldbra_eH_r1s003g01994	-1	18.298	36.5896	1.99827	0.00588862	Intraflagellar_Transport_88	770	F:protein_binding	NA	NA	PBRA_003242
Pldbra_eH_r1s003g02017	-1	1.59038	4.27217	2.7055	0.00132594	hypothetical_protein_PBRA_007071;_partial	262	NA	NA	NA	PBRA_007071,
Pldbra_eH_r1s003g02020	-1	48.2843	64.2465	1.32873	0.00196462	solute_carrier_family_44_member_2	653	C:integral_component_of_membrane	NA	NA	PBRA_007074
Pldbra_eH_r1s003g02021	-1	92.6486	124.186	1.34063	0.00803691	Reticulon-4-interacting_mitochondrial	362	F:oxidoreductase_activity;_P:oxidation-reduction_process	NA	NA	PBRA_007075
Pldbra_eH_r1s003g02027	-1	0.943898	3.34634	3.54553	0.000813308	---NA---	52	NA	NA	NA	NA
Pldbra_eH_r1s003g02039	-1	2.49053	7.5736	3.02555	0.000152658	hypothetical_protein_PBRA_009138	476	F:nucleic_acid_binding;_F:aspartic-type_endopeptidase_activity;_P:proteolysis;_P:DNA_integration	NA	NA	PBRA_009138
Pldbra_eH_r1s003g02067	-1	1.47094	4.65122	3.12842	0.00111404	calcineurin_subunit_B_type_2	261	F:calcium_ion_binding	NA	ec:2.7.6.5	PBRA_008987
Pldbra_eH_r1s003g02074	-1	0.0775197	0.462366	5.58102	0.0021032	hypothetical_protein_PBRA_008994	155	F:nucleic_acid_binding;_C:nucleus;_P:DNA_integration	NA	NA	PBRA_008994
Pldbra_eH_r1s004g02083	-1	0.0949185	0.806691	7.32917	9.17633e-05	myosin_head_(motor_domain)_domain_containing	1250	F:microtubule_motor_activity;_F:actin_binding;_F:ATP_binding;_C:microtubule;_P:microtubule-based_movement;_F:microtubule_binding;_C:myosin_complex;_C:tubulin_complex	Nucleoside-triphosphate_phosphatase	ec:3.6.1;ec:3.6.1.15;ec:3.1.3.48;ec:3.1.1.4	PBRA_003545
Pldbra_eH_r1s004g02084	-1	0.864882	3.06198	3.45255	0.00453015	hypothetical_protein_PBRA_003544	112	NA	NA	NA	PBRA_003544
Pldbra_eH_r1s004g02112	-1	3.87908	10.6532	2.74775	0.00124249	spermatogenesis-defective_39_homolog	385	C:cytoplasm;_P:intracellular_protein_transport	NA	NA	PBRA_003522
Pldbra_eH_r1s004g02116	-1	8.41374	26.7338	3.17661	0.000329465	hypothetical_protein_PBRA_003520	191	NA	NA	NA	PBRA_003520
Pldbra_eH_r1s004g02121	-1	11.8927	30.4926	2.56361	0.00139476	hypothetical_protein_PBRA_003520	191	NA	NA	NA	PBRA_003520
Pldbra_eH_r1s004g02128	-1	13.3596	30.1391	2.2533	0.00122432	hypothetical_protein_PBRA_003511	670	C:integral_component_of_membrane	NA	NA	PBRA_003511
Pldbra_eH_r1s004g02129	-1	21.6673	76.7745	3.53929	0.000396819	hypothetical_protein_PBRA_003510	172	NA	NA	NA	PBRA_003510
Pldbra_eH_r1s004g02145	-1	5.56304	14.2123	2.54792	4.20827e-05	insulin-like_growth_factor-binding_complex_acid_labile_subunit	183	F:protein_binding	NA	NA	PBRA_003495
Pldbra_eH_r1s004g02161	-1	1.11225	2.73991	2.42814	0.00534918	hypothetical_protein_PBRA_003479	77	F:metal_ion_binding	NA	NA	PBRA_003479
Pldbra_eH_r1s004g02167	-1	5.28083	13.9035	2.62754	0.00465951	lysosomal_alpha-mannosidase	516	F:alpha-mannosidase_activity;_P:mannose_metabolic_process;_F:carbohydrate_binding;_F:metal_ion_binding	Alpha-mannosidase	ec:3.2.1.24;ec:3.2.1;ec:3.2.1.170;ec:3.2.1.170	PBRA_003473
Pldbra_eH_r1s004g02168	-1	4.16045	11.283	2.69746	0.00487988	lysosomal_alpha-mannosidase	366	F:alpha-mannosidase_activity;_P:mannose_metabolic_process;_F:carbohydrate_binding;_F:metal_ion_binding	Alpha-mannosidase	ec:3.2.1;ec:3.2.1.170	PBRA_003473
Pldbra_eH_r1s004g02177	-1	11.1198	26.6162	2.38761	3.95522e-05	lysophosphatidylcholine_acyltransferase	465	F:calcium_ion_binding;_P:metabolic_process;_C:integral_component_of_membrane;_F:transferase_activity;_transferring_acyl_groups	NA	ec:2.3.1.25;ec:2.7.6.5	PBRA_003468
Pldbra_eH_r1s004g02211	-1	0.246368	0.999093	4.08476	0.000930957	---NA---	132	NA	NA	NA	NA
Pldbra_eH_r1s004g02212	-1	2.83194	7.66762	2.66828	0.0018949	---NA---	75	NA	NA	NA	NA
Pldbra_eH_r1s004g02226	-1	22.4787	62.7219	2.78657	0.000144404	peptide_transporter_ptr2	537	P:oligopeptide_transport;_C:integral_component_of_membrane;_F:transmembrane_transporter_activity;_P:transmembrane_transport	NA	NA	PBRA_003440
Pldbra_eH_r1s004g02244	-1	4.52417	15.1378	3.34666	0.000455899	hypothetical_protein_PBRA_003427	475	C:membrane;_C:integral_component_of_membrane	NA	NA	PBRA_003427
Pldbra_eH_r1s004g02246	-1	2.544	5.82145	2.29477	0.00208787	Zinc_finger_740	192	F:nucleic_acid_binding	NA	NA	PBRA_000245
Pldbra_eH_r1s004g02270	-1	50.6862	83.6892	1.65184	0.00811186	Mitochondrial_Carrier_(MC)_Family	292	C:integral_component_of_membrane;_C:mitochondrial_membrane;_P:transmembrane_transport	NA	NA	PBRA_003407
Pldbra_eH_r1s004g02282	-1	46.2369	69.2926	1.49816	0.00237135	beta-1;2-xylosyltransferase_isoform	448	C:integral_component_of_membrane;_F:transferase_activity;_transferring_glycosyl_groups	NA	ec:2.4.2.38	PBRA_003398
Pldbra_eH_r1s004g02283	-1	1.80529	4.0551	2.26865	0.00127725	polysaccharide_deacetylase_family	552	F:catalytic_activity;_F:protein_binding;_P:carbohydrate_metabolic_process;_C:integral_component_of_membrane	NA	ec:2.1.1.43;ec:1.1.1.141	PBRA_003397
Pldbra_eH_r1s004g02291	-1	1.20532	5.70674	4.79048	0.00104382	---NA---	131	F:protein_binding	NA	ec:2.7.12.2	NA
Pldbra_eH_r1s004g02303	-1	1.61635	4.7409	2.93471	0.00422853	hypothetical_protein_PBRA_003381	319	C:membrane;_C:integral_component_of_membrane	NA	NA	PBRA_003381
Pldbra_eH_r1s004g02304	-1	91.7375	211.34	2.30271	1.98356e-05	multidrug_resistance	1426	F:ATP_binding;_C:integral_component_of_membrane;_F:ATPase_activity;_coupled_to_transmembrane_movement_of_substances;_P:transmembrane_transport	Adenosinetriphosphatase;_Nucleoside-triphosphate_phosphatase	ec:3.6.1;ec:3.6.1.3;ec:3.6.1.15;ec:3.6.3.47;ec:3.6.3.43	PBRA_003380
Pldbra_eH_r1s004g02310	-1	2.39988	7.25297	3.01063	0.00249265	disulfide-isomerase_domain	198	C:integral_component_of_membrane;_C:cell_part;_P:cell_redox_homeostasis	NA	ec:1.8.1.8;ec:1.8.1.8	PBRA_003376
Pldbra_eH_r1s004g02333	-1	21.6074	54.1075	2.50388	0.000543095	hypothetical_protein_PBRA_003357	386	NA	NA	NA	PBRA_003357
Pldbra_eH_r1s004g02345	-1	15.3691	48.784	3.17291	1.5013e-05	cytosolic_carboxypeptidase_4	982	F:metallocarboxypeptidase_activity;_P:proteolysis;_F:zinc_ion_binding	Acting_on_peptide_bonds_(peptidases)	ec:3.4.17;ec:3.4.19.11	PBRA_003346
Pldbra_eH_r1s004g02359	-1	3.61158	12.6554	3.5169	3.6882e-05	folate_biopterin_family_MFS_transporter	437	P:transport;_C:integral_component_of_membrane	NA	NA	PBRA_003335
Pldbra_eH_r1s004g02364	-1	21.8624	37.191	1.70125	0.000228723	Major_facilitator_superfamily_MFS-1_domain_containing	441	C:integral_component_of_membrane;_F:transmembrane_transporter_activity;_P:transmembrane_transport	NA	NA	PBRA_003331
Pldbra_eH_r1s004g02365	-1	11.7052	44.0504	3.75959	3.65724e-05	Zinc_finger_and_BTB_domain-containing	150	F:nucleic_acid_binding	NA	NA	PBRA_003330
Pldbra_eH_r1s004g02368	-1	9.03977	35.3971	3.91099	9.08494e-06	OTU_domain-containing	581	F:protein_binding	NA	ec:2.4.1.141	PBRA_003328
Pldbra_eH_r1s004g02382	-1	4.62272	11.8554	2.57625	0.00524817	hypothetical_protein_PBRA_003315;_partial	516	NA	NA	NA	PBRA_003315,
Pldbra_eH_r1s004g02388	-1	0.660041	1.34559	2.11792	0.00567582	pentatricopeptide_repeat-containing_mitochondrial-like_isoform_X3	504	F:protein_binding	NA	NA	PBRA_003310
Pldbra_eH_r1s004g02396	-1	24.3222	62.9654	2.58831	0.00390793	hypothetical_protein_PBRA_003303	356	NA	NA	NA	PBRA_003303
Pldbra_eH_r1s004g02398	-1	4.02979	10.6986	2.64934	0.000297318	hypothetical_protein_PBRA_003301	615	C:integral_component_of_membrane;_P:transmembrane_transport	NA	NA	PBRA_003301
Pldbra_eH_r1s004g02401	-1	1.8713	4.67956	2.50448	0.00263218	hypothetical_protein_PBRA_003298	225	NA	NA	NA	PBRA_003298
Pldbra_eH_r1s004g02457	-1	1.75908	5.01963	2.90264	6.10415e-05	flagellar-associated_172	1045	P:axoneme_assembly	NA	NA	PBRA_003252
Pldbra_eH_r1s004g02467	-1	0.247831	0.858931	3.60224	0.00328214	---NA---	130	NA	NA	NA	NA
Pldbra_eH_r1s004g02471	-1	264.755	343.297	1.29644	0.00355945	E3_ubiquitin-_ligase_HACE1-like_isoform_X1	944	F:ubiquitin-protein_transferase_activity;_F:protein_binding;_C:cytoplasm;_P:protein_ubiquitination;_C:intracellular_membrane-bounded_organelle	NA	ec:2.7.1.107	PBRA_007705
Pldbra_eH_r1s004g02515	-1	1.44032	6.36663	4.42877	0.00760161	hypothetical_protein_PBRA_007670	82	NA	NA	NA	PBRA_007670
Pldbra_eH_r1s004g02528	-1	0.528681	2.34588	4.38598	0.00247011	hypothetical_protein_PBRA_007658	275	NA	NA	NA	PBRA_007658
Pldbra_eH_r1s004g02553	-1	1.20522	2.9465	2.4901	0.000296444	[Naegleria_gruberi]	378	C:membrane;_C:integral_component_of_membrane;_C:WASH_complex	NA	NA	PBRA_007640
Pldbra_eH_r1s004g02563	-1	1.11479	4.34361	3.87348	0.00488979	acyl-_thioesterase	86	F:catalytic_activity;_P:metabolic_process	NA	NA	PBRA_007633
Pldbra_eH_r1s004g02564	-1	4.23952	11.6113	2.72574	0.00180823	---NA---	52	NA	NA	NA	NA
Pldbra_eH_r1s004g02579	-1	11.685	17.5804	1.50008	0.00763047	hypothetical_protein_PBRA_007622	503	C:integral_component_of_membrane	NA	NA	PBRA_007622
Pldbra_eH_r1s004g02583	-1	7.45597	20.4048	2.73304	0.00207875	hypothetical_protein_PBRA_007619	109	NA	NA	NA	PBRA_007619
Pldbra_eH_r1s004g02592	-1	2.49053	7.5736	3.02555	0.000152658	hypothetical_protein_PBRA_009138	476	F:nucleic_acid_binding;_F:aspartic-type_endopeptidase_activity;_P:proteolysis;_P:DNA_integration	NA	NA	PBRA_009138
Pldbra_eH_r1s004g02632	-1	13.698	23.1041	1.687	0.00449466	l-ascorbic_acid_binding_[Phaeoacremonium_minimum_UCRPA7]	340	F:catalytic_activity	NA	NA	PBRA_008582
Pldbra_eH_r1s004g02635	-1	3.64463	13.117	3.5908	7.19807e-06	hypothetical_protein_PBRA_008579	379	F:protein_binding;_P:ubiquitin-dependent_protein_catabolic_process	NA	ec:2.7.1.107	PBRA_008579
Pldbra_eH_r1s004g02640	-1	84.1977	194.404	2.30886	0.00145656	hypothetical_protein_SELMODRAFT_114354	198	NA	NA	NA	PBRA_005848
Pldbra_eH_r1s004g02643	-1	85.4371	188.196	2.2025	0.000161292	sugar_porter_(SP)_family_MFS_transporter	492	C:integral_component_of_membrane;_F:transmembrane_transporter_activity;_P:transmembrane_transport	NA	NA	PBRA_008573
Pldbra_eH_r1s004g02644	-1	0.909999	2.78422	3.07493	2.69943e-06	cell_cycle_control	359	C:integral_component_of_membrane	NA	NA	PBRA_008572
Pldbra_eH_r1s004g02654	-1	16.0386	53.9949	3.3627	1.67143e-05	glycosyl_transferase_family_1	537	F:catalytic_activity;_P:trehalose_biosynthetic_process	NA	ec:2.4.1.52;ec:3.1.3.12	PBRA_008564
Pldbra_eH_r1s004g02660	-1	0.465219	1.35052	3.00944	0.00817819	LRR_and_PYD_domains-containing_5	337	F:protein_binding	NA	NA	PBRA_000391,
Pldbra_eH_r1s004g02671	-1	18.2443	32.0784	1.76026	0.00776927	hypothetical_protein_PBRA_008553;_partial	362	NA	NA	NA	PBRA_008553,
Pldbra_eH_r1s004g02672	-1	17.5504	27.1039	1.54522	0.000289924	epsin-1-like_isoform_X1	192	NA	NA	NA	PBRA_008553,
Pldbra_eH_r1s004g02678	-1	9.229	22.8846	2.47882	0.00137759	MFS_general_substrate_transporter	526	C:integral_component_of_membrane;_P:transmembrane_transport	NA	NA	PBRA_008550
Pldbra_eH_r1s005g02713	-1	0.736165	1.87662	2.52783	0.000434278	flagellar_outer_dynein_arm_light_chain_2	153	C:motile_cilium	NA	NA	PBRA_007913
Pldbra_eH_r1s005g02723	-1	0.626291	2.57523	4.04152	0.000304993	---NA---	89	NA	NA	NA	PBRA_004631
Pldbra_eH_r1s005g02731	-1	0.158629	0.676751	3.54703	0.00249347	unconventional_myosin-Ie-like	889	F:microtubule_motor_activity;_F:actin_binding;_F:ATP_binding;_C:microtubule;_P:microtubule-based_movement;_F:microtubule_binding;_C:myosin_complex;_C:tubulin_complex	Nucleoside-triphosphate_phosphatase	ec:3.6.1;ec:3.6.1.15;ec:2.1.1.43;ec:2.1.1.125;ec:2.7.11.21	PBRA_007905
Pldbra_eH_r1s005g02732	-1	3.12039	10.3155	3.31225	0.00138323	---NA---	416	NA	NA	NA	NA
Pldbra_eH_r1s005g02733	-1	4.71984	14.2124	3.02049	0.00087135	---NA---	501	NA	NA	NA	NA
Pldbra_eH_r1s005g02739	-1	0.981635	3.23349	3.30929	0.00742835	---NA---	243	NA	NA	NA	NA
Pldbra_eH_r1s005g02741	-1	67.9324	95.2955	1.40121	0.000112684	furry_homolog-like	1290	F:binding	NA	NA	PBRA_007901,
Pldbra_eH_r1s005g02742	-1	117.488	155.636	1.32418	0.000565776	serine_threonine-_phosphatase_6_regulatory_ankyrin_repeat_subunit_B-like	898	F:protein_binding	NA	ec:2.7.1.107	PBRA_007900
Pldbra_eH_r1s005g02745	-1	0.251354	1.11718	4.55847	2.50383e-05	family_transcriptional_regulator	1079	F:G-protein_coupled_receptor_activity;_P:G-protein_coupled_receptor_signaling_pathway;_C:integral_component_of_membrane	NA	NA	PBRA_007899
Pldbra_eH_r1s005g02757	-1	72.6921	107.974	1.4848	0.00169133	centrin	172	F:calcium_ion_binding	NA	ec:2.7.6.5	PBRA_007887
Pldbra_eH_r1s005g02759	-1	26.9653	59.2129	2.19411	0.00262263	GTP-binding_variant	202	F:GTPase_activity;_F:GTP_binding	Nucleoside-triphosphate_phosphatase	NA	PBRA_007885
Pldbra_eH_r1s005g02762	-1	11.0371	18.6686	1.68486	0.000375583	hypothetical_protein_PBRA_007883	903	C:integral_component_of_membrane	NA	NA	PBRA_007883
Pldbra_eH_r1s005g02769	-1	12.0612	24.7375	2.0488	0.00183184	hypothetical_protein_PBRA_007876	983	C:integral_component_of_membrane	NA	NA	PBRA_007876
Pldbra_eH_r1s005g02771	-1	1.78585	3.5439	1.96114	0.00766962	hypothetical_protein_PBRA_007876	184	C:integral_component_of_membrane	NA	NA	PBRA_007876
Pldbra_eH_r1s005g02772	-1	17.8127	33.0978	1.85884	8.95929e-05	hypothetical_protein_PBRA_007876	3418	C:integral_component_of_membrane	NA	ec:2.7.10.1;ec:3.2.1.133	PBRA_007876
Pldbra_eH_r1s005g02773	-1	8.94401	17.1623	1.92163	0.00141417	hypothetical_protein_PBRA_001162	2942	C:extracellular_region;_P:chitin_metabolic_process;_F:chitin_binding;_C:membrane;_C:integral_component_of_membrane	NA	ec:3.2.1.133	PBRA_001162
Pldbra_eH_r1s005g02774	-1	2.91884	10.3657	3.54334	0.000697722	hypothetical_protein_PBRA_007875	77	NA	NA	NA	PBRA_007875
Pldbra_eH_r1s005g02775	-1	6.09705	16.1231	2.64643	0.00164301	hypothetical_protein_PBRA_007874	76	NA	NA	NA	PBRA_007874
Pldbra_eH_r1s005g02779	-1	13.6821	22.1278	1.62189	0.00641251	cyclin_E2_[Xenopus_tropicalis]	380	P:G1/S_transition_of_mitotic_cell_cycle;_C:nucleus;_P:regulation_of_cell_cycle	NA	NA	PBRA_007872
Pldbra_eH_r1s005g02803	-1	0.207484	0.748855	3.45397	0.00148604	hypothetical_protein_PBRA_002340	232	C:membrane;_C:integral_component_of_membrane	NA	NA	PBRA_002340
Pldbra_eH_r1s005g02809	-1	37.2992	61.3922	1.64496	0.0057626	glycoside_hydrolase_family_16	385	F:hydrolase_activity;_hydrolyzing_O-glycosyl_compounds;_P:carbohydrate_metabolic_process;_C:integral_component_of_membrane	NA	ec:3.2.1.151	PBRA_002335
Pldbra_eH_r1s005g02828	-1	2.11223	6.2552	2.92484	0.00257664	hypothetical_protein_PBRA_002324	291	F:zinc_ion_binding;_C:integral_component_of_membrane	NA	NA	PBRA_002324
Pldbra_eH_r1s005g02839	-1	9.2173	16.3338	1.76728	0.00147785	sugar_fermentation_stimulation	265	NA	NA	NA	PBRA_002317
Pldbra_eH_r1s005g02841	-1	2.76729	8.53511	3.06411	0.00152883	pre-RNA_processing_PIH1	361	P:cilium-dependent_cell_motility	NA	NA	PBRA_002315
Pldbra_eH_r1s005g02842	-1	0.56617	1.62642	2.78643	0.00673641	hypothetical_protein_PBRA_002314	166	C:integral_component_of_membrane	NA	NA	PBRA_002314
Pldbra_eH_r1s005g02855	-1	8.68054	17.3018	1.98739	0.00223258	MORN_repeat	407	NA	NA	NA	PBRA_006962
Pldbra_eH_r1s005g02874	-1	9.31231	18.3228	1.96598	0.00367392	ATP_dependent_DNA_ligase	860	F:protein_tyrosine_phosphatase_activity;_P:tyrosine_metabolic_process;_P:peptidyl-tyrosine_dephosphorylation	Protein-serine/threonine_phosphatase;_Protein-tyrosine-phosphatase;_4-nitrophenylphosphatase	ec:3.1.3.16;ec:3.1;ec:3.1.3.48;ec:3.1.3.41;ec:6.5.1.3;ec:3.1.3.48	PBRA_002292
Pldbra_eH_r1s005g02887	-1	48.8504	115.665	2.36742	0.000467551	heat_shock_Ssa2_(_)	664	F:ATP_binding;_C:nucleus;_F:ATPase_activity;_F:unfolded_protein_binding;_P:negative_regulation_of_cellular_response_to_heat	Adenosinetriphosphatase;_Nucleoside-triphosphate_phosphatase	ec:3.6.1.3	PBRA_002282
Pldbra_eH_r1s005g02889	-1	28.654	50.9339	1.77603	0.00353322	hypothetical_protein_PBRA_002280	87	NA	NA	NA	PBRA_002280
Pldbra_eH_r1s005g02908	-1	98.358	144.5	1.46848	0.00064163	Arf_GTPase_activating	465	F:GTPase_activator_activity;_P:positive_regulation_of_GTPase_activity;_F:metal_ion_binding	NA	NA	PBRA_002265
Pldbra_eH_r1s005g02909	-1	7.03023	31.0268	4.3999	3.47224e-05	28_kDa_chloroplastic-like	162	F:RNA_binding	NA	ec:5.2.1.8	PBRA_002264
Pldbra_eH_r1s005g02942	-1	25.9392	76.9672	2.96623	0.00049627	dynein_intermediate_chain_2	701	F:protein_binding;_P:microtubule-based_process	NA	NA	PBRA_002238
Pldbra_eH_r1s005g02944	-1	0.827494	2.1688	2.60799	0.00148402	Cdc4_and_related_F-box_and_WD-40_s	119	NA	NA	NA	PBRA_002237
Pldbra_eH_r1s005g02953	-1	5.88678	21.8416	3.69185	2.12172e-05	telomeric_repeat-binding_factor_1	183	F:DNA_binding	NA	NA	PBRA_002231
Pldbra_eH_r1s005g02954	-1	112.018	321.822	2.87275	0.00195928	hypothetical_protein_PBRA_002230	263	P:carbohydrate_metabolic_process;_P:nitrogen_compound_metabolic_process;_F:hydrolase_activity;_acting_on_carbon-nitrogen_(but_not_peptide)_bonds	NA	ec:1.1.1.141	PBRA_002230
Pldbra_eH_r1s005g02963	-1	3.98143	10.1352	2.54299	0.00185752	hypothetical_protein_PBRA_002222	512	F:protein_binding	NA	NA	PBRA_002222
Pldbra_eH_r1s005g02968	-1	10.0437	20.1625	2.00332	7.6711e-05	hypothetical_protein_PBRA_005417	222	NA	NA	NA	PBRA_005417
Pldbra_eH_r1s005g02973	-1	24.0665	41.3922	1.71946	0.000701342	hypothetical_protein_PBRA_002211	434	C:intracellular;_F:zinc_ion_binding	NA	NA	PBRA_002211
Pldbra_eH_r1s005g02974	-1	17.7151	30.9466	1.74404	0.00207753	hypothetical_protein_PBRA_002211	264	C:intracellular;_F:zinc_ion_binding	NA	NA	PBRA_002211
Pldbra_eH_r1s005g02983	-1	2.90538	5.29339	1.83473	0.00746824	hypothetical_protein_PBRA_002204	219	C:integral_component_of_membrane	NA	NA	PBRA_002204
Pldbra_eH_r1s005g02996	-1	30.8682	59.1597	1.91431	0.000124364	Dual_specificity_phosphatase	208	F:protein_tyrosine_phosphatase_activity;_P:tyrosine_metabolic_process;_F:protein_tyrosine/serine/threonine_phosphatase_activity;_P:peptidyl-tyrosine_dephosphorylation	Protein-serine/threonine_phosphatase;_Protein-tyrosine-phosphatase;_4-nitrophenylphosphatase	ec:3.1.3.16;ec:3.1;ec:3.1.3.41;ec:3.1.3;ec:3.1.3.27	PBRA_002191
Pldbra_eH_r1s005g02997	-1	6.61188	13.0404	1.95788	0.000523356	mar5_transposase	77	F:DNA_binding;_P:transposition;_DNA-mediated;_P:DNA_integration	NA	NA	NA
Pldbra_eH_r1s005g02998	-1	62.9679	169.655	2.694	0.00259228	hypothetical_protein_PBRA_002190	303	NA	NA	NA	PBRA_002190
Pldbra_eH_r1s005g03007	-1	12.6975	34.704	2.7318	0.00244926	HMG_(high_mobility_group)_box_domain_containing	504	F:DNA_binding;_C:nucleus	NA	ec:2.1.1.43	PBRA_003624
Pldbra_eH_r1s005g03028	-1	2.64669	7.12501	2.70803	0.00166478	hypothetical_protein_PBRA_003605	905	NA	NA	NA	PBRA_003605
Pldbra_eH_r1s005g03031	-1	4.84268	10.7249	2.21868	0.000313387	hypothetical_protein_PBRA_007505	856	F:protein_binding;_F:transferase_activity;_transferring_glycosyl_groups	NA	ec:2.4.2.38	PBRA_007505
Pldbra_eH_r1s005g03040	-1	3.49533	10.2777	2.915	4.4008e-05	2-polyprenylphenol_6-hydroxylase	643	F:protein_kinase_activity;_F:ATP_binding;_P:protein_phosphorylation	NA	NA	PBRA_003596
Pldbra_eH_r1s005g03045	-1	1.60613	5.36477	3.3215	6.33592e-05	hypothetical_protein_PBRA_003593	153	C:cytoplasm;_P:cilium-dependent_cell_motility;_P:axonemal_dynein_complex_assembly	NA	NA	PBRA_003593
Pldbra_eH_r1s005g03046	-1	3.92884	9.72059	2.47676	0.00118011	kintoun-like_isoform_X1	226	C:cytoplasm;_C:membrane;_C:integral_component_of_membrane;_P:cilium-dependent_cell_motility;_P:axonemal_dynein_complex_assembly	NA	NA	PBRA_003593
Pldbra_eH_r1s005g03056	-1	4.21195	7.1415	1.69976	0.00137936	hypothetical_protein_PBRA_003587	136	NA	NA	ec:2.7.10.2	PBRA_003587
Pldbra_eH_r1s005g03057	-1	28.2123	40.705	1.44366	0.00502588	Conserved_developmentally_regulated	249	NA	NA	NA	PBRA_003586
Pldbra_eH_r1s005g03079	-1	3.40639	6.7036	1.94045	0.00471437	hypothetical_protein_AMTR_s00012p00198620	210	F:carbohydrate_binding	NA	ec:3.2.1.23	NA
Pldbra_eH_r1s005g03082	-1	2.32375	6.41216	2.75744	0.000717732	required_for_templated_centriole_assembly	193	C:motile_cilium	NA	NA	PBRA_003570
Pldbra_eH_r1s005g03100	-1	17.0427	56.2272	3.296	0.000501293	---NA---	57	NA	NA	NA	NA
Pldbra_eH_r1s005g03102	-1	56.7026	85.0522	1.49945	0.00129481	hypothetical_protein_PBRA_003557	480	C:membrane;_C:integral_component_of_membrane	NA	NA	PBRA_003557
Pldbra_eH_r1s005g03105	-1	1.23229	5.02533	3.9519	0.000146787	hypothetical_protein_PBRA_003555	415	F:lipid_binding	NA	NA	PBRA_003555
Pldbra_eH_r1s005g03106	-1	13.9297	39.7906	2.8543	0.00258908	WD_repeat-containing_92	361	F:protein_binding	NA	NA	PBRA_003554
Pldbra_eH_r1s005g03124	-1	0.863687	3.0443	3.53219	0.00132322	hypothetical_protein_PBRA_008855	60	C:integral_component_of_membrane	NA	NA	PBRA_008855
Pldbra_eH_r1s005g03129	-1	26.3753	55.7208	2.11368	0.00301239	hypothetical_protein_PBRA_008850	323	C:integral_component_of_membrane	NA	NA	PBRA_008850
Pldbra_eH_r1s005g03132	-1	4.7183	13.7393	2.90015	0.00178892	tubulin_polyglutamylase_complex_subunit_2_isoform_X1	315	NA	NA	NA	PBRA_008848
Pldbra_eH_r1s005g03148	-1	8.12992	21.6875	2.6665	0.00496884	hypothetical_protein_PBRA_008831	51	NA	NA	NA	PBRA_008831
Pldbra_eH_r1s005g03150	-1	2.59136	8.20021	3.15712	0.00695958	hypothetical_protein_PBRA_008830	419	C:integral_component_of_membrane	NA	ec:2.7.11.15	PBRA_008830
Pldbra_eH_r1s005g03154	-1	2.2071	4.02836	1.79824	0.00302159	hypothetical_protein_PBRA_009695	210	C:integral_component_of_membrane	NA	NA	PBRA_009695
Pldbra_eH_r1s005g03164	-1	0.383512	1.30438	3.16703	0.00403174	FHA_domain-containing	656	F:protein_binding	NA	ec:2.7.12.1	PBRA_007214
Pldbra_eH_r1s005g03166	-1	0.0899331	0.867482	7.62847	2.82903e-06	---NA---	796	NA	NA	NA	PBRA_002744
Pldbra_eH_r1s005g03179	-1	33.8451	48.6129	1.4359	0.00586445	myosin_VIIA	1450	F:microtubule_motor_activity;_F:actin_binding;_F:ATP_binding;_C:microtubule;_P:microtubule-based_movement;_F:microtubule_binding;_C:myosin_complex;_C:tubulin_complex	Nucleoside-triphosphate_phosphatase	ec:3.6.1;ec:3.6.1.15;ec:2.1.1.43	PBRA_007205
Pldbra_eH_r1s005g03192	-1	0.568612	2.16123	3.64382	8.61999e-05	kelch_5	476	F:protein_binding	NA	NA	PBRA_007196
Pldbra_eH_r1s005g03205	-1	2.82736	7.69531	2.71495	0.000112215	hypothetical_protein_PBRA_007186	635	F:protein_kinase_activity;_F:protein_binding;_F:ATP_binding;_P:protein_phosphorylation	NA	ec:2.7.11.10	PBRA_007186
Pldbra_eH_r1s005g03206	-1	30.9691	53.8675	1.73897	0.00475174	hormone-sensitive_lipase	568	P:metabolic_process;_C:integral_component_of_membrane;_F:hydrolase_activity	NA	ec:3.1.1.3	PBRA_007185
Pldbra_eH_r1s005g03207	-1	12.8439	34.2418	2.65865	8.76866e-05	ef_hand_family	283	F:calcium_ion_binding;_C:membrane	NA	NA	PBRA_007184
Pldbra_eH_r1s005g03214	-1	0.112566	0.87388	7.48382	2.66987e-05	hypothetical_protein_PBRA_007177	504	C:membrane;_C:integral_component_of_membrane	NA	NA	PBRA_007177
Pldbra_eH_r1s005g03215	-1	0.988914	2.40981	2.47674	0.00123998	hypothetical_protein_PBRA_007177	483	C:integral_component_of_membrane	NA	NA	PBRA_007177
Pldbra_eH_r1s005g03216	-1	1.89602	6.81111	3.55099	4.73765e-05	hypothetical_protein_PBRA_007176	370	C:integral_component_of_membrane	NA	NA	PBRA_007176
Pldbra_eH_r1s005g03217	-1	0.513725	1.43185	2.70794	0.00550509	hypothetical_protein_PBRA_007177	369	C:membrane	NA	NA	PBRA_007177
Pldbra_eH_r1s005g03226	-1	35.8813	180.322	5.02236	7.5212e-05	heat_shock_70_kDa_12A-like	799	NA	NA	ec:3.6.1.3;ec:6.6.1.1	PBRA_007170
Pldbra_eH_r1s005g03233	-1	9.52368	28.6926	3.01504	0.000378031	speckle-type_POZ_B-like	391	F:protein_binding	NA	NA	PBRA_007164
Pldbra_eH_r1s005g03236	-1	2.61813	7.13399	2.68743	3.00652e-05	hypothetical_protein_PBRA_007161	118	F:chitin_binding	NA	NA	PBRA_007161
Pldbra_eH_r1s005g03237	-1	3.34966	10.0056	2.97384	1.1731e-05	hypothetical_protein_PBRA_007160	746	C:integral_component_of_membrane	NA	NA	PBRA_007160
Pldbra_eH_r1s005g03255	-1	3.77206	12.5555	3.32035	4.84391e-05	hypothetical_protein_PBRA_007147	93	NA	NA	NA	PBRA_007147
Pldbra_eH_r1s005g03256	-1	2.31877	14.6618	6.30835	6.29087e-06	hypothetical_protein_PBRA_007146	1380	NA	NA	NA	PBRA_007146
Pldbra_eH_r1s005g03270	-1	28.1929	73.9378	2.62249	0.00538462	Intraflagellar_Transport_81	710	C:cilium;_F:tubulin_binding;_C:intraciliary_transport_particle_B;_P:intraciliary_transport;_C:tubulin_complex;_P:cilium_assembly	NA	NA	PBRA_007135
Pldbra_eH_r1s005g03277	-1	3.28669	9.08286	2.77243	0.00120368	family_3_domain-containing	1503	F:G-protein_coupled_GABA_receptor_activity;_P:G-protein_coupled_glutamate_receptor_signaling_pathway;_C:integral_component_of_membrane	NA	ec:2.7.10.1	PBRA_007268
Pldbra_eH_r1s005g03282	-1	44.3502	177.644	4.00376	5.74378e-05	---NA---	214	NA	NA	NA	NA
Pldbra_eH_r1s005g03289	-1	1.04739	3.19465	3.01608	0.0017144	ras_let-60	200	F:GTPase_activity;_F:GTP_binding;_P:signal_transduction;_C:membrane	Nucleoside-triphosphate_phosphatase	NA	PBRA_007122
Pldbra_eH_r1s005g03304	-1	1.43165	5.92595	4.15355	0.000109598	hypothetical_protein_PBRA_007109	495	C:integral_component_of_membrane	NA	NA	PBRA_007109
Pldbra_eH_r1s005g03315	-1	37.4701	51.7378	1.37898	0.00154021	SET_domain	589	F:protein_binding	NA	ec:2.1.1.259;ec:2.1.1.43	PBRA_007099
Pldbra_eH_r1s006g03330	-1	3.91742	9.80273	2.4883	0.0011571	hypothetical_protein_PBRA_004134	256	F:metal_ion_binding	NA	ec:3.1.3.48	PBRA_004134
Pldbra_eH_r1s006g03347	-1	35.0338	50.3859	1.4374	0.00152909	MIF4G-_type_3	358	F:RNA_binding	NA	NA	PBRA_004148
Pldbra_eH_r1s006g03348	-1	73.1959	106.15	1.45131	8.85248e-05	Eukaryotic_translation_initiation_factor_4_gamma_3_(eIF4-gamma_3)	729	F:RNA_binding;_F:protein_binding	NA	NA	PBRA_004148
Pldbra_eH_r1s006g03353	-1	1.52053	4.33101	2.87324	0.00655675	mitogen-activated_kinase-binding_1_isoform_X2	822	F:protein_binding	NA	NA	PBRA_004153,
Pldbra_eH_r1s006g03370	-1	2.03042	5.78317	2.86493	0.000704753	UPF0705_C11orf49_homolog	300	NA	NA	NA	PBRA_004165
Pldbra_eH_r1s006g03392	-1	3.48266	10.3061	2.95843	0.00396003	sel1_repeat_family	244	F:protein_binding	NA	NA	PBRA_004183
Pldbra_eH_r1s006g03399	-1	0.825998	3.52428	4.12587	0.00112083	---NA---	54	NA	NA	NA	NA
Pldbra_eH_r1s006g03404	-1	2.22475	4.00347	1.79411	0.00492372	hypothetical_protein_PBRA_007052;_partial	236	NA	NA	NA	PBRA_007052,
Pldbra_eH_r1s006g03414	-1	5.66638	20.9642	3.68407	0.000914195	hypothetical_protein_PBRA_004198	164	C:integral_component_of_membrane	NA	NA	PBRA_004198
Pldbra_eH_r1s006g03446	-1	1.51032	4.9435	3.27742	0.000918999	ubiquitin_carboxyl-terminal_hydrolase_2-like	489	P:ubiquitin-dependent_protein_catabolic_process;_P:protein_deubiquitination;_F:thiol-dependent_ubiquitinyl_hydrolase_activity	Ubiquitinyl_hydrolase_1	ec:3.4;ec:3.4.19.12;ec:3.4.19.12	PBRA_004214
Pldbra_eH_r1s006g03466	-1	0.0612682	0.650154	10.217	0.00139013	hypothetical_protein_PBRA_004226	111	NA	NA	NA	PBRA_004226
Pldbra_eH_r1s006g03480	-1	38.4292	126.807	3.29828	0.000690669	hypothetical_protein_PBRA_004237	360	NA	NA	NA	PBRA_004237
Pldbra_eH_r1s006g03486	-1	4.98695	11.0047	2.2227	8.11537e-05	leucine-rich_repeat-containing_9	1466	F:protein_binding	NA	NA	PBRA_004242
Pldbra_eH_r1s006g03490	-1	34.2988	65.0816	1.89553	0.00010943	hypothetical_protein_PBRA_004246	364	F:oxidoreductase_activity;_F:metal_ion_binding;_P:oxidation-reduction_process	NA	ec:1.10.3.4	PBRA_004246
Pldbra_eH_r1s006g03494	-1	0.344877	0.932301	2.47722	0.00740268	hypothetical_protein_BVRB_024270;_partial	232	NA	NA	NA	NA
Pldbra_eH_r1s006g03517	-1	1.30941	4.17382	3.07181	0.000365862	Tubulin_polyglutamylase_TTLL4	626	F:ATP_binding;_P:cellular_protein_modification_process	NA	ec:6.3.2.25	PBRA_004266
Pldbra_eH_r1s006g03530	-1	11.2323	17.4589	1.54331	0.00605358	hypothetical_protein_PBRA_004276	272	C:integral_component_of_membrane	NA	NA	PBRA_004276
Pldbra_eH_r1s006g03536	-1	6.93691	15.4928	2.24786	0.000322066	rhamnose-binding_lectin-like	1079	F:carbohydrate_binding	NA	ec:3.2.1.23	PBRA_002083
Pldbra_eH_r1s006g03539	-1	6.07562	16.3555	2.68586	0.00306256	hypothetical_protein_PBRA_004284	155	F:nucleic_acid_binding;_F:zinc_ion_binding	NA	ec:2.7.7.52	PBRA_004284
Pldbra_eH_r1s006g03551	-1	75.889	128.865	1.69708	0.000223202	ATP-binding_cassette_superfamily_[Micromonas_commoda]	931	F:serine-type_endopeptidase_activity;_P:proteolysis;_C:integral_component_of_membrane	Acting_on_peptide_bonds_(peptidases)	ec:3.4.21;ec:3.4.21.103	PBRA_004294
Pldbra_eH_r1s006g03552	-1	55.7269	74.1788	1.33047	0.00479724	hypothetical_protein_PBRA_004295	289	NA	NA	NA	PBRA_004295
Pldbra_eH_r1s006g03555	-1	0.851274	2.75817	3.30203	2.3365e-05	hypothetical_protein_PBRA_004297	1002	F:protein_binding;_C:Golgi_apparatus;_C:integral_component_of_membrane	NA	NA	PBRA_004297
Pldbra_eH_r1s006g03560	-1	1.84612	5.06738	2.73069	0.00797389	hypothetical_protein_PBRA_004301	700	F:ubiquitin-protein_transferase_activity;_P:protein_ubiquitination	NA	NA	PBRA_004301
Pldbra_eH_r1s006g03561	-1	0.748827	3.01716	4.01862	0.00481498	hypothetical_protein_PBRA_004302	738	F:transferase_activity	NA	NA	PBRA_004302
Pldbra_eH_r1s006g03563	-1	1.15392	4.56942	3.969	0.00553802	hypothetical_protein_PBRA_004304	726	F:transferase_activity	NA	NA	PBRA_004304
Pldbra_eH_r1s006g03572	-1	5.41144	15.7458	2.90622	0.000659211	CBL-interacting_serine_threonine-_kinase_5-like	326	F:protein_serine/threonine_kinase_activity;_F:ATP_binding;_P:protein_phosphorylation;_P:serine_family_amino_acid_metabolic_process	Transferring_phosphorus-containing_groups	ec:2.7.11.10	PBRA_004311
Pldbra_eH_r1s006g03580	-1	1.00631	2.48309	2.47044	0.00677862	hypothetical_protein_AXG93_939s1080	145	F:DNA_binding;_F:protein_dimerization_activity	NA	NA	PBRA_007657
Pldbra_eH_r1s006g03601	-1	1.35478	3.59612	2.61083	0.000585606	Rieske_domain-containing	147	F:nitrite_reductase_[NAD(P)H]_activity;_P:nitrate_assimilation;_F:2_iron;_2_sulfur_cluster_binding;_P:oxidation-reduction_process	Nitrite_reductase_(NAD(P)H)	ec:1.7.1.4;ec:1.14.12.11	PBRA_004334
Pldbra_eH_r1s006g03608	-1	0.363919	1.13253	3.17343	0.00120372	---NA---	94	NA	NA	NA	NA
Pldbra_eH_r1s006g03614	-1	0.0775197	0.68605	7.94576	0.00638831	hypothetical_protein_PBRA_004342	291	NA	NA	NA	PBRA_004342
Pldbra_eH_r1s006g03615	-1	3.15105	9.49298	2.99424	0.000209303	hypothetical_protein_PBRA_004342	350	NA	NA	NA	PBRA_004342
Pldbra_eH_r1s006g03626	-1	7.07131	16.6831	2.35695	0.00106418	mitogen-activated_kinase_kinase_6_isoform_X2	367	F:protein_kinase_activity;_F:ATP_binding;_P:protein_phosphorylation	NA	ec:2.7.11.10	PBRA_004348
Pldbra_eH_r1s006g03633	-1	1.51425	5.72169	3.82084	0.000355499	coiled-coil_domain-containing_15-like	385	NA	NA	NA	NA
Pldbra_eH_r1s006g03635	-1	3.85994	12.712	3.28737	0.000235198	hypothetical_protein_PBRA_004356	111	NA	NA	NA	PBRA_004356
Pldbra_eH_r1s006g03636	-1	69.6997	89.3006	1.2808	0.00481918	SAICAR_synthase	638	F:ATP_binding;_F:phosphatidylinositol_phosphate_kinase_activity;_P:phosphatidylinositol_phosphorylation	NA	ec:2.7.1;ec:2.7.1.150	PBRA_004357
Pldbra_eH_r1s006g03637	-1	21.1486	29.8402	1.4092	0.00331047	serine_threonine-_kinase_Nek1-like	462	F:protein_serine/threonine_kinase_activity;_F:ATP_binding;_P:protein_phosphorylation;_P:serine_family_amino_acid_metabolic_process	Transferring_phosphorus-containing_groups	ec:2.7.11.10	PBRA_004358
Pldbra_eH_r1s006g03668	-1	0.793844	2.93627	3.71939	8.97127e-05	NHL_repeat_containing	672	F:protein_binding	NA	NA	PBRA_007156
Pldbra_eH_r1s006g03700	-1	2.89605	6.03806	2.08071	0.000494129	subfamily_C_member_3	189	F:transferase_activity;_transferring_acyl_groups_other_than_amino-acyl_groups	NA	ec:2.3.1.75	PBRA_006957
Pldbra_eH_r1s006g03713	-1	3.94654	14.3092	3.58838	9.12665e-05	glycosyl_hydrolase	308	F:hydrolase_activity;_hydrolyzing_O-glycosyl_compounds;_C:extracellular_region;_P:carbohydrate_metabolic_process;_C:integral_component_of_membrane;_F:cellulose_binding	NA	NA	PBRA_006951
Pldbra_eH_r1s006g03718	-1	5.97462	10.5459	1.76735	0.000423076	leucine-rich_repeat-containing	663	F:protein_binding;_C:intracellular_organelle	NA	NA	PBRA_006943
Pldbra_eH_r1s006g03721	-1	36.9367	119.432	3.23108	0.000105307	pumilio_homolog_12-like	913	F:translation_initiation_factor_activity;_C:ribosome;_P:regulation_of_translational_initiation	NA	NA	PBRA_006940
Pldbra_eH_r1s006g03745	-1	2.5584	8.46932	3.3519	0.000247166	---NA---	106	NA	NA	NA	NA
Pldbra_eH_r1s006g03763	-1	0.856159	2.96961	3.41088	0.000885166	thioesterase_family	290	F:molecular_function;_P:biological_process;_F:hydrogen_ion_transmembrane_transporter_activity;_P:ATP_hydrolysis_coupled_proton_transport;_C:membrane;_C:integral_component_of_membrane;_C:proton-transporting_V-type_ATPase;_V1_domain	NA	ec:3.1.2.20	NA
Pldbra_eH_r1s006g03775	-1	2.72631	9.1161	3.34111	2.27389e-06	tubby_homolog_isoform_X4	363	C:cilium;_C:membrane;_C:integral_component_of_membrane;_F:phosphatidylinositol_binding;_P:protein_localization_to_cilium	NA	NA	PBRA_006906
Pldbra_eH_r1s006g03794	-1	6.53964	19.2589	2.92184	0.000218449	chitin_synthase_D	613	C:integral_component_of_membrane;_F:transferase_activity;_transferring_hexosyl_groups	NA	ec:2.4.1.12	PBRA_007745
Pldbra_eH_r1s006g03797	-1	0.310079	3.70204	11.5859	0.000910018	tRNA-splicing_ligase_homolog	505	F:nucleotide_binding;_P:tRNA_processing;_F:RNA_ligase_activity;_F:ion_binding;_C:intracellular_part	NA	ec:6.5.1.3;ec:6.5.1;ec:6.5.1.3	PBRA_006892
Pldbra_eH_r1s006g03810	-1	8.83373	16.7473	1.89699	0.00440791	hypothetical_protein_PBRA_006881	449	F:protein_binding	NA	NA	PBRA_006881
Pldbra_eH_r1s006g03813	-1	16.7849	44.9599	2.68025	0.00496364	hydroxylase	286	NA	NA	ec:1.1.1.319	PBRA_006879
Pldbra_eH_r1s006g03824	-1	3.51654	10.1938	2.86898	0.000929865	Zinc_C2H2_type_family_(macronuclear)	387	F:thiosulfate_sulfurtransferase_activity;_P:metabolic_process;_F:transferase_activity;_transferring_selenium-containing_groups;_F:carbon-sulfur_lyase_activity;_F:tRNA_2-selenouridine_synthase_activity;_P:tRNA_seleno-modification	NA	NA	PBRA_006868
Pldbra_eH_r1s006g03837	-1	1.16439	3.83739	3.38106	0.00169578	MFS_general_substrate_transporter	753	C:integral_component_of_membrane;_F:transmembrane_transporter_activity;_P:transmembrane_transport	NA	NA	PBRA_006859
Pldbra_eH_r1s007g03866	-1	2.14	6.79312	3.14742	0.00501257	---NA---	196	F:protein_binding	NA	NA	NA
Pldbra_eH_r1s007g03868	-1	2.21468	6.23779	2.79191	0.0061561	hypothetical_protein_PBRA_008904	279	NA	NA	NA	PBRA_008904
Pldbra_eH_r1s007g03879	-1	1.87399	4.4255	2.36123	0.00420654	hypothetical_protein_PBRA_008914	299	F:protein_binding	NA	NA	PBRA_008914
Pldbra_eH_r1s007g03894	-1	1.43115	2.89269	1.99888	0.00305082	radial_spoke_head_14_homolog	379	F:binding	NA	NA	PBRA_008928
Pldbra_eH_r1s007g03910	-1	2.68104	8.99466	3.33765	0.000693849	rab9_effector_with_kelch_motifs-like	397	F:protein_binding	NA	ec:1.14.11.27	PBRA_002355
Pldbra_eH_r1s007g03911	-1	0.489797	1.70217	3.36193	0.000675945	---NA---	67	NA	NA	NA	NA
Pldbra_eH_r1s007g03920	-1	0.387699	1.5376	4.2234	5.76206e-05	glycoside_hydrolase	592	F:hydrolase_activity;_hydrolyzing_O-glycosyl_compounds;_P:carbohydrate_metabolic_process;_F:chitin_binding	NA	ec:3.2.1.14;ec:3.2.1.96	PBRA_002362
Pldbra_eH_r1s007g03935	-1	32.8685	98.8123	3.004	0.000509944	hypothetical_protein_PBRA_002371	400	NA	NA	NA	PBRA_002371
Pldbra_eH_r1s007g03948	-1	25.4737	46.8108	1.83614	0.000200082	RING_finger_11	476	C:membrane;_C:integral_component_of_membrane;_P:protein_ubiquitination;_P:proteasome-mediated_ubiquitin-dependent_protein_catabolic_process;_F:ubiquitin_protein_ligase_activity	NA	ec:3.1.3.48	PBRA_002383
Pldbra_eH_r1s007g03960	-1	47.0316	61.6397	1.31258	0.00273585	Alcohol_dehydrogenase	375	P:oxidation-reduction_process	NA	ec:1.1.1.120;ec:1.1.1.251	PBRA_002395
Pldbra_eH_r1s007g03970	-1	16.948	45.7174	2.69781	0.000302358	lysosomal_alpha-N-acetyl_glucosaminidase	801	NA	NA	ec:3.2.1.50;ec:3.2.1.50;ec:3.2.1.50	PBRA_002403
Pldbra_eH_r1s007g03979	-1	0.0999039	0.600418	5.30076	0.00291094	dynein_light_chain_Tctex-type	44	C:cytoplasmic_dynein_complex;_C:cytoplasmic_microtubule;_P:intracellular_transport_of_viral_protein_in_host_cell;_F:identical_protein_binding;_C:host_cell;_C:secretory_vesicle	NA	NA	PBRA_002409
Pldbra_eH_r1s007g03985	-1	0.0424739	1.85113	30.9634	5.6433e-06	WD-40_repeat_family	126	NA	NA	NA	PBRA_002413
Pldbra_eH_r1s007g03986	-1	0.0562828	0.55901	9.10057	0.00554436	uncharacterized_WD_repeat-containing_-like	85	NA	NA	NA	PBRA_002413
Pldbra_eH_r1s007g03993	-1	3.87485	9.2809	2.39544	0.00133405	hypothetical_protein_PBRA_002419	222	NA	NA	NA	PBRA_002419
Pldbra_eH_r1s007g04005	-1	0.313669	1.56377	4.63242	0.00130702	---NA---	786	NA	NA	NA	NA
Pldbra_eH_r1s007g04007	-1	122.98	493.331	4.01064	2.25893e-05	Glutathione_S-transferase	222	F:protein_binding	NA	ec:2.5.1.18;ec:1.8.1.8;ec:1.5.4.1	PBRA_002426
Pldbra_eH_r1s007g04017	-1	0.124979	0.561224	4.11145	0.00190375	phosphatase_regulatory_and_related_s	171	F:protein_binding	NA	NA	PBRA_002433
Pldbra_eH_r1s007g04020	-1	7.38867	13.325	1.7975	0.00273458	hypothetical_protein_PBRA_002438	342	F:serine-type_endopeptidase_inhibitor_activity;_P:negative_regulation_of_endopeptidase_activity	NA	NA	PBRA_002438
Pldbra_eH_r1s007g04023	-1	0.592392	1.61358	2.68155	0.0037697	PAS_domain_S-box	1703	C:integral_component_of_membrane	NA	NA	PBRA_002440
Pldbra_eH_r1s007g04031	-1	0.911395	3.66783	4.08432	1.22579e-05	glycoside_hydrolase_family_16	248	F:hydrolase_activity;_hydrolyzing_O-glycosyl_compounds;_P:carbohydrate_metabolic_process	NA	ec:3.2.1.151	PBRA_002444
Pldbra_eH_r1s007g04035	-1	2.09109	5.36965	2.5416	0.000486071	mannan_endo-1;4-beta-mannosidase	268	F:protein_binding;_F:hydrolase_activity	NA	ec:2.4.1.244	PBRA_002447
Pldbra_eH_r1s007g04057	-1	15.4171	34.5086	2.2385	0.000395927	Phosphoenolpyruvate_phosphomutase	313	P:organic_phosphonate_biosynthetic_process;_F:metal_ion_binding;_F:phosphoenolpyruvate_mutase_activity	Phosphoenolpyruvate_mutase	ec:5.4.2.9	PBRA_002463
Pldbra_eH_r1s007g04073	-1	9.1816	32.179	3.4945	0.000320177	hypothetical_protein_PBRA_002478	814	F:catalytic_activity;_P:metabolic_process	NA	NA	PBRA_002478
Pldbra_eH_r1s007g04126	-1	43.0136	113.522	2.63842	0.000615612	p-type_atpase	1177	F:ATP_binding;_P:transport;_C:integral_component_of_membrane;_F:hydrolase_activity	NA	ec:3.6.3.7;ec:3.6.3.7;ec:3.1.3.96	PBRA_002525
Pldbra_eH_r1s007g04129	-1	2.60297	7.17174	2.75886	0.00639601	guanine_nucleotide-binding_G(o)_subunit_alpha	197	F:GTPase_activity;_F:signal_transducer_activity;_F:GTP_binding;_P:G-protein_coupled_receptor_signaling_pathway;_F:G-protein_beta/gamma-subunit_complex_binding	Nucleoside-triphosphate_phosphatase	ec:3.6.1;ec:3.6.1.15	PBRA_002528
Pldbra_eH_r1s007g04132	-1	0.437601	2.08537	4.7992	5.25429e-05	hypothetical_protein_PBRA_002529	137	NA	NA	NA	PBRA_002529
Pldbra_eH_r1s007g04138	-1	201.057	309.741	1.54044	0.00428764	polyubiquitin	387	F:protein_binding	NA	ec:3.4.19.12	PBRA_001954
Pldbra_eH_r1s007g04147	-1	60.4506	215.395	3.56255	0.000288412	---NA---	133	NA	NA	NA	NA
Pldbra_eH_r1s007g04148	-1	9.33369	26.8975	2.87873	0.00167564	hypothetical_protein_PBRA_002542	292	P:carbohydrate_metabolic_process;_P:nitrogen_compound_metabolic_process;_F:hydrolase_activity;_acting_on_carbon-nitrogen_(but_not_peptide)_bonds	NA	ec:1.1.1.141	PBRA_002542
Pldbra_eH_r1s007g04155	-1	8.20734	25.7867	3.13076	0.000226005	flagellar_associated_qilin	419	C:cilium	NA	NA	PBRA_004602
Pldbra_eH_r1s007g04176	-1	28.4141	63.9785	2.2505	0.000670526	Alanine--tRNA_ligase	258	F:methyltransferase_activity;_P:methylation	NA	ec:6.3.3.3;ec:2.1.1.300	PBRA_004618
Pldbra_eH_r1s007g04180	-1	39.8628	64.4849	1.61834	0.00118429	ubiquitin_carboxyl-terminal_hydrolase	494	P:ubiquitin-dependent_protein_catabolic_process;_F:zinc_ion_binding;_P:protein_deubiquitination;_F:thiol-dependent_ubiquitinyl_hydrolase_activity	Ubiquitinyl_hydrolase_1	ec:3.4;ec:3.4.19.12;ec:3.4.19.12;ec:3.4.19.12	PBRA_004621
Pldbra_eH_r1s007g04189	-1	40.9645	88.3993	2.1574	0.00276061	phospholipid-transporting_ATPase_3_isoform_X1	1204	F:magnesium_ion_binding;_F:phospholipid-translocating_ATPase_activity;_F:ATP_binding;_P:cation_transport;_C:endomembrane_system;_P:aminophospholipid_transport;_C:integral_component_of_membrane;_C:membrane-bounded_organelle;_C:intracellular_organelle;_C:cytoplasmic_part;_P:phospholipid_translocation	Adenosinetriphosphatase;_Phospholipid-translocating_ATPase;_Nucleoside-triphosphate_phosphatase	ec:3.6.1;ec:3.6.1.3;ec:3.6.3.1;ec:3.6.1.15;ec:3.1.3.96	PBRA_004627
Pldbra_eH_r1s007g04200	-1	2.75582	8.04754	2.93715	0.00126259	hypothetical_protein_PBRA_004635	213	NA	NA	NA	PBRA_004635
Pldbra_eH_r1s007g04206	-1	1.10612	2.82973	2.52506	0.000673439	---NA---	56	NA	NA	NA	NA
Pldbra_eH_r1s007g04217	-1	10.6278	28.8027	2.70912	0.00260998	hypothetical_protein_PBRA_004648	728	F:G-protein_coupled_GABA_receptor_activity;_P:G-protein_coupled_glutamate_receptor_signaling_pathway;_C:integral_component_of_membrane	NA	ec:4.6.1.2	PBRA_004648
Pldbra_eH_r1s007g04218	-1	1.25268	3.41302	2.74357	0.00127843	hypothetical_protein_PBRA_004649	465	C:integral_component_of_membrane	NA	NA	PBRA_004649
Pldbra_eH_r1s007g04226	-1	5.27908	25.3313	4.77573	0.000212697	ankyrin_repeat	339	F:protein_binding	NA	ec:2.7.1.107	PBRA_004655,
Pldbra_eH_r1s007g04231	-1	1.68749	5.12523	3.02359	0.00012313	hypothetical_protein_PBRA_004659	346	F:protein_binding	NA	NA	PBRA_004659
Pldbra_eH_r1s007g04263	-1	5.9641	12.6546	2.11266	0.000952947	Drug_Metabolite_Transporter_(DMT)_Superfamily	334	C:integral_component_of_membrane	NA	NA	PBRA_004685
Pldbra_eH_r1s007g04271	-1	39.3136	198.178	5.04049	9.65601e-05	Cytochrome_c_oxidase_subunit_6b	567	C:extracellular_region;_C:mitochondrion;_P:lipid_transport;_F:lipid_binding;_P:lipoprotein_metabolic_process	NA	NA	PBRA_004693
Pldbra_eH_r1s007g04274	-1	22.5453	34.8699	1.54681	0.00228896	---NA---	119	NA	NA	NA	NA
Pldbra_eH_r1s007g04295	-1	10.8907	36.7478	3.37146	0.000209274	Mps1_binder	214	F:protein_binding;_F:kinase_activity;_P:phosphorylation;_F:metal_ion_binding	NA	NA	PBRA_004711
Pldbra_eH_r1s007g04296	-1	1.0432	2.6982	2.44618	0.0012732	zinc_carboxypeptidase_family_(macronuclear)	410	F:metallocarboxypeptidase_activity;_P:proteolysis;_F:zinc_ion_binding	Acting_on_peptide_bonds_(peptidases)	ec:3.4.17;ec:3.4.19.11	PBRA_004712
Pldbra_eH_r1s007g04310	-1	0.456047	2.11298	4.25788	2.77435e-05	EF-hand_calcium-binding_domain-containing_11-like	177	F:calcium_ion_binding	NA	ec:2.7.6.5	PBRA_004725
Pldbra_eH_r1s007g04311	-1	2.03107	4.69369	2.29152	0.00079118	C8orf37_homolog	187	NA	NA	NA	PBRA_004726
Pldbra_eH_r1s007g04315	-1	5.31283	16.1615	3.03798	0.00106686	polyphosphoinositide_phosphatase	752	F:phosphoric_ester_hydrolase_activity	NA	ec:3.1;ec:3.1.3.36	PBRA_004730
Pldbra_eH_r1s007g04319	-1	2.206	8.89191	3.97789	4.34954e-05	---NA---	320	F:binding	NA	NA	NA
Pldbra_eH_r1s007g04320	-1	11.0321	34.9957	3.1733	0.000411583	Kinesin_KIF19	873	F:microtubule_motor_activity;_F:ATP_binding;_C:microtubule;_P:microtubule-based_movement;_F:microtubule_binding;_C:tubulin_complex	Nucleoside-triphosphate_phosphatase	ec:3.6.1;ec:3.6.1.15	PBRA_004733
Pldbra_eH_r1s007g04321	-1	0.482617	1.59657	3.43735	2.47457e-05	CCCH-type_Zn-finger	282	F:metal_ion_binding	NA	ec:2.4.2.30	PBRA_004734
Pldbra_eH_r1s007g04322	-1	14.6819	24.8262	1.68918	0.00329213	DUF887-domain-containing_[Moesziomyces_antarcticus]	432	C:integral_component_of_membrane	NA	ec:2.3.1.24	PBRA_004735
Pldbra_eH_r1s007g04327	-1	5.83838	18.9698	3.23644	0.00248085	ribosome_assembly	415	F:protein_binding	NA	NA	PBRA_004739
Pldbra_eH_r1s007g04343	-1	1.53514	4.73873	3.07822	0.00168863	syntaxin_16	148	C:integral_component_of_membrane	NA	NA	PBRA_004752
Pldbra_eH_r1s007g04344	-1	0.121141	0.591619	4.18247	0.0014496	---NA---	254	NA	NA	NA	NA
Pldbra_eH_r1s007g04345	-1	0.436205	1.27348	2.8396	0.00552217	---NA---	74	NA	NA	NA	NA
Pldbra_eH_r1s007g04348	-1	7.04937	16.3224	2.31737	0.00304054	chitin_synthase_(Chitin-UDP-_ac-transferase)	659	F:chitin_synthase_activity;_P:chitin_biosynthetic_process;_C:integral_component_of_membrane	Chitin_synthase	ec:2.4.1.16;ec:2.4.1;ec:2.4.1.16	PBRA_004754
Pldbra_eH_r1s007g04353	-1	11.3984	34.1697	2.99579	7.16378e-06	Intraflagellar_Transport_72_74	556	C:cilium;_C:intraciliary_transport_particle_B;_P:intraciliary_transport;_C:tubulin_complex;_F:beta-tubulin_binding;_P:cilium_assembly	NA	NA	PBRA_004757
Pldbra_eH_r1s007g04356	-1	3.10483	9.30592	2.98535	0.0020817	epoxide_hydrolase	421	F:cis-stilbene-oxide_hydrolase_activity	Microsomal_epoxide_hydrolase	ec:3.3.2.9;ec:3.3.2.10	PBRA_004760
Pldbra_eH_r1s007g04357	-1	1.25488	3.54424	2.7982	0.00141709	acetylglutamate_kinase	185	F:kinase_activity;_P:phosphorylation	NA	ec:1.1.1.3	PBRA_004761
Pldbra_eH_r1s007g04358	-1	2.54993	6.8393	2.66781	0.000509347	glycoside_hydrolase	176	F:metallopeptidase_activity	NA	NA	PBRA_004762
Pldbra_eH_r1s007g04359	-1	1.46645	3.83038	2.61711	0.00172834	---NA---	184	NA	NA	NA	NA
Pldbra_eH_r1s007g04368	-1	15.0612	30.4183	2.01679	0.000155736	[Micromonas_commoda]	173	NA	NA	NA	PBRA_004769
Pldbra_eH_r1s007g04380	-1	5.34932	11.6542	2.16831	0.00211052	sphingomyelin_phosphodiesterase	287	F:sphingomyelin_phosphodiesterase_activity;_C:extracellular_region;_F:phosphoric_diester_hydrolase_activity;_C:membrane;_C:integral_component_of_membrane;_F:hydrolase_activity	NA	ec:2.7.7.49	PBRA_004779
Pldbra_eH_r1s007g04382	-1	0.492488	1.4648	2.86395	9.825e-05	polysaccharide_synthase	496	C:integral_component_of_membrane	NA	NA	PBRA_004781
Pldbra_eH_r1s007g04389	-1	5.74401	12.6605	2.20173	0.00330712	N(4)-(beta-N-acetylglucosaminyl)-L-asparaginase_isoform_X1	289	F:hydrolase_activity	NA	ec:3.5.1.1	PBRA_004786
Pldbra_eH_r1s007g04395	-1	116.052	162.469	1.39993	0.00627326	dihydroxyacetone_phosphate_acyltransferase	698	F:O-acyltransferase_activity;_F:oxidoreductase_activity;_P:acyl-carrier-protein_biosynthetic_process;_P:cellular_lipid_metabolic_process	NA	ec:2.3.1;ec:2.3.1.25	PBRA_004794
Pldbra_eH_r1s008g04405	-1	1.15996	2.87039	2.449	0.00149328	---NA---	102	NA	NA	NA	NA
Pldbra_eH_r1s008g04423	-1	1.12735	3.3601	2.93559	0.00133008	insulin-like_growth_factor-binding_complex_acid_labile_subunit_isoform_X2	523	F:protein_binding	NA	NA	PBRA_001025,
Pldbra_eH_r1s008g04428	-1	0.0987567	0.575336	5.09775	0.000746259	hypothetical_protein_PBRA_008807	305	C:membrane;_C:integral_component_of_membrane	NA	NA	PBRA_008807
Pldbra_eH_r1s008g04453	-1	1.9698	4.42404	2.24618	0.00233634	unconventional_myosin-VIIb	803	F:protein_binding;_C:cytoskeleton	NA	ec:2.1.1.43	PBRA_001048
Pldbra_eH_r1s008g04460	-1	2.23751	7.47085	3.3375	0.00253283	---NA---	160	NA	NA	NA	NA
Pldbra_eH_r1s008g04467	-1	1.22377	9.36686	7.63701	0.000839437	glutathione_S-transferase_family	172	F:glutathione_transferase_activity;_P:glutathione_metabolic_process;_P:obsolete_glutathione_conjugation_reaction	Glutathione_transferase	ec:2.5.1.18	PBRA_001058
Pldbra_eH_r1s008g04468	-1	0.694188	7.72535	11.1991	0.000429017	glutathione_S-transferase_family	102	F:glutathione_transferase_activity;_P:glutathione_metabolic_process;_P:obsolete_glutathione_conjugation_reaction	Glutathione_transferase	NA	PBRA_001058
Pldbra_eH_r1s008g04471	-1	9.50374	21.6992	2.28075	0.00218433	hypothetical_protein_PBRA_001060	680	C:integral_component_of_membrane	NA	NA	PBRA_001060
Pldbra_eH_r1s008g04478	-1	5.22703	15.1147	2.88146	0.00194893	Laminin_B_type_IV	404	F:symporter_activity;_C:membrane;_C:integral_component_of_membrane;_F:transferase_activity;_F:transferase_activity;_transferring_acyl_groups;_F:transferase_activity;_transferring_acyl_groups_other_than_amino-acyl_groups;_P:transmembrane_transport	NA	NA	PBRA_001065,
Pldbra_eH_r1s008g04485	-1	21.4466	44.6831	2.08265	0.00616337	---NA---	274	NA	NA	NA	NA
Pldbra_eH_r1s008g04486	-1	3.66891	9.68339	2.63864	0.0028072	hypothetical_protein_PBRA_001072	124	C:integral_component_of_membrane	NA	NA	PBRA_001072
Pldbra_eH_r1s008g04502	-1	4.17431	11.4293	2.71546	0.000691507	coiled-coil_domain-containing_108-like_isoform_X2	604	NA	NA	NA	PBRA_001083,
Pldbra_eH_r1s008g04520	-1	1.10088	2.45048	2.13498	0.00118461	cell_division_control_50	165	C:integral_component_of_membrane	NA	NA	PBRA_001101
Pldbra_eH_r1s008g04530	-1	11.4393	35.4087	3.09534	3.47582e-05	VM3E1_ECHOC_ame:_Full=Zinc_metallo_ase-disintegrin-like_Eoc1_ame:_Full=Snake_venom_metallo_ase_Short=SVMP_Flags:_Precursor	686	F:metalloendopeptidase_activity;_P:proteolysis;_C:integral_component_of_membrane;_F:metal_ion_binding	Acting_on_peptide_bonds_(peptidases)	ec:3.4.24;ec:3.4.24.53;ec:3.4.24.53;ec:3.4.24.43	PBRA_001110,
Pldbra_eH_r1s008g04533	-1	0.78851	2.14329	2.6096	0.00486048	hypothetical_protein_PBRA_001113	107	NA	NA	NA	PBRA_001113
Pldbra_eH_r1s008g04544	-1	12.1238	64.6281	5.32756	0.000216047	hypothetical_protein_PBRA_001124	227	NA	NA	NA	PBRA_001124
Pldbra_eH_r1s008g04549	-1	1.7021	6.27901	3.6283	9.13637e-05	hypothetical_protein_PBRA_001130	1259	NA	NA	NA	PBRA_001130
Pldbra_eH_r1s008g04556	-1	1.5176	5.0996	3.36945	0.000347538	hypothetical_protein_PBRA_001135	222	C:membrane	NA	NA	PBRA_001135
Pldbra_eH_r1s008g04577	-1	17.9641	32.5649	1.81221	0.000245223	hypothetical_protein_PBRA_001153	426	C:integral_component_of_membrane	NA	NA	PBRA_001153
Pldbra_eH_r1s008g04582	-1	7.96221	22.9163	2.87246	0.00282621	lisH_domain-containing_FOPNL-like	265	F:protein_binding	NA	ec:3.6.4.3	PBRA_001155,
Pldbra_eH_r1s008g04584	-1	1.05736	3.65914	3.44442	7.50348e-06	---NA---	192	NA	NA	NA	NA
Pldbra_eH_r1s008g04585	-1	7.67522	22.6147	2.94324	0.00154577	hypothetical_protein_PBRA_001158	141	F:chitin_binding	NA	ec:3.2.1.14	PBRA_001158
Pldbra_eH_r1s008g04608	-1	0.190085	1.0536	5.43748	0.00192516	copine-9-like_isoform_X3	745	NA	NA	NA	PBRA_001176,
Pldbra_eH_r1s008g04624	-1	8.9446	25.1587	2.80828	0.00285993	hsf-type_dna-binding_domain_containing	405	F:DNA_binding_transcription_factor_activity;_C:nucleus;_C:transcription_factor_complex;_P:regulation_of_transcription;_DNA-templated;_P:regulation_of_transcription;_DNA-templated;_F:sequence-specific_DNA_binding	NA	NA	PBRA_001189,
Pldbra_eH_r1s008g04626	-1	1.79019	4.809	2.70855	0.000301205	---NA---	100	NA	NA	NA	PBRA_001932
Pldbra_eH_r1s008g04629	-1	19.2811	47.6044	2.4672	0.00586261	hypothetical_protein_PBRA_001195;_partial	260	F:RNA_polymerase_II_transcription_factor_activity;_sequence-specific_DNA_binding;_C:nucleus;_P:regulation_of_transcription_by_RNA_polymerase_II;_F:zinc_ion_binding	NA	NA	PBRA_001195,
Pldbra_eH_r1s008g04639	-1	27.3139	112.789	4.12665	5.35562e-05	hypothetical_protein_PBRA_001202	239	NA	NA	NA	PBRA_001202
Pldbra_eH_r1s008g04647	-1	6.28699	18.2924	2.91172	0.000680434	Centrosomal_POC5_(macronuclear)	296	NA	NA	NA	PBRA_001208
Pldbra_eH_r1s008g04662	-1	0.42763	1.69957	3.95508	0.000341729	hypothetical_protein_PBRA_001220	296	F:RNA_polymerase_II_transcription_factor_activity;_sequence-specific_DNA_binding;_C:nucleus;_P:regulation_of_transcription_by_RNA_polymerase_II;_F:zinc_ion_binding	NA	NA	PBRA_001220
Pldbra_eH_r1s008g04681	-1	5.12255	12.5882	2.44158	0.00153264	hypothetical_protein_PBRA_001238	560	F:nucleotide_binding;_P:nucleotide_catabolic_process;_F:hydrolase_activity;_acting_on_ester_bonds;_F:metal_ion_binding	NA	ec:3.6.1.5;ec:3.1.3.5	PBRA_001238
Pldbra_eH_r1s008g04682	-1	16.988	36.6459	2.15498	4.69451e-07	heavy_metal_P-type_ATPase	953	F:nucleotide_binding;_C:integral_component_of_membrane;_F:cation-transporting_ATPase_activity;_P:metal_ion_transport;_F:metal_ion_binding;_P:ATP_hydrolysis_coupled_cation_transmembrane_transport	Adenosinetriphosphatase;_Nucleoside-triphosphate_phosphatase	ec:3.6.1;ec:3.6.1.3;ec:3.6.1.15;ec:3.1.3.96;ec:3.6.3.5	PBRA_001240
Pldbra_eH_r1s008g04685	-1	6.22223	14.7538	2.38103	0.00017017	calcium_ATPase_transmembrane_domain_M-containing	1088	F:ATP_binding;_C:integral_component_of_membrane;_F:hydrolase_activity	NA	ec:3.6.3.7;ec:3.6.3.7;ec:3.1.3.96	PBRA_002971
Pldbra_eH_r1s008g04697	-1	25.1108	61.5705	2.45054	0.000724866	endopeptidase_La	873	F:ATP-dependent_peptidase_activity;_F:serine-type_endopeptidase_activity;_F:ATP_binding;_C:cytoplasm;_P:proteolysis;_P:obsolete_ATP-dependent_proteolysis;_P:cellular_process;_P:protein_catabolic_process	Acting_on_peptide_bonds_(peptidases);_Adenosinetriphosphatase;_Nucleoside-triphosphate_phosphatase	ec:3.4.21;ec:3.6.1;ec:3.6.1.3;ec:3.6.1.15;ec:3.4.21.53;ec:3.4.21.53;ec:3.6.1.3	PBRA_001251
Pldbra_eH_r1s008g04699	-1	0.786167	2.11755	2.70548	0.000119594	hypothetical_protein_PBRA_001252	105	C:membrane	NA	NA	PBRA_001252
Pldbra_eH_r1s008g04722	-1	0.525091	1.86752	3.55282	0.00379707	VAMP_(Vesicle_Associated_Membrane_)_homolog	92	F:SNARE_binding;_F:SNAP_receptor_activity;_P:exocytosis;_P:vesicle_fusion;_C:synaptic_vesicle;_C:integral_component_of_membrane;_C:SNARE_complex	NA	NA	PBRA_001264,
Pldbra_eH_r1s008g04734	-1	0.855012	3.0188	3.47384	0.000336654	Serine_threonine-_kinase_Sgk3	254	F:phosphatidylinositol_binding	NA	ec:3.1.4.4	PBRA_005579
Pldbra_eH_r1s008g04744	-1	0.877396	3.02256	3.38301	0.000120534	Alkaline_ceramidase	92	P:ceramide_metabolic_process;_C:integral_component_of_membrane;_F:hydrolase_activity;_acting_on_carbon-nitrogen_(but_not_peptide)_bonds;_in_linear_amides	NA	ec:3.5.1.23	PBRA_001287,
Pldbra_eH_r1s008g04745	-1	0.774801	2.34565	2.97726	0.00215722	hypothetical_protein_PBRA_001287;_partial	59	P:ceramide_metabolic_process;_C:integral_component_of_membrane;_F:hydrolase_activity;_acting_on_carbon-nitrogen_(but_not_peptide)_bonds;_in_linear_amides	NA	NA	PBRA_001287,
Pldbra_eH_r1s008g04746	-1	0.864634	2.5417	2.79044	0.00116115	hypothetical_protein_PBRA_001287;_partial	50	P:ceramide_metabolic_process;_C:integral_component_of_membrane;_F:hydrolase_activity;_acting_on_carbon-nitrogen_(but_not_peptide)_bonds;_in_linear_amides	NA	NA	PBRA_001287,
Pldbra_eH_r1s008g04750	-1	3.65166	10.1465	2.77977	0.00260005	methyltransferase_domain-containing	243	C:integral_component_of_membrane	NA	ec:2.1.1.300	PBRA_001290
Pldbra_eH_r1s008g04751	-1	2.96834	8.99082	3.01188	0.000230014	spermidine_synthase	339	F:methyltransferase_activity;_C:integral_component_of_membrane;_P:methylation	NA	ec:2.1.1.300;ec:2.1.1.223	PBRA_001291
Pldbra_eH_r1s008g04757	-1	12.5629	38.1332	3.02907	0.000211212	hypothetical_protein_PBRA_001295	314	P:carbohydrate_metabolic_process;_P:nitrogen_compound_metabolic_process;_F:chitin_binding;_F:hydrolase_activity;_acting_on_carbon-nitrogen_(but_not_peptide)_bonds	NA	ec:3.2.1.14;ec:1.1.1.141	PBRA_001295
Pldbra_eH_r1s008g04760	-1	0.658894	1.78768	2.7608	0.00179642	receptor-interacting_serine-threonine_kinase	529	F:protein_binding	NA	ec:2.7.1.107	PBRA_009039
Pldbra_eH_r1s008g04761	-1	0.0963141	0.43217	4.96941	0.00276475	---NA---	161	NA	NA	NA	NA
Pldbra_eH_r1s008g04766	-1	34.1434	64.6523	1.89217	0.0030085	probable_proline_dehydrogenase_2	367	F:proline_dehydrogenase_activity;_F:calcium_ion_binding;_P:arginine_metabolic_process;_P:proline_biosynthetic_process;_P:proline_catabolic_process;_P:oxidation-reduction_process	Acting_on_the_CH-NH_group_of_donors	ec:1.5.99.8;ec:1.5.99.8;ec:2.7.6.5	PBRA_001301
Pldbra_eH_r1s008g04769	-1	1.86122	6.43159	3.4235	8.62675e-05	hypothetical_protein_PBRA_001304	65	NA	NA	NA	PBRA_001304
Pldbra_eH_r1s008g04770	-1	5.32265	17.8337	3.33177	0.000569539	hypothetical_protein_PBRA_001304	184	NA	NA	NA	PBRA_001304
Pldbra_eH_r1s008g04771	-1	4.51898	13.5114	2.98399	0.0050246	hypothetical_protein_PBRA_001304	200	NA	NA	NA	PBRA_001304
Pldbra_eH_r1s008g04776	-1	3.51437	8.82448	2.48776	0.00144989	hypothetical_protein_PBRA_001308	487	C:integral_component_of_membrane	NA	ec:2.7.11.15	PBRA_001308
Pldbra_eH_r1s008g04787	-1	4.02311	12.1403	3.02307	0.000896686	hypothetical_protein_PBRA_001319	274	C:integral_component_of_membrane	NA	NA	PBRA_001319
Pldbra_eH_r1s008g04794	-1	1.43604	4.66643	3.19426	0.00247263	zinc_C2H2_type_family	169	F:nucleic_acid_binding	NA	NA	PBRA_001324
Pldbra_eH_r1s008g04800	-1	9.94483	29.469	2.96146	0.00130578	dyslexia_susceptibility_1_candidate_gene_1_homolog	676	F:protein_binding	NA	ec:3.4.19.12	PBRA_001331
Pldbra_eH_r1s008g04805	-1	0.660041	1.70015	2.5991	0.00345529	FAD-binding_domain-containing	493	F:oxidoreductase_activity;_acting_on_CH-OH_group_of_donors;_F:flavin_adenine_dinucleotide_binding;_P:oxidation-reduction_process	NA	ec:1.12.1.2;ec:1.1.98.3	PBRA_001336
Pldbra_eH_r1s008g04807	-1	12.528	40.8076	3.25609	0.000491265	S-adenosyl-L-methionine-dependent_methyltransferase	446	P:lipid_biosynthetic_process;_C:integral_component_of_membrane	NA	ec:2.1.1.300	PBRA_001338
Pldbra_eH_r1s008g04814	-1	37.2503	63.3547	1.7005	0.000790339	3-hydroxyisobutyrate_dehydrogenase	321	F:phosphogluconate_dehydrogenase_(decarboxylating)_activity;_P:pentose-phosphate_shunt;_P:isoleucine_catabolic_process;_P:leucine_catabolic_process;_P:valine_catabolic_process;_F:3-hydroxyisobutyrate_dehydrogenase_activity;_P:D-gluconate_metabolic_process;_F:NAD_binding;_P:oxidation-reduction_process	Phosphogluconate_dehydrogenase_(NADP(+)-dependent;_decarboxylating);_3-hydroxyisobutyrate_dehydrogenase	ec:1.1.1.44;ec:1.1.1.31;ec:4.1.2.57;ec:1.1.1.343	PBRA_001344
Pldbra_eH_r1s008g04824	-1	20.6723	61.9569	2.99619	0.00116002	glutathione_S-transferase	204	F:protein_binding	NA	ec:1.8.1.8;ec:2.5.1.18;ec:1.5.4.1	PBRA_001352,
Pldbra_eH_r1s008g04825	-1	0.355096	2.57305	7.17612	0.00313921	---NA---	58	NA	NA	NA	NA
Pldbra_eH_r1s008g04826	-1	46.802	121.992	2.60653	0.000337936	H+-transporting_ATPase	952	F:ATP_binding;_P:oxidative_phosphorylation;_P:ATP_biosynthetic_process;_F:proton-exporting_ATPase_activity;_phosphorylative_mechanism;_C:integral_component_of_membrane;_P:proton_export_across_plasma_membrane	Adenosinetriphosphatase;_Proton-exporting_ATPase;_Nucleoside-triphosphate_phosphatase	ec:3.6.1;ec:3.6.1.3;ec:3.6.1.15;ec:3.6.3.7;ec:3.1.3.96	PBRA_001353,
Pldbra_eH_r1s008g04859	-1	7.42402	16.0294	2.16323	0.00257673	chorismate_mutase	418	P:tryptophan_biosynthetic_process;_F:chorismate_mutase_activity;_F:prephenate_dehydratase_activity;_C:cytoplasm;_P:tyrosine_biosynthetic_process;_P:L-phenylalanine_biosynthetic_process;_P:L-phenylalanine_biosynthetic_process;_P:chorismate_metabolic_process	Prephenate_dehydratase;_Chorismate_mutase	ec:4.2.1.51;ec:5.4.99.5;ec:5.4.99.5;ec:4.2.99.21	PBRA_001378,
Pldbra_eH_r1s009g04886	-1	13.883	37.363	2.69	7.01047e-05	leucine_rich_repeat_domain_containing	807	F:protein_binding	NA	NA	PBRA_000391,
Pldbra_eH_r1s009g04889	-1	1.80006	4.8465	2.68597	0.00227329	hypothetical_protein_PBRA_000389	68	NA	NA	NA	PBRA_000389
Pldbra_eH_r1s009g04897	-1	4.5313	17.2885	3.79481	8.73064e-05	e3_ubiquitin-_ligase	234	F:protein_binding;_P:regulation_of_gene_expression;_F:transferase_activity;_P:negative_regulation_of_axon_extension;_P:negative_regulation_of_response_to_external_stimulus;_C:cell_part;_C:synapse;_P:positive_regulation_of_cellular_process;_P:regulation_of_RNA_metabolic_process;_P:regulation_of_synapse_assembly;_P:regulation_of_cellular_response_to_stress;_P:regulation_of_axon_guidance	NA	NA	PBRA_002313
Pldbra_eH_r1s009g04907	-1	0.546328	1.76292	3.23839	0.00146759	hypothetical_protein_PBRA_000373	234	F:magnesium_ion_transmembrane_transporter_activity;_C:integral_component_of_membrane;_P:magnesium_ion_transmembrane_transport	NA	NA	PBRA_000373
Pldbra_eH_r1s009g04921	-1	12.9578	20.1981	1.56638	0.000615184	hypothetical_protein_PBRA_000362	709	NA	NA	NA	PBRA_000362
Pldbra_eH_r1s009g04923	-1	0.735018	3.13874	4.22209	8.76962e-05	hypothetical_protein_PBRA_000360	356	NA	NA	NA	PBRA_000360
Pldbra_eH_r1s009g04932	-1	2.99406	6.52835	2.17494	0.00176223	hypothetical_protein_PBRA_000353	510	C:spindle_pole;_F:protein_binding;_C:centrosome	NA	NA	PBRA_000353
Pldbra_eH_r1s009g04933	-1	81.0864	147.134	1.81489	0.00782792	Zinc_finger_271_(Zinc_finger_7)_(HZF7)_(Zinc_finger_ZNFphex133)_(Epstein-Barr_virus-induced_zinc_finger_)_(ZNF-EB)_(CT-ZFP48)_(Zinc_finger	313	F:nucleic_acid_binding	NA	NA	PBRA_000352
Pldbra_eH_r1s009g04937	-1	4.9856	14.3167	2.86923	0.00710875	GDP-mannose_4;6-dehydratase	530	F:nucleotide_binding;_F:helicase_activity;_F:ATP_binding;_F:lipid_binding;_F:oxidoreductase_activity;_F:hydrolase_activity;_P:oxidation-reduction_process	NA	NA	PBRA_000348
Pldbra_eH_r1s009g04951	-1	5.01631	12.7768	2.54392	0.00038424	zinc_finger_177_isoform_X2	300	F:nucleic_acid_binding	NA	NA	PBRA_000339
Pldbra_eH_r1s009g04966	-1	38.6196	57.7797	1.49475	0.00146177	centrosomal_of_76_kDa-like	652	NA	NA	NA	PBRA_000329,
Pldbra_eH_r1s009g04978	-1	7.25337	20.7479	2.85535	0.000739597	---NA---	128	NA	NA	NA	NA
Pldbra_eH_r1s009g04985	-1	0.3537	1.10951	2.94624	0.0041098	---NA---	51	NA	NA	NA	NA
Pldbra_eH_r1s009g04997	-1	50.7178	75.1105	1.4803	0.00282425	E3_ubiquitin-_ligase	189	F:ligase_activity	NA	NA	PBRA_000306
Pldbra_eH_r1s009g05004	-1	13.2226	28.3124	2.14122	0.000165124	hypothetical_protein_PBRA_000300	428	C:integral_component_of_membrane	NA	NA	PBRA_000300
Pldbra_eH_r1s009g05005	-1	2.03725	8.41443	4.09352	0.000224897	DPCD_isoform_X2	201	P:ventricular_system_development	NA	NA	PBRA_000299,
Pldbra_eH_r1s009g05006	-1	17.2017	59.3792	3.45193	0.00165907	ARM_repeat-containing	431	F:RNA_binding	NA	NA	PBRA_000298
Pldbra_eH_r1s009g05007	-1	28.2729	45.3318	1.60233	0.00405826	TKL_kinase	392	F:protein_kinase_activity;_F:ATP_binding;_P:protein_phosphorylation	NA	ec:2.7.11.10	PBRA_000297
Pldbra_eH_r1s009g05015	-1	1.7337	4.66126	2.6629	0.00773546	2-oxoglutarate-dependent_dioxygenase	458	F:protein_binding	NA	ec:1.14.11.27	PBRA_000291
Pldbra_eH_r1s009g05056	-1	8.4746	16.5349	1.94346	0.00288266	probable_phospholipid-transporting_ATPase_IA_isoform_X1	475	F:magnesium_ion_binding;_F:phospholipid-translocating_ATPase_activity;_F:ATP_binding;_P:cation_transport;_P:aminophospholipid_transport;_C:integral_component_of_membrane	Adenosinetriphosphatase;_Phospholipid-translocating_ATPase;_Nucleoside-triphosphate_phosphatase	ec:3.6.1;ec:3.6.1.3;ec:3.6.3.1;ec:3.6.1.15	PBRA_000253
Pldbra_eH_r1s009g05057	-1	20.3836	38.2642	1.87558	0.00773498	probable_phospholipid-transporting_ATPase	854	F:magnesium_ion_binding;_F:phospholipid-translocating_ATPase_activity;_F:ATP_binding;_P:cation_transport;_P:aminophospholipid_transport;_C:integral_component_of_membrane	Adenosinetriphosphatase;_Phospholipid-translocating_ATPase;_Nucleoside-triphosphate_phosphatase	ec:3.6.1;ec:3.6.1.3;ec:3.6.3.1;ec:3.6.1.15;ec:3.1.3.96	PBRA_000253
Pldbra_eH_r1s009g05063	-1	24.398	40.9804	1.68045	0.00718766	class_I_SAM-dependent_methyltransferase	380	F:O-methyltransferase_activity;_P:methylation	NA	ec:2.1.1;ec:2.1.1.300;ec:2.1.1.267	PBRA_000248
Pldbra_eH_r1s009g05077	-1	1.65778	3.99731	2.45615	0.000100565	hypothetical_protein_PBRA_000237	765	NA	NA	NA	PBRA_000237
Pldbra_eH_r1s009g05083	-1	5.23262	15.7423	3.00558	0.000269366	phosphatidylserine_decarboxylase_subunit_beta	549	F:phosphatidylserine_decarboxylase_activity;_P:glycine_metabolic_process;_P:L-serine_metabolic_process;_P:threonine_metabolic_process;_P:phospholipid_biosynthetic_process;_P:glycerolipid_metabolic_process	Phosphatidylserine_decarboxylase	ec:4.1.1.65;ec:4.1.1.65	PBRA_000232
Pldbra_eH_r1s009g05088	-1	0.989962	2.12945	2.1282	0.00783131	hypothetical_protein_PBRA_000228	83	C:integral_component_of_membrane	NA	NA	PBRA_000228
Pldbra_eH_r1s009g05100	-1	0.474841	1.60595	3.18106	0.000567765	---NA---	322	NA	NA	NA	NA
Pldbra_eH_r1s009g05102	-1	1.35757	2.75898	2.06078	0.00703987	cytochrome_b561_domain-containing_At4g18260-like_isoform_X2	293	C:integral_component_of_membrane;_P:oxidation-reduction_process	NA	ec:1.16.5.1;ec:1.14.17.1	PBRA_000216
Pldbra_eH_r1s009g05104	-1	2.02379	4.99319	2.45755	0.00270111	cytochrome_b561_and_DOMON_domain-containing_At2g04850	209	C:integral_component_of_membrane;_P:oxidation-reduction_process	NA	ec:1.16.5.1	PBRA_000216
Pldbra_eH_r1s009g05110	-1	0.846188	3.07978	3.58022	0.00316233	membrane_occupation_and_recognition_nexus_MORN1	662	F:methyltransferase_activity;_F:kinase_activity;_P:phosphorylation;_F:transferase_activity;_F:histone-lysine_N-methyltransferase_activity;_P:methylation;_P:histone_lysine_methylation	NA	NA	PBRA_000208
Pldbra_eH_r1s009g05113	-1	88.7948	267.891	3.01671	0.00104932	Alpha-amylase_AMY3	415	F:alpha-amylase_activity;_F:calcium_ion_binding;_P:starch_metabolic_process;_P:sucrose_metabolic_process	Alpha-amylase	ec:3.2.1.1;ec:3.2.1;ec:3.2.1.1;ec:3.2.1.60	PBRA_000207
Pldbra_eH_r1s009g05121	-1	4.39107	12.2838	2.78373	1.56152e-06	phosphatidylserine_decarboxylase_subunit_beta	636	F:phosphatidylserine_decarboxylase_activity;_P:glycine_metabolic_process;_P:L-serine_metabolic_process;_P:threonine_metabolic_process;_P:phospholipid_biosynthetic_process;_C:integral_component_of_membrane;_P:glycerolipid_metabolic_process	Phosphatidylserine_decarboxylase	ec:4.1.1.65;ec:4.1.1.65	PBRA_000200,
Pldbra_eH_r1s009g05130	-1	9.83735	28.0247	2.85278	0.00430292	SWIM_zinc_finger_family_mitogen-activated_kinase_kinase_kinase_(MAPKKK)-related	291	F:zinc_ion_binding	NA	ec:2.7.11.25	PBRA_000194
Pldbra_eH_r1s009g05149	-1	3.31551	6.15472	1.83902	0.00532377	carboxypeptidase_A4-like	159	F:metallocarboxypeptidase_activity;_P:proteolysis;_F:zinc_ion_binding	Acting_on_peptide_bonds_(peptidases)	ec:3.4.17;ec:3.4.19.11	PBRA_000178
Pldbra_eH_r1s009g05154	-1	0.453852	1.59695	3.50487	1.18751e-05	AChain_GFP-binding_DARPin_fusion_gc_R11	719	F:calcium_channel_activity;_F:protein_binding;_C:integral_component_of_membrane;_P:calcium_ion_transmembrane_transport	NA	ec:2.7.1.107	PBRA_000176
Pldbra_eH_r1s009g05156	-1	1.24909	3.2226	2.61309	0.00184063	central_pair_complex_1_[Micromonas_commoda]	774	F:adenylate_kinase_activity;_F:ATP_binding;_P:nucleobase-containing_compound_metabolic_process;_P:phosphorylation;_F:nucleobase-containing_compound_kinase_activity;_P:nucleotide_phosphorylation	NA	NA	PBRA_000175,
Pldbra_eH_r1s009g05157	-1	1.83176	5.40213	2.96793	0.00203845	Flagellar_associated	514	F:thiol-dependent_ubiquitin-specific_protease_activity;_P:proteolysis;_C:motile_cilium	NA	NA	PBRA_000174
Pldbra_eH_r1s009g05158	-1	4.35397	16.0486	3.67737	0.000523585	hypothetical_protein_PBRA_000173	443	C:integral_component_of_membrane	NA	NA	PBRA_000173
Pldbra_eH_r1s009g05159	-1	0.597377	1.50779	2.43304	0.00160485	---NA---	515	NA	NA	NA	NA
Pldbra_eH_r1s009g05188	-1	14.8209	37.698	2.54148	0.00139671	hypothetical_protein_PBRA_000148	381	NA	NA	NA	PBRA_000148
Pldbra_eH_r1s009g05206	-1	1.98251	5.55247	2.77698	0.00696425	kinesin_KIN-7O_isoform_X1	551	F:microtubule_motor_activity;_F:ATP_binding;_C:microtubule;_P:microtubule-based_movement;_F:microtubule_binding;_C:integral_component_of_membrane;_C:tubulin_complex	Nucleoside-triphosphate_phosphatase	ec:3.6.1;ec:3.6.1.15	PBRA_000131
Pldbra_eH_r1s009g05243	-1	31.8766	41.4379	1.29715	0.00241364	probable_glycosyltransferase_STELLO2	475	C:integral_component_of_membrane	NA	NA	PBRA_000107
Pldbra_eH_r1s009g05249	-1	0.138788	0.569094	4.07079	0.00562876	---NA---	148	NA	NA	NA	NA
Pldbra_eH_r1s009g05251	-1	2.46498	6.13563	2.48329	0.00216523	Myosin-2_heavy_chain	725	C:integral_component_of_membrane	NA	NA	PBRA_000097
Pldbra_eH_r1s009g05253	-1	0.863935	2.27092	2.66698	0.00199418	zonadhesin-like_isoform_X1	1527	C:extracellular_region;_P:chitin_metabolic_process;_F:chitin_binding	NA	ec:2.7.10.1;ec:3.2.1.14	PBRA_000096
Pldbra_eH_r1s009g05261	-1	3.52259	6.86829	1.95116	0.000215969	hypothetical_protein_PBRA_000089	714	F:metal_ion_binding	NA	NA	PBRA_000089
Pldbra_eH_r1s009g05271	-1	4.97648	14.048	2.82258	0.00373215	M-phase_inducer_phosphatase_1-B-like_isoform_X5	243	F:protein_tyrosine_phosphatase_activity;_C:intracellular;_P:tyrosine_metabolic_process;_P:peptidyl-tyrosine_dephosphorylation;_P:positive_regulation_of_cell_cycle_G2/M_phase_transition	Protein-serine/threonine_phosphatase;_Protein-tyrosine-phosphatase;_4-nitrophenylphosphatase	ec:3.1.3.16;ec:3.1;ec:3.1.3.48;ec:3.1.3.41;ec:3.1.3.48;ec:2.8.1.4	PBRA_000081,
Pldbra_eH_r1s009g05282	-1	4.34236	10.5344	2.414	0.000300204	family_nucleoside_transporter	543	F:nucleoside_transmembrane_transporter_activity;_C:integral_component_of_plasma_membrane;_P:uridine_transport;_P:nucleoside_transmembrane_transport	NA	NA	PBRA_000070,
Pldbra_eH_r1s009g05283	-1	127.647	227.828	1.78463	0.00142597	AC087852_25_myosin_heavy_3_-	2727	C:ESCRT_I_complex;_F:microtubule_motor_activity;_F:actin_binding;_F:ARF_guanyl-nucleotide_exchange_factor_activity;_F:ATP_binding;_C:microtubule;_P:microtubule-based_movement;_F:microtubule_binding;_C:myosin_complex;_P:regulation_of_ARF_protein_signal_transduction;_P:regulation_of_GTPase_activity;_C:tubulin_complex;_F:metal_ion_binding	Nucleoside-triphosphate_phosphatase	ec:3.6.1;ec:3.6.1.15;ec:2.7.10.2;ec:3.1.3.48	PBRA_000068
Pldbra_eH_r1s009g05300	-1	6.82634	11.0246	1.61255	0.00530794	metallophosphoesterase_domain-containing	348	F:hydrolase_activity	NA	ec:3.1.3.5	PBRA_000053
Pldbra_eH_r1s009g05303	-1	57.6499	81.3344	1.40833	0.00188537	cGMP-dependent_3_;5_-cyclic_phosphodiesterase-like	2531	F:catalytic_activity;_F:protein_binding	NA	ec:2.7.13.3	PBRA_000050
Pldbra_eH_r1s009g05315	-1	9.80714	40.8022	4.15044	8.15353e-05	hypothetical_protein_PBRA_000040	128	NA	NA	NA	PBRA_000040
Pldbra_eH_r1s009g05319	-1	0.0524447	0.53467	8.59267	0.00476862	hypothetical_protein_PBRA_000036	334	NA	NA	NA	PBRA_000036
Pldbra_eH_r1s009g05324	-1	2.1742	5.85276	2.70143	0.00726168	hypothetical_protein_PBRA_000032	296	F:nucleic_acid_binding;_F:zinc_ion_binding	NA	ec:2.7.7.52	PBRA_000032
Pldbra_eH_r1s009g05333	-1	3.56218	7.82529	2.18121	0.00425672	hypothetical_protein_PBRA_000024	880	NA	NA	NA	PBRA_000024
Pldbra_eH_r1s009g05350	-1	0.887367	2.00754	2.20004	0.00637849	ADP-ribosylation_factor_16_isoform_X1	185	F:GTP_binding	NA	NA	PBRA_000011,
Pldbra_eH_r1s009g05352	-1	9.87036	19.901	2.0114	0.000893305	mitogen-activated_kinase_kinase_kinase_NPK1-like_isoform_X4	761	F:protein_kinase_activity;_F:ATP_binding;_P:protein_phosphorylation;_F:metal_ion_binding	NA	ec:2.7.11.10;ec:2.7.11.1	PBRA_000009
Pldbra_eH_r1s009g05358	-1	1.8034	3.83432	2.11434	0.00478726	hypothetical_protein_PBRA_000005;_partial	420	NA	NA	NA	PBRA_000005,
Pldbra_eH_r1s010g05365	-1	2.0051	4.50184	2.17424	0.000449347	retrotransposon_nucleocapsid	1304	F:nucleic_acid_binding;_F:zinc_ion_binding;_P:DNA_integration	NA	ec:3.1.26.4;ec:3.6.4.12;ec:3.4.23.47	PBRA_008863,
Pldbra_eH_r1s010g05386	-1	0.560037	1.87917	3.282	0.00581913	GALA	350	F:protein_binding	NA	NA	PBRA_000994
Pldbra_eH_r1s010g05402	-1	0.317607	1.46053	4.87738	6.51699e-06	leucine-rich_repeat-containing	558	F:protein_binding	NA	NA	PBRA_003816
Pldbra_eH_r1s010g05415	-1	4.73849	11.3037	2.37879	0.00221445	hypothetical_protein_PBRA_000976	173	F:protein_binding	NA	ec:2.7.1.107	PBRA_000976
Pldbra_eH_r1s010g05425	-1	61.2558	85.653	1.39914	0.00560919	short-chain_dehydrogenase	343	C:integral_component_of_membrane	NA	ec:1.1.1.236	PBRA_000966,
Pldbra_eH_r1s010g05429	-1	40.7644	62.7084	1.53867	0.00362316	phosphonoacetaldehyde_hydrolase-like	317	C:membrane;_P:organic_phosphonate_catabolic_process;_F:phosphonoacetaldehyde_hydrolase_activity	Phosphonoacetaldehyde_hydrolase	ec:3.11.1.1;ec:3.1.3.96	PBRA_000963
Pldbra_eH_r1s010g05441	-1	1.2976	3.44889	2.64067	0.00202494	hypothetical_protein_PBRA_003177	486	C:membrane;_C:integral_component_of_membrane	NA	NA	PBRA_003177
Pldbra_eH_r1s010g05454	-1	2.90453	7.42042	2.52747	0.00020209	Multicopper_oxidase_mco	555	F:copper_ion_binding;_F:oxidoreductase_activity;_P:oxidation-reduction_process	NA	ec:1.10.3.3;ec:1.10.3.4;ec:1.10.3.4	PBRA_000944
Pldbra_eH_r1s010g05471	-1	12.94	27.3385	2.1104	0.00630583	hypothetical_protein_PBRA_000928	178	NA	NA	NA	PBRA_000928
Pldbra_eH_r1s010g05473	-1	59.939	109.016	1.81875	0.00292919	sterol_3-beta-glucosyltransferase	743	P:carbohydrate_metabolic_process;_F:transferase_activity;_transferring_hexosyl_groups;_P:lipid_glycosylation	NA	ec:2.4.1.173;ec:2.4.1.253	PBRA_000926
Pldbra_eH_r1s010g05494	-1	1.91716	6.36173	3.26242	0.000444183	hypothetical_protein_PBRA_000904;_partial	275	F:G-protein_coupled_GABA_receptor_activity;_P:G-protein_coupled_glutamate_receptor_signaling_pathway;_C:integral_component_of_membrane	NA	ec:4.6.1.2	PBRA_000904,
Pldbra_eH_r1s010g05495	-1	4.98077	11.8084	2.36095	0.000619181	gamma-aminobutyric_acid_type_B_receptor_subunit_1-like	290	F:G-protein_coupled_GABA_receptor_activity;_P:G-protein_coupled_glutamate_receptor_signaling_pathway;_C:integral_component_of_membrane	NA	NA	PBRA_000904,
Pldbra_eH_r1s010g05501	-1	5.20989	15.0414	2.87464	0.00324035	WD_repeat-containing_54_isoform_X1	349	F:protein_binding	NA	NA	PBRA_000898
Pldbra_eH_r1s010g05504	-1	53.2986	77.037	1.44526	0.00331383	probable_phosphatase_2C_55	321	F:catalytic_activity;_C:integral_component_of_membrane	NA	ec:3.1.3.3	PBRA_000895,
Pldbra_eH_r1s010g05511	-1	3.91249	11.3413	2.89587	0.00788172	hypothetical_protein_PBRA_000886	230	F:ribonuclease_III_activity;_P:RNA_processing;_P:regulation_of_RNA_metabolic_process;_P:RNA_phosphodiester_bond_hydrolysis;_endonucleolytic	Acting_on_ester_bonds;_Acting_on_ester_bonds;_Ribonuclease_III	ec:3.1.30;ec:3.1;ec:3.1.26;ec:3.1.26.3;ec:3.1.26.3	PBRA_000886
Pldbra_eH_r1s010g05514	-1	6.25942	16.3699	2.61428	0.00377353	---NA---	205	NA	NA	NA	PBRA_001958
Pldbra_eH_r1s010g05515	-1	6.36207	15.4096	2.42329	0.000115077	flagellar_associated	484	P:cilium_movement;_P:cilium_assembly	NA	NA	PBRA_000882
Pldbra_eH_r1s010g05517	-1	4.968	10.7985	2.18004	0.00608499	PAS_domain_S-box	2005	F:protein_binding;_C:integral_component_of_membrane	NA	ec:3.1.4.53;ec:2.3.1.48	PBRA_000878,
Pldbra_eH_r1s010g05550	-1	18.4797	49.8352	2.69538	0.00295416	---NA---	56	NA	NA	NA	NA
Pldbra_eH_r1s010g05555	-1	7.47227	19.9307	2.66922	0.00308368	alkaloid_synthase_Surface_mucin_Hemomucin	287	P:terpenoid_biosynthetic_process;_F:strictosidine_synthase_activity;_P:indole_biosynthetic_process	Strictosidine_synthase	ec:4.3.3.2;ec:3.1.8.2	PBRA_000850
Pldbra_eH_r1s010g05563	-1	5.18257	11.8913	2.294	0.00116239	SEC14_1_isoform_X1	157	C:mitochondrial_intermembrane_space	NA	NA	PBRA_000845,
Pldbra_eH_r1s010g05576	-1	10.0697	30.1258	2.98599	0.00199737	hypothetical_protein_PBRA_000835	214	C:integral_component_of_membrane	NA	NA	PBRA_000835
Pldbra_eH_r1s010g05585	-1	1.92708	4.0917	2.11079	0.00191134	tetratricopeptide_repeat	485	F:protein_binding	NA	ec:2.7.11.25	PBRA_000828
Pldbra_eH_r1s010g05586	-1	8.16048	15.8167	1.94049	0.000512576	WD_repeat-containing_17	1141	F:protein_binding;_C:integral_component_of_membrane	NA	NA	PBRA_000826
Pldbra_eH_r1s010g05590	-1	0.86254	1.83366	2.13927	0.00341749	hypothetical_protein_PBRA_000824	249	C:integral_component_of_membrane;_P:transmembrane_transport	NA	NA	PBRA_000824
Pldbra_eH_r1s010g05596	-1	19.5772	56.5961	2.88745	0.000228491	hypothetical_protein_PBRA_000819	200	NA	NA	NA	PBRA_000819
Pldbra_eH_r1s010g05607	-1	16.3457	56.9188	3.47916	0.00034484	UPF0696_C11orf68_homolog	211	NA	NA	NA	PBRA_000809,
Pldbra_eH_r1s010g05615	-1	22.925	41.5253	1.80758	4.54171e-05	phosphatidylserine_decarboxylase_subunit_beta	525	F:phosphatidylserine_decarboxylase_activity;_P:glycine_metabolic_process;_P:L-serine_metabolic_process;_P:threonine_metabolic_process;_P:phospholipid_biosynthetic_process;_C:integral_component_of_membrane;_P:glycerolipid_metabolic_process	Phosphatidylserine_decarboxylase	ec:4.1.1.65;ec:4.1.1.65	PBRA_000803
Pldbra_eH_r1s010g05629	-1	33.1286	55.1767	1.66441	0.00648225	Vacuolar_sorting-associated_33A	620	P:vesicle_docking_involved_in_exocytosis	NA	NA	PBRA_000792
Pldbra_eH_r1s010g05633	-1	9.42452	27.1422	2.88034	0.00564674	ATP-dependent_RNA_helicase_DDX5	293	P:cellular_process	NA	ec:3.4.21.113	PBRA_000788
Pldbra_eH_r1s010g05638	-1	31.0075	54.0041	1.74066	2.41093e-05	zinc_C2H2_type	205	F:nucleic_acid_binding;_C:integral_component_of_membrane	NA	NA	PBRA_000784
Pldbra_eH_r1s010g05644	-1	37.5831	108.129	2.87561	2.78236e-05	TOM1_2_isoform_X2	469	C:intracellular;_P:intracellular_protein_transport	NA	NA	PBRA_000779,
Pldbra_eH_r1s010g05685	-1	58.4335	77.216	1.3223	0.00115795	SH3_domain-containing	334	C:peroxisome;_C:integral_component_of_membrane;_P:protein_import_into_peroxisome_matrix;_docking	NA	NA	PBRA_000748
Pldbra_eH_r1s010g05698	-1	1.90659	4.7072	2.48656	0.00411515	---NA---	177	NA	NA	NA	NA
Pldbra_eH_r1s010g05707	-1	0.611086	2.88521	4.4913	2.11199e-05	hypothetical_protein_PBRA_000733	124	NA	NA	NA	PBRA_000733
Pldbra_eH_r1s010g05708	-1	1.96696	5.90866	3.03036	0.00134472	hypothetical_protein_PBRA_005799	350	F:metal_ion_binding	NA	ec:3.1.3.48	PBRA_005799
Pldbra_eH_r1s010g05709	-1	0.179866	0.809061	3.81059	0.00283568	hypothetical_protein_PBRA_000733	109	NA	NA	NA	PBRA_000733
Pldbra_eH_r1s010g05729	-1	0.29278	0.804719	3.12365	0.00751927	hypothetical_protein_PBRA_000716;_partial	186	F:DNA_binding_transcription_factor_activity;_C:transcription_factor_complex;_P:regulation_of_transcription;_DNA-templated;_P:regulation_of_transcription;_DNA-templated	NA	ec:2.3.1.48	PBRA_000716,
Pldbra_eH_r1s010g05755	-1	6.86567	20.8715	3.04162	0.00103381	adenylate_kinase_7-like	549	F:adenylate_kinase_activity;_F:cytidylate_kinase_activity;_F:ATP_binding;_P:purine_nucleobase_metabolic_process;_P:pyrimidine_nucleobase_metabolic_process;_P:ATP_metabolic_process;_P:nucleotide_phosphorylation	Adenylate_kinase;_UMP/CMP_kinase	NA	PBRA_000696
Pldbra_eH_r1s010g05757	-1	0.86254	3.56684	4.14208	3.11993e-05	---NA---	82	NA	NA	NA	NA
Pldbra_eH_r1s010g05758	-1	7.85429	25.7321	3.2608	3.03393e-05	hypothetical_protein_PBRA_000694;_partial	238	NA	NA	NA	PBRA_000694,
Pldbra_eH_r1s010g05759	-1	81.9359	158.107	1.92901	0.00757883	hypothetical_protein_PBRA_000693;_partial	514	C:integral_component_of_membrane	NA	NA	PBRA_000693,
Pldbra_eH_r1s010g05762	-1	1.19012	2.71976	2.31523	0.00393669	hypothetical_protein_PBRA_006567	797	C:membrane;_C:integral_component_of_membrane	NA	NA	PBRA_006567
Pldbra_eH_r1s010g05774	-1	0.719015	4.25355	5.96665	5.08372e-05	leupaxin-like_isoform_X1	880	F:metal_ion_binding	NA	ec:2.7.11.1	PBRA_000681
Pldbra_eH_r1s010g05776	-1	14.1562	50.409	3.55721	0.000232984	autophagy_associated_Atg8	122	C:fungal-type_vacuole_membrane;_C:autophagosome_membrane;_C:cytosol;_P:autophagy;_P:cellular_response_to_nitrogen_starvation;_P:protein_transport;_C:cytoplasmic_vesicle;_P:membrane_fusion	NA	NA	PBRA_000680
Pldbra_eH_r1s010g05798	-1	0.417411	1.24166	2.76126	0.00217923	PAS_domain-containing	176	F:3';5'-cyclic-nucleotide_phosphodiesterase_activity;_P:purine_nucleobase_metabolic_process;_P:signal_transduction;_C:integral_component_of_membrane;_F:metal_ion_binding	3';5'-cyclic-nucleotide_phosphodiesterase	ec:3.1.4;ec:3.1.4.17;ec:3.1;ec:3.1.4.53	PBRA_000665
Pldbra_eH_r1s011g05816	-1	0.637409	2.31213	3.57414	0.000140371	Cation_channel_family_(macronuclear)	724	F:voltage-gated_potassium_channel_activity;_P:potassium_ion_transport;_C:voltage-gated_potassium_channel_complex;_P:transmembrane_transport	NA	ec:3.4.22.47;ec:3.6.1.13	PBRA_005778
Pldbra_eH_r1s011g05818	-1	4.413	9.66532	2.19939	0.000813364	hypothetical_protein_PBRA_006111	340	C:membrane;_C:integral_component_of_membrane	NA	NA	PBRA_006111
Pldbra_eH_r1s011g05827	-1	26.6245	40.2751	1.51489	0.00313571	hypothetical_protein_PBRA_006120	325	NA	NA	NA	PBRA_006120
Pldbra_eH_r1s011g05829	-1	3.70854	12.5174	3.38843	0.000277788	SET_domain_containing	432	F:protein_binding	NA	ec:2.1.1.43;ec:2.1.1.259	PBRA_006121
Pldbra_eH_r1s011g05837	-1	0.660289	1.74613	2.71562	0.00786756	carbohydrate_binding_domain	206	F:hydrolase_activity;_hydrolyzing_O-glycosyl_compounds;_C:extracellular_region;_P:carbohydrate_metabolic_process;_F:carbohydrate_binding	NA	NA	PBRA_006128
Pldbra_eH_r1s011g05861	-1	9.14666	16.9469	1.85474	0.00268985	PAS_domain_S-box	1798	C:integral_component_of_membrane	NA	ec:3.1.4.53	PBRA_006146
Pldbra_eH_r1s011g05866	-1	0.679883	2.62644	3.79191	3.16049e-07	G1_S-specific_cyclin-E2	230	NA	NA	NA	PBRA_006151
Pldbra_eH_r1s011g05877	-1	8.20081	31.6981	3.85345	2.76844e-05	Hsp20_alpha_crystallin_family	175	NA	NA	NA	PBRA_006160
Pldbra_eH_r1s011g05895	-1	10.3525	21.5687	2.08582	0.00255461	hypothetical_protein_PBRA_006177	131	NA	NA	NA	PBRA_006177
Pldbra_eH_r1s011g05909	-1	0	0.353823	35.4479	9.75378e-05	E3_ubiquitin-_ligase_RNF181-like	459	F:catalytic_activity;_P:ubiquitin-dependent_protein_catabolic_process;_P:protein_ubiquitination	NA	NA	PBRA_001188
Pldbra_eH_r1s011g05910	-1	1.3462	3.92481	2.90795	0.00446197	hypothetical_protein_PBRA_006188	164	NA	NA	NA	PBRA_006188
Pldbra_eH_r1s011g05920	-1	43.3718	80.4008	1.85405	0.0029677	gastrula_zinc_finger_-like	239	F:nucleic_acid_binding	NA	NA	PBRA_006197
Pldbra_eH_r1s011g05929	-1	0.782477	2.38349	3.01227	0.00308094	carbonate_dehydratase	154	F:carbonate_dehydratase_activity;_P:one-carbon_metabolic_process;_P:nitrogen_compound_metabolic_process;_F:zinc_ion_binding;_P:carbon_utilization	Carbonic_anhydrase	ec:4.2.1.1;ec:4.4.1.27	PBRA_006203
Pldbra_eH_r1s011g05930	-1	0.393483	1.55687	3.69458	0.00130934	carbonic_anhydrase	85	F:carbonate_dehydratase_activity;_P:one-carbon_metabolic_process;_P:nitrogen_compound_metabolic_process;_F:zinc_ion_binding;_P:carbon_utilization	Carbonic_anhydrase	ec:4.2.1.1;ec:4.4.1.27	PBRA_006203
Pldbra_eH_r1s011g05947	-1	15.2595	38.6023	2.53023	0.00677607	hypothetical_protein_PBRA_006219	233	NA	NA	NA	PBRA_006219
Pldbra_eH_r1s011g05949	-1	10.8759	32.5307	2.98761	0.000921522	hypothetical_protein_PBRA_006220	973	NA	NA	NA	PBRA_006220
Pldbra_eH_r1s011g05950	-1	6.64573	21.1119	3.17069	0.000182843	hypothetical_protein_PBRA_006220	860	NA	NA	NA	PBRA_006220
Pldbra_eH_r1s011g05951	-1	1.00367	2.9391	2.85887	0.00427059	hypothetical_protein_PBRA_006220	102	NA	NA	NA	PBRA_006220
Pldbra_eH_r1s011g05954	-1	0.307388	0.987194	3.05656	0.00355285	hypothetical_protein_PBRA_006222	63	C:integral_component_of_membrane	NA	NA	PBRA_006222
Pldbra_eH_r1s011g05958	-1	1.70514	3.86964	2.27641	0.00767901	---NA---	94	NA	NA	NA	NA
Pldbra_eH_r1s011g05979	-1	12.7691	42.3166	3.3129	0.00161587	hypothetical_protein_PBRA_006244	293	NA	NA	NA	PBRA_006244
Pldbra_eH_r1s011g05984	-1	7.01747	29.2942	4.16183	0.000532512	---NA---	65	NA	NA	NA	NA
Pldbra_eH_r1s011g05998	-1	23.5306	71.7002	3.04517	0.000301005	hypothetical_protein_PBRA_006259	812	P:biosynthetic_process	NA	ec:2.1.1.261;ec:2.1.1.300	PBRA_006259
Pldbra_eH_r1s011g06008	-1	4.99029	11.6713	2.3417	0.00415183	hypothetical_protein_PBRA_006269	80	NA	NA	NA	PBRA_006269
Pldbra_eH_r1s011g06050	-1	0.744741	1.9143	2.51164	0.00226468	RCC1_repeat-containing	1116	NA	NA	NA	PBRA_007239
Pldbra_eH_r1s011g06061	-1	0.387699	1.30225	3.53923	0.00267621	hypothetical_protein_PBRA_001588	240	C:membrane;_C:integral_component_of_membrane	NA	NA	PBRA_001588
Pldbra_eH_r1s011g06071	-1	6.6071	12.1002	1.82327	0.00573476	cyclin-dependent_kinase_20	372	F:cyclin-dependent_protein_serine/threonine_kinase_activity;_F:ATP_binding;_C:cytoplasm;_F:RNA_polymerase_II_carboxy-terminal_domain_kinase_activity;_P:serine_family_amino_acid_metabolic_process;_F:cyclin-dependent_protein_kinase_activating_kinase_activity;_P:regulation_of_cell_cycle;_C:TFIIK_complex;_P:positive_regulation_of_cyclin-dependent_protein_kinase_activity	Transferring_phosphorus-containing_groups;_[RNA-polymerase]-subunit_kinase;_Cyclin-dependent_kinase	ec:2.7.11.10	PBRA_007254
Pldbra_eH_r1s011g06089	-1	0.16501	0.693763	4.25776	0.00433802	hypothetical_protein_PBRA_007109	280	C:membrane	NA	NA	PBRA_007109
Pldbra_eH_r1s011g06092	-1	4.59103	8.08645	1.73989	0.00613764	hypothetical_protein_PBRA_007268	985	F:G-protein_coupled_receptor_activity;_P:G-protein_coupled_receptor_signaling_pathway;_C:integral_component_of_membrane	NA	ec:2.7.10.1	PBRA_007268
Pldbra_eH_r1s011g06098	-1	73.8217	99.6766	1.35145	0.00556677	WD_repeat-containing_37-like	473	F:protein_binding	NA	NA	PBRA_007274
Pldbra_eH_r1s011g06106	-1	8.34648	18.7596	2.2492	8.99709e-06	Xylem_cysteine_ase_1	402	P:proteolysis;_F:peptidase_activity;_F:cysteine-type_peptidase_activity;_F:hydrolase_activity	NA	NA	PBRA_007279
Pldbra_eH_r1s011g06132	-1	1.72159	4.41858	2.6196	0.000906234	hypothetical_protein_PBRA_007300	117	C:integral_component_of_membrane	NA	NA	PBRA_007300
Pldbra_eH_r1s011g06135	-1	6.09785	35.9157	5.88564	2.06869e-05	proteoglycan_4	310	F:scavenger_receptor_activity;_P:receptor-mediated_endocytosis;_P:immune_response;_F:polysaccharide_binding	NA	NA	NA
Pldbra_eH_r1s011g06136	-1	63.1586	86.0425	1.36297	0.00386008	CAMK_CAMK1_kinase	403	F:protein_kinase_activity;_F:calcium_ion_binding;_F:ATP_binding;_P:protein_phosphorylation;_P:peptidyl-amino_acid_modification	NA	ec:2.7.11.10;ec:2.7.10.2	PBRA_007302
Pldbra_eH_r1s011g06137	-1	70.823	96.8807	1.36825	0.00226507	CAMK_CAMK1_kinase	358	F:protein_kinase_activity;_F:calcium_ion_binding;_F:ATP_binding;_C:intracellular;_P:protein_phosphorylation;_F:zinc_ion_binding	NA	ec:2.7.6.5	PBRA_007302
Pldbra_eH_r1s011g06143	-1	0.362524	2.95727	7.93719	0.000259157	poly-gamma-glutamate_biosynthesis	435	NA	NA	NA	PBRA_007305
Pldbra_eH_r1s011g06148	-1	0.916032	3.20612	3.42677	0.00100619	hypothetical_protein_PBRA_007307	501	C:integral_component_of_membrane;_F:transferase_activity;_transferring_glycosyl_groups	NA	ec:2.4.2.38	PBRA_007307
Pldbra_eH_r1s011g06149	-1	15.0782	29.3117	1.94572	0.00237994	tetratricopeptide_repeat	353	C:membrane;_C:integral_component_of_membrane	NA	NA	PBRA_007308
Pldbra_eH_r1s011g06150	-1	1.68365	4.22208	2.49193	0.000226445	DUF231_domain_containing_[Rhodotorula_toruloides_NP11]	402	C:integral_component_of_membrane	NA	NA	PBRA_007309
Pldbra_eH_r1s011g06151	-1	1.51097	3.42223	2.25653	0.00541601	hypothetical_protein_PBRA_007310	102	NA	NA	NA	PBRA_007310
Pldbra_eH_r1s011g06154	-1	5.43955	11.297	2.08253	0.000540809	hypothetical_protein_PBRA_007316	537	NA	NA	NA	PBRA_007316
Pldbra_eH_r1s011g06157	-1	2.49863	8.62924	3.431	6.15769e-06	hypothetical_protein_PBRA_007313	408	C:integral_component_of_membrane	NA	NA	PBRA_007313
Pldbra_eH_r1s011g06158	-1	1.47911	4.87356	3.30099	5.19767e-05	hypothetical_protein_ACA1_174570	465	NA	NA	ec:1.2.1.5	NA
Pldbra_eH_r1s011g06159	-1	1.13757	3.45453	3.03566	0.000796711	hypothetical_protein_PBRA_007314	346	C:transcription_factor_TFIID_complex;_C:membrane;_C:integral_component_of_membrane;_F:protein_heterodimerization_activity	NA	NA	PBRA_007314
Pldbra_eH_r1s011g06160	-1	2.42216	8.10595	3.31684	0.000276569	hypothetical_protein_PBRA_007315	373	P:protein_glycosylation;_F:transferase_activity;_transferring_glycosyl_groups	NA	NA	PBRA_007315
Pldbra_eH_r1s011g06161	-1	2.42056	6.63705	2.75463	0.0018395	hypothetical_protein_PBRA_007316	508	NA	NA	NA	PBRA_007316
Pldbra_eH_r1s011g06162	-1	3.52887	9.52943	2.69683	0.0025191	hypothetical_protein_PBRA_003410	469	F:protein_binding	NA	NA	PBRA_003410
Pldbra_eH_r1s011g06163	-1	2.35127	8.0599	3.41458	0.000524529	UDP-galactose:fucoside_alpha-3-galactosyltransferase-like_isoform_X4	315	C:integral_component_of_membrane	NA	ec:2.4.1.37	PBRA_007317
Pldbra_eH_r1s011g06165	-1	2.27787	7.66783	3.33599	2.71388e-06	UDP-D-xylose:L-fucose_alpha-1;3-D-xylosyltransferase_1-like	305	C:Golgi_apparatus;_C:membrane;_C:integral_component_of_membrane;_F:transferase_activity;_transferring_glycosyl_groups;_P:cell_wall_biogenesis	NA	ec:2.4.1.37	PBRA_007319
Pldbra_eH_r1s011g06167	-1	5.73173	17.6415	3.07722	0.000390218	Cytochrome_P450_71D11	363	F:catalytic_activity;_F:iron_ion_binding;_P:metabolic_process;_F:methyltransferase_activity;_C:membrane;_C:integral_component_of_membrane;_F:oxidoreductase_activity;_acting_on_paired_donors;_with_incorporation_or_reduction_of_molecular_oxygen;_F:transferase_activity;_F:intramolecular_transferase_activity;_F:heme_binding;_F:cobalamin_binding;_P:methylation;_P:oxidation-reduction_process	NA	ec:2.1.1.300	PBRA_007321
Pldbra_eH_r1s011g06188	-1	14.2092	24.8056	1.74857	0.00028375	hypothetical_protein_PBRA_009702	936	NA	NA	ec:3.4.23.47	PBRA_009702
Pldbra_eH_r1s012g06193	-1	0.237545	0.925673	3.73039	0.00224365	---NA---	284	NA	NA	NA	NA
Pldbra_eH_r1s012g06206	-1	3.53819	27.5599	7.78412	0.000148288	---NA---	645	NA	NA	NA	NA
Pldbra_eH_r1s012g06223	-1	2.61977	7.80506	2.95878	0.000433936	dynein_light_chain_cytoplasmic	115	C:cytoplasmic_dynein_complex;_C:kinesin_complex;_C:microtubule;_F:cytoskeletal_protein_binding;_F:ATP-dependent_microtubule_motor_activity;_plus-end-directed;_P:transport_along_microtubule;_F:dynein_intermediate_chain_binding;_F:dynein_light_intermediate_chain_binding;_P:cilium_assembly;_P:positive_regulation_of_ATP-dependent_microtubule_motor_activity;_plus-end-directed	Adenosinetriphosphatase;_Nucleoside-triphosphate_phosphatase;_Plus-end-directed_kinesin_ATPase	NA	PBRA_004894
Pldbra_eH_r1s012g06237	-1	15.9956	34.1423	2.13651	0.00511579	hypothetical_protein_PBRA_004904	396	NA	NA	NA	PBRA_004904
Pldbra_eH_r1s012g06246	-1	103.479	128.332	1.23812	0.00631597	hypothetical_protein_PBRA_004911	2170	F:DNA_binding_transcription_factor_activity;_C:nucleus;_C:transcription_factor_complex;_P:regulation_of_transcription;_DNA-templated;_P:regulation_of_transcription;_DNA-templated;_F:zinc_ion_binding	NA	ec:2.4.2.30	PBRA_004911
Pldbra_eH_r1s012g06258	-1	2.60352	5.81229	2.21242	0.00024106	hypothetical_protein_PBRA_004921	167	NA	NA	NA	PBRA_004921
Pldbra_eH_r1s012g06260	-1	1.69143	5.32247	3.15493	0.00351595	---NA---	232	NA	NA	NA	NA
Pldbra_eH_r1s012g06273	-1	1.87374	5.47387	2.90541	0.000272516	hypothetical_protein_PBRA_009723;_partial	396	F:nucleic_acid_binding;_F:zinc_ion_binding	NA	ec:2.7.7.52	PBRA_009723,
Pldbra_eH_r1s012g06295	-1	3.1848	9.4218	2.94719	0.00124445	hypothetical_protein_EMIHUDRAFT_108598	257	F:RNA_polymerase_II_transcription_factor_activity;_sequence-specific_DNA_binding;_C:nucleus;_P:regulation_of_transcription;_DNA-templated;_F:zinc_ion_binding	NA	NA	PBRA_003289
Pldbra_eH_r1s012g06312	-1	84.9713	112.079	1.31756	0.00656998	hypothetical_protein_PBRA_004960	917	F:ubiquitin-protein_transferase_activity;_P:protein_ubiquitination	NA	NA	PBRA_004960
Pldbra_eH_r1s012g06335	-1	16.1628	72.8257	4.50306	0.000166738	proton_motive_ATPase	805	F:ATP_binding;_P:oxidative_phosphorylation;_P:ATP_biosynthetic_process;_F:proton-exporting_ATPase_activity;_phosphorylative_mechanism;_C:integral_component_of_membrane;_P:proton_export_across_plasma_membrane	Adenosinetriphosphatase;_Proton-exporting_ATPase;_Nucleoside-triphosphate_phosphatase	ec:3.6.1;ec:3.6.1.3;ec:3.6.1.15;ec:3.6.3.7;ec:3.1.3.96	PBRA_004976
Pldbra_eH_r1s012g06336	-1	2.98858	13.7732	4.591	0.000239703	S53301H+-exporting_ATPase_(EC_)_(clone_HAA1)_-_golden_alga_(Heterosigma_akashiwo)_(fragment)	129	F:ATP_binding;_P:oxidative_phosphorylation;_P:ATP_biosynthetic_process;_F:proton-exporting_ATPase_activity;_phosphorylative_mechanism;_C:integral_component_of_membrane;_P:proton_export_across_plasma_membrane	Adenosinetriphosphatase;_Proton-exporting_ATPase;_Nucleoside-triphosphate_phosphatase	NA	PBRA_004976
Pldbra_eH_r1s012g06337	-1	0.389893	1.55563	3.86698	0.00150612	hypothetical_protein_PBRA_004977	52	NA	NA	NA	PBRA_004977
Pldbra_eH_r1s012g06361	-1	0.268752	0.81476	2.96575	0.00230319	alcohol_acetyltransferase	453	F:catalytic_activity;_P:metabolic_process;_F:transferase_activity;_F:phosphopantetheine_binding	NA	NA	PBRA_004994
Pldbra_eH_r1s012g06366	-1	4.28638	12.4958	2.91418	0.00178997	hypothetical_protein_PBRA_004998	271	C:integral_component_of_membrane	NA	NA	PBRA_004998
Pldbra_eH_r1s012g06379	-1	3.87475	12.5815	3.24113	0.00625165	---NA---	518	NA	NA	NA	NA
Pldbra_eH_r1s012g06388	-1	22.8517	30.7375	1.33737	0.00458229	leucine_rich_repeat_domain_containing	3235	F:protein_binding;_C:integral_component_of_membrane	NA	NA	PBRA_005013,
Pldbra_eH_r1s012g06394	-1	6.26227	27.1348	4.33385	0.000418918	hypothetical_protein_PBRA_005019	283	F:protein_binding;_F:zinc_ion_binding	NA	NA	PBRA_005019
Pldbra_eH_r1s012g06395	-1	2.04618	7.62369	3.71255	0.00090426	---NA---	249	NA	NA	NA	NA
Pldbra_eH_r1s012g06396	-1	270.445	1309.46	4.8415	2.92716e-05	---NA---	152	NA	NA	NA	PBRA_005020
Pldbra_eH_r1s012g06397	-1	0.260576	1.16071	4.11149	9.91183e-05	hypothetical_protein_PBRA_005021	245	NA	NA	NA	PBRA_005021
Pldbra_eH_r1s012g06402	-1	0.384908	1.9957	5.04242	0.00438651	PGF-pre-PGF_domain-containing	829	F:serine-type_endopeptidase_activity;_P:proteolysis	Acting_on_peptide_bonds_(peptidases)	ec:3.4.21;ec:3.4.21.103	PBRA_003157
Pldbra_eH_r1s012g06428	-1	11.6305	30.7254	2.64115	0.00634788	chitin_synthase_(Chitin-UDP-_ac-transferase)	890	F:chitin_synthase_activity;_P:chitin_biosynthetic_process;_C:integral_component_of_membrane	Chitin_synthase	ec:2.4.1.16;ec:2.4.1;ec:2.4.1.16	PBRA_005043
Pldbra_eH_r1s012g06437	-1	19.1769	38.0105	1.98124	0.00205363	REDUCED_WALL_ACETYLATION_4-like_[Orbicella_faveolata]	797	C:integral_component_of_membrane	NA	NA	PBRA_005049
Pldbra_eH_r1s012g06438	-1	0.174881	0.789135	3.66199	0.00110236	DUF4781_domain-containing	266	NA	NA	NA	PBRA_005050
Pldbra_eH_r1s012g06440	-1	3.14307	5.73753	1.81912	0.00485714	hypothetical_protein_PBRA_005051	539	F:protein_binding	NA	ec:2.7.1.107	PBRA_005051
Pldbra_eH_r1s012g06444	-1	5.60601	12.9318	2.30645	0.00731136	hypothetical_protein_PBRA_005054	159	NA	NA	NA	PBRA_005054
Pldbra_eH_r1s012g06448	-1	3.75849	13.1421	3.48593	0.000144933	hypothetical_protein_PBRA_005057	627	F:ammonium_transmembrane_transporter_activity;_P:ammonium_transport;_C:membrane;_C:integral_component_of_membrane;_P:ammonium_transmembrane_transport	NA	ec:3.1.3.95	PBRA_005057
Pldbra_eH_r1s012g06461	-1	40.9171	295.886	7.23094	2.81539e-05	hypothetical_protein_PBRA_005066	152	NA	NA	NA	PBRA_005066
Pldbra_eH_r1s012g06462	-1	2.90498	5.63028	1.94805	0.00401153	hypothetical_protein_PBRA_005067	961	C:integral_component_of_membrane	NA	NA	PBRA_005067
Pldbra_eH_r1s012g06472	-1	0.95362	2.8223	2.92744	0.00392378	hypothetical_protein_PBRA_005075	161	NA	NA	NA	PBRA_005075
Pldbra_eH_r1s012g06475	-1	7.01024	21.7922	3.10818	0.000325119	hypothetical_protein_PBRA_005077	840	C:integral_component_of_membrane	NA	NA	PBRA_005077
Pldbra_eH_r1s012g06481	-1	131.184	229.23	1.74724	0.00252369	hypothetical_protein_PBRA_005081	372	P:carbohydrate_metabolic_process;_P:nitrogen_compound_metabolic_process;_F:chitin_binding;_F:hydrolase_activity;_acting_on_carbon-nitrogen_(but_not_peptide)_bonds	NA	ec:3.2.1.14;ec:1.1.1.141	PBRA_005081
Pldbra_eH_r1s012g06487	-1	13.1641	36.9565	2.80218	0.00436777	GDP-fucose_transporter_1-like	367	F:GDP-fucose_transmembrane_transporter_activity;_C:Golgi_apparatus;_C:integral_component_of_membrane;_P:GDP-fucose_import_into_Golgi_lumen	NA	NA	PBRA_005087
Pldbra_eH_r1s012g06502	-1	2.49053	7.5736	3.02557	0.000155484	hypothetical_protein_PBRA_009138	476	F:nucleic_acid_binding;_F:aspartic-type_endopeptidase_activity;_P:proteolysis;_P:DNA_integration	NA	NA	PBRA_009138
Pldbra_eH_r1s012g06507	-1	0.760992	2.16039	2.74188	0.00109466	---NA---	55	NA	NA	NA	NA
Pldbra_eH_r1s012g06508	-1	2.1041	5.70499	2.72027	0.000109563	B9_domain-containing_2-like	190	NA	NA	NA	PBRA_008075
Pldbra_eH_r1s012g06509	-1	129.889	179.284	1.38008	0.00221715	phosphatidylglycerol_phosphatidylinositol_transfer	293	C:fungal-type_vacuole_lumen;_C:intracellular;_P:intracellular_sterol_transport	NA	NA	PBRA_008076
Pldbra_eH_r1s012g06552	-1	0.910247	2.59429	2.87467	0.00552549	PAS_domain-containing_sensor_histidine_kinase	312	F:phosphorelay_sensor_kinase_activity;_P:phosphorelay_signal_transduction_system;_C:protein_histidine_kinase_complex;_P:phosphorylation	Histidine_kinase	ec:2.7.3;ec:2.7.13.3;ec:2.7.13.3;ec:2.7.13.3;ec:3.1.4.53	PBRA_008115
Pldbra_eH_r1s012g06558	-1	2.61783	9.45528	3.613	0.00212896	multi-sensor_hybrid_histidine_kinase_[Nitrosospira_lacus]	590	F:phosphorelay_sensor_kinase_activity;_P:phosphorelay_signal_transduction_system;_C:intracellular;_C:protein_histidine_kinase_complex;_P:signal_transduction_by_protein_phosphorylation	Histidine_kinase	ec:2.7.3;ec:2.7.13.3;ec:2.7.11.1;ec:2.7.13.3;ec:2.7.13.3;ec:3.1.4.52;ec:3.1.4.53	PBRA_008116
Pldbra_eH_r1s012g06562	-1	3.11655	8.3003	2.66886	0.00470311	hypothetical_protein_PBRA_008119	374	F:nucleoside_diphosphate_kinase_activity;_F:ATP_binding;_P:purine_nucleobase_metabolic_process;_P:nucleoside_diphosphate_phosphorylation;_P:GTP_biosynthetic_process;_P:pyrimidine_nucleobase_metabolic_process;_P:UTP_biosynthetic_process;_P:CTP_biosynthetic_process	Nucleoside-diphosphate_kinase	ec:2.7.4.6;ec:2.7.4.6	PBRA_008119
Pldbra_eH_r1s012g06564	-1	10.9926	25.3604	2.30695	0.00186375	phosphoethanolamine-cytidyltransferase	428	P:phospholipid_biosynthetic_process;_F:nucleotidyltransferase_activity	NA	ec:2.7.7.39	PBRA_008121
Pldbra_eH_r1s012g06571	-1	21.4797	34.4881	1.60433	0.00106236	family_ATPase	349	F:ATP_binding;_F:ATPase_activity	Adenosinetriphosphatase;_Nucleoside-triphosphate_phosphatase	ec:3.6.1;ec:3.6.1.3;ec:3.6.1.15	PBRA_008124
Pldbra_eH_r1s013g06598	-1	99.3933	150.97	1.51929	0.00407528	glutamine-fructose-6-phosphate_transaminase	653	F:glutamine-fructose-6-phosphate_transaminase_(isomerizing)_activity;_P:fructose_6-phosphate_metabolic_process;_P:UDP-N-acetylglucosamine_metabolic_process;_P:protein_N-linked_glycosylation;_P:carbohydrate_biosynthetic_process;_F:carbohydrate_derivative_binding	Glutamine--fructose-6-phosphate_transaminase_(isomerizing)	ec:2.6.1.16;ec:4.2.1.126;ec:4.1.2.55	PBRA_005592
Pldbra_eH_r1s013g06617	-1	0.703662	1.65569	2.35109	0.00296377	phosphate_ABC_transporter_substrate-binding	907	P:phosphate_ion_transport;_P:phosphate_ion_transmembrane_transport;_F:phosphate_ion_binding;_C:ATP-binding_cassette_(ABC)_transporter_complex	NA	ec:3.1.3.1	PBRA_005807
Pldbra_eH_r1s013g06623	-1	24.1276	45.2045	1.87181	0.00245323	Sorting_nexin-24	277	F:phosphatidylinositol_binding	NA	ec:3.1.4.4	PBRA_005579
Pldbra_eH_r1s013g06625	-1	11.2308	24.1263	2.14343	0.00351442	hypothetical_protein_PBRA_005577	195	NA	NA	NA	PBRA_005577
Pldbra_eH_r1s013g06626	-1	0.433662	1.52903	3.31298	0.00327197	regulator_of_G_signaling_superfamily	454	C:integral_component_of_membrane	NA	ec:2.7.11.15	PBRA_005576
Pldbra_eH_r1s013g06646	-1	22.8952	59.7855	2.61234	0.000170988	choline_dehydrogenase	1169	F:oxidoreductase_activity;_acting_on_CH-OH_group_of_donors;_F:flavin_adenine_dinucleotide_binding;_P:oxidation-reduction_process	NA	ec:1.8.2.3;ec:1.1.99.3;ec:1.1.99.3	PBRA_005562
Pldbra_eH_r1s013g06711	-1	0.166406	0.778708	5.16209	0.00337005	vasohibin-1_isoform_X1	225	C:cytoplasm;_P:regulation_of_angiogenesis	NA	NA	PBRA_005514
Pldbra_eH_r1s013g06731	-1	0.807801	1.89638	2.3769	0.00780362	hypothetical_protein_PBRA_005494	576	C:membrane;_C:integral_component_of_membrane	NA	NA	PBRA_005494
Pldbra_eH_r1s013g06736	-1	0.441191	1.12102	2.44247	0.00748145	hypothetical_protein_PBRA_005490	501	NA	NA	NA	PBRA_005490
Pldbra_eH_r1s013g06747	-1	2.31214	5.99808	2.57484	0.000705023	hypothetical_protein_PBRA_005484	85	C:integral_component_of_membrane	NA	NA	PBRA_005484
Pldbra_eH_r1s013g06757	-1	0.325035	2.58058	7.83448	0.000173131	tyrosine-_kinase_Src42A	360	F:protein_binding	NA	NA	PBRA_005475
Pldbra_eH_r1s013g06765	-1	2.36543	5.62946	2.40271	0.000713605	hypothetical_protein_PBRA_005469	578	C:membrane;_C:integral_component_of_membrane	NA	ec:2.7.1.107	PBRA_005469
Pldbra_eH_r1s013g06766	-1	23.9669	47.3801	1.97776	0.00401627	P-loop_containing_nucleoside_triphosphate_hydrolase	645	F:ATP_binding;_F:ATPase_activity	Adenosinetriphosphatase;_Nucleoside-triphosphate_phosphatase	ec:3.6.1;ec:3.6.1.3;ec:3.6.1.15;ec:3.6.3.43	PBRA_005468
Pldbra_eH_r1s013g06771	-1	1.0694	2.57184	2.39098	0.00525997	glycoside_hydrolase_family_18	478	F:hydrolase_activity;_hydrolyzing_O-glycosyl_compounds;_P:carbohydrate_metabolic_process;_F:chitin_binding	NA	ec:3.2.1.14;ec:3.2.1.96	PBRA_005464
Pldbra_eH_r1s013g06787	-1	50.9498	70.0622	1.37455	0.00302024	cyclic_nucleotide-binding	199	F:DNA_binding;_F:ATP:ADP_antiporter_activity;_P:transcription;_DNA-templated;_P:regulation_of_transcription;_DNA-templated;_P:nucleotide_transport;_P:ADP_transport;_P:ATP_transport;_C:integral_component_of_membrane;_F:kinase_activity;_P:phosphorylation	NA	ec:3.4.22.47	PBRA_005452
Pldbra_eH_r1s013g06802	-1	4.48967	9.71473	2.15598	0.000113576	PI-PLC_X_domain-containing_3-	337	P:lipid_metabolic_process;_F:phosphoric_diester_hydrolase_activity	NA	ec:3.1;ec:4.6.1.14	PBRA_005442
Pldbra_eH_r1s013g06805	-1	0.386303	1.43603	3.7498	0.00153079	hypothetical_protein_PBRA_002639	318	C:membrane;_C:integral_component_of_membrane	NA	NA	PBRA_002639
Pldbra_eH_r1s013g06819	-1	23.2893	88.4595	3.79762	4.30203e-06	hypothetical_protein_PBRA_005431	245	C:integral_component_of_membrane	NA	NA	PBRA_005431
Pldbra_eH_r1s013g06820	-1	4.72054	17.0897	3.6213	0.00117792	hypothetical_protein_PBRA_005431	113	C:integral_component_of_membrane	NA	NA	PBRA_005431
Pldbra_eH_r1s013g06828	-1	0.712137	2.73266	3.70532	0.00209987	---NA---	67	NA	NA	NA	NA
Pldbra_eH_r1s013g06834	-1	2.97345	6.81646	2.27024	0.00152343	hypothetical_protein_PBRA_009660;_partial	485	C:integral_component_of_membrane	NA	NA	PBRA_009660,
Pldbra_eH_r1s013g06861	-1	11.9952	17.4959	1.45291	0.00748237	AGC_GRK_BARK_kinase	698	F:protein_serine/threonine_kinase_activity;_F:ATP_binding;_P:protein_phosphorylation;_P:serine_family_amino_acid_metabolic_process	Transferring_phosphorus-containing_groups	ec:2.7.11;ec:2.7.11.10;ec:2.7.11.15	PBRA_008533
Pldbra_eH_r1s013g06874	-1	0.507344	2.46552	4.51684	1.53342e-06	coiled_coil_flagellar	935	C:motile_cilium	NA	NA	PBRA_001133
Pldbra_eH_r1s013g06892	-1	2.97816	8.65098	2.91141	0.00382857	tandem-95_repeat	2261	C:integral_component_of_membrane	NA	NA	PBRA_009307
Pldbra_eH_r1s013g06897	-1	10.4923	35.5833	3.3971	7.24635e-05	multidrug_resistance_1	1273	F:ATP_binding;_C:integral_component_of_membrane;_F:ATPase_activity;_coupled_to_transmembrane_movement_of_substances;_P:transmembrane_transport	Adenosinetriphosphatase;_Nucleoside-triphosphate_phosphatase	ec:3.6.1;ec:3.6.1.3;ec:3.6.1.15;ec:3.6.3.43;ec:3.6.3.47	PBRA_009312
Pldbra_eH_r1s013g06908	-1	17.5839	38.3246	2.17865	0.00724938	callose_synthase	2128	C:1;3-beta-D-glucan_synthase_complex;_F:1;3-beta-D-glucan_synthase_activity;_P:starch_metabolic_process;_P:sucrose_metabolic_process;_P:(1->3)-beta-D-glucan_biosynthetic_process;_C:integral_component_of_membrane	1;3-beta-glucan_synthase	ec:2.4.1.34;ec:2.4.1;ec:2.4.1.34;ec:2.4.1.34	PBRA_009319
Pldbra_eH_r1s013g06915	-1	1.80758	7.59588	4.20754	0.000491742	salt-inducible_kinase	388	F:protein_kinase_activity;_F:ATP_binding;_P:protein_phosphorylation	NA	ec:2.7.11.10	PBRA_009106
Pldbra_eH_r1s013g06916	-1	3.04997	12.2081	3.9901	0.000303901	ATP-dependent_permease	484	F:ATP_binding;_C:integral_component_of_membrane;_F:ATPase_activity	Adenosinetriphosphatase;_Nucleoside-triphosphate_phosphatase	ec:3.6.1;ec:3.6.1.3;ec:3.6.1.15;ec:3.6.3.43	PBRA_009105
Pldbra_eH_r1s013g06917	-1	4.28328	12.6177	2.95106	0.006639	P-loop_containing_nucleoside_triphosphate_hydrolase	486	F:ATP_binding;_C:integral_component_of_membrane;_F:ATPase_activity	Adenosinetriphosphatase;_Nucleoside-triphosphate_phosphatase	ec:3.6.1;ec:3.6.1.3;ec:3.6.1.15;ec:3.6.3.43	PBRA_009105
Pldbra_eH_r1s013g06922	-1	2.9625	12.2998	4.12549	7.02522e-05	hypothetical_protein_PBRA_009100	180	F:RNA_polymerase_II_transcription_factor_activity;_sequence-specific_DNA_binding;_C:nucleus;_P:regulation_of_transcription_by_RNA_polymerase_II;_F:zinc_ion_binding	NA	NA	PBRA_009100
Pldbra_eH_r1s014g06943	-1	0.954667	2.44048	2.47119	0.00353004	24-hydroxycholesterol_7-alpha-hydroxylase	638	C:protein_phosphatase_type_1_complex;_F:monooxygenase_activity;_F:protein_serine/threonine_phosphatase_activity;_F:iron_ion_binding;_P:protein_dephosphorylation;_C:integral_component_of_membrane;_F:oxidoreductase_activity;_acting_on_paired_donors;_with_incorporation_or_reduction_of_molecular_oxygen;_F:heme_binding;_C:mitochondrial_membrane;_P:oxidation-reduction_process	Protein-serine/threonine_phosphatase;_4-nitrophenylphosphatase	ec:1.14.21.7	PBRA_004449
Pldbra_eH_r1s014g06946	-1	2.18407	6.96238	3.18773	0.000913396	mannose-binding_endoplasmic_reticulum-golgi_intermediate_compartment_lectin	463	C:membrane	NA	NA	PBRA_009003
Pldbra_eH_r1s014g06968	-1	350.508	474.527	1.35365	0.00798117	GDP-mannose_4;6_dehydratase	378	F:structural_constituent_of_ribosome;_C:ribosome;_P:fructose_metabolic_process;_P:galactose_metabolic_process;_P:translation;_F:GDP-mannose_4;6-dehydratase_activity;_P:GDP-mannose_biosynthetic_process;_P:ribosome_biogenesis	GDP-mannose_4;6-dehydratase	ec:4.2.1.47	PBRA_004465,
Pldbra_eH_r1s014g07004	-1	23.336	51.3018	2.19576	0.000420248	hypothetical_protein_PBRA_004483	155	NA	NA	NA	PBRA_004483
Pldbra_eH_r1s014g07005	-1	6.43213	16.4551	2.55216	0.00106025	hypothetical_protein_PBRA_004485	168	F:protein_binding	NA	NA	PBRA_004485
Pldbra_eH_r1s014g07011	-1	6.78419	16.2495	2.38745	0.00154474	hypothetical_protein_PBRA_004485	167	F:protein_binding	NA	NA	PBRA_004485
Pldbra_eH_r1s014g07015	-1	12.5022	65.6461	5.24387	5.44895e-05	hypothetical_protein_PBRA_004488	315	C:nucleus;_P:regulation_of_transcription;_DNA-templated	NA	NA	PBRA_004488
Pldbra_eH_r1s014g07036	-1	61.3863	310.113	5.05052	2.99937e-05	hypothetical_protein_PBRA_004499;_partial	325	C:integral_component_of_membrane	NA	NA	PBRA_004499,
Pldbra_eH_r1s014g07044	-1	8.19658	20.0104	2.4386	0.00580239	hemolysin_III_family_channel	348	C:integral_component_of_membrane	NA	NA	PBRA_004504
Pldbra_eH_r1s014g07064	-1	0.280019	3.13296	10.6954	8.50583e-06	---NA---	117	NA	NA	NA	NA
Pldbra_eH_r1s014g07065	-1	8.69963	27.5558	3.15688	0.000942928	---NA---	114	NA	NA	NA	NA
Pldbra_eH_r1s014g07078	-1	0.0899331	0.509587	4.57558	0.00396974	---NA---	210	NA	NA	NA	NA
Pldbra_eH_r1s014g07080	-1	50.5895	119.369	2.35955	0.00227311	chromosome_condensation_regulator_RCC1_repeat	3806	F:ubiquitin-protein_transferase_activity;_F:protein_binding;_P:protein_ubiquitination	NA	ec:3.6.4.13;ec:3.4.24.21	PBRA_004519
Pldbra_eH_r1s014g07081	-1	47.0349	103.867	2.20756	0.000973383	agc_kinase	1640	F:protein_serine/threonine_kinase_activity;_F:ubiquitin-protein_transferase_activity;_F:protein_binding;_F:ATP_binding;_P:protein_phosphorylation;_P:serine_family_amino_acid_metabolic_process;_P:protein_ubiquitination	Transferring_phosphorus-containing_groups	ec:3.4.19.12	PBRA_004519
Pldbra_eH_r1s014g07095	-1	1.72094	5.57074	3.17016	0.000986592	glucosamine_6-phosphate_N-acetyltransferase	168	F:N-acetyltransferase_activity;_P:acyl-carrier-protein_biosynthetic_process	NA	ec:2.3.1;ec:2.3.1.193	PBRA_004790
Pldbra_eH_r1s014g07118	-1	5.96729	18.0878	3.02266	0.000156067	TBC1_domain_family_member_14_isoform_X5	521	NA	NA	NA	PBRA_004544
Pldbra_eH_r1s014g07121	-1	0.719565	3.2452	4.27473	0.00013386	hypothetical_protein_PBRA_004546	193	P:protein_peptidyl-prolyl_isomerization;_F:peptidyl-prolyl_cis-trans_isomerase_activity;_P:protein_folding	Peptidylprolyl_isomerase	NA	PBRA_004546
Pldbra_eH_r1s014g07125	-1	71.744	104.82	1.46062	0.00302643	hypothetical_protein_PBRA_004550	609	C:integral_component_of_membrane	NA	NA	PBRA_004550
Pldbra_eH_r1s014g07128	-1	0.0736816	0.531956	6.08839	0.000565446	VOC_family	360	NA	NA	NA	NA
Pldbra_eH_r1s014g07157	-1	2.70946	4.85254	1.7627	0.00269803	cilia-_and_flagella-associated_69	825	F:binding	NA	NA	PBRA_004569
Pldbra_eH_r1s014g07174	-1	9.84288	25.592	2.59847	0.00732012	hypothetical_protein_PBRA_004581	344	F:protein_binding;_C:integral_component_of_membrane	NA	NA	PBRA_004581
Pldbra_eH_r1s014g07197	-1	16.1177	44.4791	2.75926	0.00522622	Dynein_intermediate_chain	591	F:protein_binding	NA	NA	PBRA_004592,
Pldbra_eH_r1s014g07198	-1	0.258782	1.04946	3.8233	0.000912311	---NA---	747	NA	NA	NA	NA
Pldbra_eH_r1s014g07215	-1	0.468809	1.42669	3.09703	0.000323603	hypothetical_protein_PBRA_007795	722	F:G-protein_coupled_GABA_receptor_activity;_P:G-protein_coupled_glutamate_receptor_signaling_pathway;_C:integral_component_of_membrane	NA	ec:4.6.1.2	PBRA_007795
Pldbra_eH_r1s014g07222	-1	4.08313	15.4781	3.75409	8.27974e-06	Serine_threonine_kinase	334	F:protein_kinase_activity;_F:ATP_binding;_P:protein_phosphorylation	NA	ec:2.7.11.10	PBRA_009211
Pldbra_eH_r1s014g07244	-1	4.02056	10.9596	2.73118	0.000772183	hypothetical_protein_PBRA_007811	453	F:protein_binding	NA	ec:3.4.21.27	PBRA_007811
Pldbra_eH_r1s014g07245	-1	0.877396	2.79815	3.11649	0.000444018	hypothetical_protein_PBRA_007811	59	NA	NA	ec:3.4.21.27	PBRA_007811
Pldbra_eH_r1s014g07254	-1	11.058	19.0734	1.72265	0.00732511	---NA---	278	NA	NA	NA	NA
Pldbra_eH_r1s014g07261	-1	9.8399	32.1234	3.2633	0.00038746	probable_tubulin_polyglutamylase_TTLL1	448	F:ATP_binding;_P:cellular_protein_modification_process;_P:movement_of_cell_or_subcellular_component;_P:microtubule-based_process	NA	ec:6.3.2.25	PBRA_007822
Pldbra_eH_r1s014g07264	-1	3.85605	13.9334	3.59092	0.000468923	SH3_domain	336	F:hydrolase_activity	NA	NA	PBRA_007823
Pldbra_eH_r1s014g07268	-1	7.39121	16.6019	2.25289	0.00578397	serine_threonine_kinase	377	F:protein_serine/threonine_kinase_activity;_F:ATP_binding;_P:protein_phosphorylation;_P:serine_family_amino_acid_metabolic_process;_C:integral_component_of_membrane	Transferring_phosphorus-containing_groups	ec:2.7.11.10	PBRA_007827
Pldbra_eH_r1s014g07278	-1	3.39211	10.5499	3.09179	0.000227047	EF_containing	583	F:calcium_ion_binding;_C:integral_component_of_membrane;_P:transmembrane_transport	NA	ec:2.7.6.5	PBRA_007833,
Pldbra_eH_r1s014g07284	-1	6.61198	11.1972	1.69573	0.0033642	leucine_rich_repeat_gene_family	208	F:protein_binding	NA	NA	PBRA_007838
Pldbra_eH_r1s014g07292	-1	4.14066	10.4328	2.52691	0.00107741	[Micromonas_commoda]	500	F:binding	NA	NA	PBRA_007843
Pldbra_eH_r1s014g07293	-1	1.11634	4.57319	4.08068	0.000404041	axin_dorsalization-associated	257	NA	NA	NA	PBRA_007844
Pldbra_eH_r1s015g07317	-1	7.68574	21.9519	2.85565	0.000608975	trehalase_isoform_X1	644	F:alpha;alpha-trehalase_activity;_P:starch_metabolic_process;_P:sucrose_metabolic_process;_P:trehalose_metabolic_process	Alpha;alpha-trehalase	ec:3.2.1.28;ec:3.2.1;ec:3.2.1.28	PBRA_003866
Pldbra_eH_r1s015g07328	-1	7.53827	26.9136	3.56411	0.00125407	CMP-sialic_acid_transporter_1	355	C:Golgi_membrane;_F:sugar:proton_symporter_activity;_P:carbohydrate_transport;_C:integral_component_of_membrane;_P:hydrogen_ion_transmembrane_transport	NA	NA	PBRA_003875
Pldbra_eH_r1s015g07331	-1	57.6539	146.914	2.54905	3.62061e-05	rho_GTPase-activating_4_isoform_X2	1347	F:GTPase_activator_activity;_P:signal_transduction;_P:positive_regulation_of_GTPase_activity	NA	ec:3.1.3.36	PBRA_003877
Pldbra_eH_r1s015g07353	-1	18.8264	37.7958	2.00698	0.00701025	ubiquitin_domain-containing_1	193	F:ubiquitin_binding	NA	NA	PBRA_003898
Pldbra_eH_r1s015g07388	-1	0.231264	0.79902	3.60272	0.00155159	subtilisin-like_serine_peptidase	578	F:serine-type_endopeptidase_activity;_P:proteolysis	Acting_on_peptide_bonds_(peptidases)	ec:3.4.21;ec:3.4.21.103	PBRA_003924
Pldbra_eH_r1s015g07405	-1	64.2433	122.428	1.90502	0.00224167	glucokinase	349	F:glucokinase_activity;_F:ATP_binding;_P:starch_metabolic_process;_P:sucrose_metabolic_process;_P:galactose_metabolic_process;_P:gluconeogenesis;_P:glycolytic_process;_P:streptomycin_biosynthetic_process;_P:glucose_6-phosphate_metabolic_process	Glucokinase;_Hexokinase	ec:2.7.1.2;ec:2.7.1.1;ec:2.7.1.2	PBRA_003938
Pldbra_eH_r1s015g07413	-1	3.08101	6.19733	2.00753	0.0027718	---NA---	163	NA	NA	NA	NA
Pldbra_eH_r1s015g07434	-1	0.428777	1.47794	3.42027	6.98843e-05	hypothetical_protein_PBRA_003953	337	C:integral_component_of_membrane	NA	NA	PBRA_003953
Pldbra_eH_r1s015g07440	-1	3.73147	8.46489	2.27263	0.00297276	histidine_phosphatase_family	335	F:catalytic_activity;_P:metabolic_process	NA	ec:3.1.3.63	NA
Pldbra_eH_r1s015g07456	-1	0.112566	0.810032	6.90793	3.09593e-05	Cyclic_AMP_receptor_A	340	F:G-protein_coupled_receptor_activity;_P:G-protein_coupled_receptor_signaling_pathway;_C:membrane;_C:integral_component_of_membrane	NA	NA	NA
Pldbra_eH_r1s015g07485	-1	9.44916	19.2303	2.03127	0.00118366	hypothetical_protein_PBRA_003993	995	NA	NA	NA	PBRA_003993
Pldbra_eH_r1s015g07491	-1	0.486207	1.52555	3.1131	0.000292099	---NA---	517	NA	NA	NA	PBRA_007466
Pldbra_eH_r1s015g07533	-1	0.752417	2.13732	2.77602	1.95087e-05	---NA---	188	NA	NA	NA	NA
Pldbra_eH_r1s015g07538	-1	1.20138	3.39868	2.84177	0.0027911	Magnesium_transporter_NIPA2	445	F:magnesium_ion_transmembrane_transporter_activity;_C:integral_component_of_membrane;_P:magnesium_ion_transmembrane_transport	NA	NA	PBRA_004022
Pldbra_eH_r1s015g07542	-1	93.6011	189.338	2.02215	4.77632e-05	vacuolar_amino_acid_transporter_2	455	C:integral_component_of_membrane	NA	NA	PBRA_004026
Pldbra_eH_r1s015g07552	-1	2.19713	4.43022	1.98072	0.00100391	centrosomal_of_19_kDa-like	206	NA	NA	NA	NA
Pldbra_eH_r1s015g07554	-1	1.36729	3.62263	2.64337	0.00119315	coiled-coil_domain-containing_180-like_isoform_X12	1058	NA	NA	NA	PBRA_004034
Pldbra_eH_r1s015g07564	-1	6.35868	12.1757	1.91052	0.000351449	histone-lysine_N-methyltransferase_setd3-like	466	F:protein_binding;_C:integral_component_of_membrane;_P:methylation	NA	ec:2.1.1.43;ec:2.1.1.259	PBRA_004042
Pldbra_eH_r1s015g07571	-1	63.9245	112.36	1.75725	0.0052093	alkaline_phosphatase_family	444	F:catalytic_activity;_P:metabolic_process;_C:integral_component_of_membrane	NA	ec:3.1.3.1	PBRA_004048
Pldbra_eH_r1s015g07579	-1	3.80491	10.982	2.88058	0.00100033	MFS_transporter	504	C:integral_component_of_membrane;_F:transmembrane_transporter_activity;_P:transmembrane_transport	NA	NA	PBRA_004054
Pldbra_eH_r1s015g07584	-1	10.8726	30.0626	2.76683	0.000355063	hypothetical_protein_PBRA_004057;_partial	317	NA	NA	NA	PBRA_004058,
Pldbra_eH_r1s015g07587	-1	0.509887	2.16016	4.0834	0.000496937	copine-9_isoform_X4	771	F:calcium-dependent_phospholipid_binding;_P:negative_regulation_of_cell_death	NA	NA	PBRA_004061
Pldbra_eH_r1s015g07588	-1	0.138788	0.952969	6.53794	0.000250161	hypothetical_protein_BVRB_036570;_partial	107	NA	NA	NA	PBRA_001176,
Pldbra_eH_r1s015g07589	-1	10.525	17.3413	1.65418	0.00778879	hypothetical_protein_PBRA_004062	477	C:membrane;_C:integral_component_of_membrane	NA	NA	PBRA_004062
Pldbra_eH_r1s015g07600	-1	34.0187	53.679	1.57962	0.00034752	intraflagellar_transport_122_homolog	1213	F:protein_binding	NA	NA	PBRA_004072
Pldbra_eH_r1s015g07606	-1	4.07575	9.5435	2.32891	0.000784327	regulator_of_G-_signaling_10_isoform_X2	517	C:integral_component_of_membrane	NA	ec:2.7.11.15	PBRA_004078
Pldbra_eH_r1s015g07611	-1	6.89848	13.3442	1.92683	0.00695251	Dynein_assembly_factor	327	F:protein_binding;_C:cell_projection;_P:motile_cilium_assembly	NA	NA	PBRA_004082
Pldbra_eH_r1s015g07621	-1	9.56805	31.3756	3.27737	3.57432e-05	ammonium_transporter	462	F:ammonium_transmembrane_transporter_activity;_C:integral_component_of_membrane;_P:ammonium_transmembrane_transport	NA	NA	PBRA_004090
Pldbra_eH_r1s015g07622	-1	0.940408	3.08377	3.36341	0.00544364	---NA---	151	NA	NA	NA	PBRA_003125
Pldbra_eH_r1s015g07623	-1	0.507444	1.51399	2.96473	0.000736379	glutaredoxin_2_isoform_X2	136	C:cell;_P:obsolete_electron_transport;_F:electron_transfer_activity;_F:protein_disulfide_oxidoreductase_activity;_P:electron_transport_chain;_P:cell_redox_homeostasis	NA	ec:1.8.1.9;ec:1.8.1.8	PBRA_004091
Pldbra_eH_r1s015g07633	-1	3.09611	8.49503	2.73849	0.00576405	PIH1D3-like	182	NA	NA	NA	PBRA_004099
Pldbra_eH_r1s015g07634	-1	73.5106	98.4695	1.33895	0.00408832	#NAME?	479	F:lipid_binding	NA	ec:3.1.2.1	PBRA_004098
Pldbra_eH_r1s015g07657	-1	1.83884	5.26982	2.84934	0.00509244	LRR_and_PYD_domains-containing_12-like	191	F:protein_binding	NA	NA	PBRA_004114
Pldbra_eH_r1s015g07658	-1	1.43803	4.09721	2.87475	0.00528859	leucine_rich_repeat_containing_s	130	NA	NA	NA	PBRA_004114
Pldbra_eH_r1s015g07666	-1	0.411378	1.19165	2.89975	0.00233072	fibroin_heavy_chain-like_[Xenopus_tropicalis]	846	NA	NA	NA	PBRA_002331
Pldbra_eH_r1s016g07699	-1	41.7557	246.726	5.90733	2.29648e-06	hypothetical_protein_PBRA_005421	165	NA	NA	NA	PBRA_005421
Pldbra_eH_r1s016g07701	-1	0.823804	3.34208	3.96734	1.57604e-06	---NA---	346	NA	NA	NA	NA
Pldbra_eH_r1s016g07702	-1	70.4744	274.84	3.89913	5.0595e-05	ester_cyclase	319	P:polyketide_metabolic_process	NA	ec:5.3.3.1	PBRA_005419
Pldbra_eH_r1s016g07709	-1	1.82952	4.66723	2.47433	1.48088e-05	hypothetical_protein_PBRA_005397;_partial	118	F:RNA_polymerase_II_transcription_cofactor_activity;_P:regulation_of_transcription_by_RNA_polymerase_II;_C:mediator_complex	NA	NA	PBRA_005397,
Pldbra_eH_r1s016g07710	-1	0.571155	1.73546	2.99263	0.00198482	hypothetical_protein_PBRA_005415	226	NA	NA	NA	PBRA_005415
Pldbra_eH_r1s016g07711	-1	1.14625	3.61622	3.16824	0.00670053	hypothetical_protein_PBRA_006918	82	NA	NA	NA	PBRA_006918
Pldbra_eH_r1s016g07713	-1	0.533667	1.26616	2.39282	0.00174171	hypothetical_protein_PBRA_005413	121	NA	NA	NA	PBRA_005413
Pldbra_eH_r1s016g07714	-1	0.13136	0.529942	4.45773	0.0037904	hypothetical_protein_PBRA_005415	233	NA	NA	NA	PBRA_005415
Pldbra_eH_r1s016g07748	-1	6.57967	26.3311	3.99364	0.000826012	---NA---	92	NA	NA	NA	NA
Pldbra_eH_r1s016g07777	-1	37.7882	106.383	2.81474	0.000725686	hypothetical_protein_PBRA_005379	2045	NA	NA	NA	PBRA_005379
Pldbra_eH_r1s016g07780	-1	0.347419	1.49914	4.26692	0.00395251	---NA---	126	NA	NA	NA	NA
Pldbra_eH_r1s016g07781	-1	13.1864	38.9052	2.94678	0.00230617	chitin_synthase_2	565	F:chitin_synthase_activity;_P:chitin_biosynthetic_process;_C:membrane	Chitin_synthase	ec:2.4.1.16;ec:2.4.1;ec:2.4.1.16	PBRA_005377
Pldbra_eH_r1s016g07782	-1	1.59362	4.83754	3.00501	0.00245142	hypothetical_protein_PBRA_005377	94	NA	NA	NA	PBRA_005377
Pldbra_eH_r1s016g07792	-1	150.151	646.193	4.30352	0.00015671	hypothetical_protein_PBRA_005369	82	C:integral_component_of_membrane	NA	NA	PBRA_005369
Pldbra_eH_r1s016g07794	-1	15.3081	39.0642	2.5534	3.47434e-05	hypothetical_protein_PBRA_005368	3449	F:thiol-dependent_ubiquitin-specific_protease_activity;_F:calcium_ion_binding;_C:cell;_C:nucleus;_C:cytoplasm;_P:cell_redox_homeostasis;_F:metal_ion_binding;_F:K63-linked_polyubiquitin_modification-dependent_protein_binding;_P:protein_deubiquitination_involved_in_ubiquitin-dependent_protein_catabolic_process	NA	NA	PBRA_005368
Pldbra_eH_r1s016g07796	-1	8.62042	17.8139	2.05792	0.000243946	hypothetical_protein_PBRA_005366	198	NA	NA	NA	PBRA_005366
Pldbra_eH_r1s016g07798	-1	9.91608	17.4799	1.76072	0.00279343	sperm_motility_kinase_W	468	F:protein_kinase_activity;_F:ATP_binding;_P:protein_phosphorylation	NA	ec:2.7.11.10	PBRA_005364
Pldbra_eH_r1s016g07808	-1	6.99249	18.216	2.60432	0.00136237	hypothetical_protein_PBRA_005355	235	F:nucleic_acid_binding;_F:zinc_ion_binding	NA	ec:2.7.7.52	PBRA_005355
Pldbra_eH_r1s016g07816	-1	44.0322	89.656	2.03661	0.00272603	Hsp20_alpha_crystallin_family	129	NA	NA	NA	PBRA_004669
Pldbra_eH_r1s016g07817	-1	3.97121	14.2708	3.58968	0.000889968	hypothetical_protein_PBRA_005347	1153	F:calcium_ion_binding	NA	ec:2.7.6.5	PBRA_005347
Pldbra_eH_r1s016g07818	-1	2.42839	8.5947	3.52723	0.00146565	hypothetical_protein_PBRA_005346	333	NA	NA	NA	PBRA_005346
Pldbra_eH_r1s016g07827	-1	0.48147	2.6391	5.57211	0.000239629	hypothetical_protein_PBRA_002280	136	NA	NA	NA	PBRA_002280
Pldbra_eH_r1s016g07856	-1	0.503506	1.65278	3.10307	0.00583796	E3_ubiquitin-_ligase_MYLIP	56	F:ubiquitin-protein_transferase_activity;_F:structural_constituent_of_cytoskeleton;_C:cytoskeleton;_P:actomyosin_structure_organization;_P:protein_ubiquitination_involved_in_ubiquitin-dependent_protein_catabolic_process	NA	NA	PBRA_006609
Pldbra_eH_r1s016g07864	-1	0.32005	1.38793	4.26343	0.000111659	hypothetical_protein_PBRA_006741	586	C:integral_component_of_membrane	NA	NA	PBRA_006741
Pldbra_eH_r1s016g07874	-1	125.674	184.08	1.46441	0.00261454	calcineurin_subunit_B	687	F:calcium_ion_binding;_F:protein_binding	NA	ec:2.7.6.5;ec:1.14.11.27	PBRA_006748
Pldbra_eH_r1s016g07904	-1	1.70504	4.12757	2.39787	0.00189191	hypothetical_protein_PBRA_006768	144	F:carbohydrate_binding	NA	NA	PBRA_006768
Pldbra_eH_r1s016g07931	-1	62.5684	98.722	1.5769	0.00377097	WD_repeat-containing_67	376	F:protein_kinase_activity;_F:ATP_binding;_P:protein_phosphorylation	NA	NA	PBRA_006791
Pldbra_eH_r1s016g07932	-1	100.478	156.537	1.55744	0.00208222	TBC1_domain_family_member_31_isoform_X1	900	F:protein_binding	NA	NA	PBRA_006791
Pldbra_eH_r1s016g07943	-1	1.27866	3.69528	2.87955	0.00241199	dynein_light_chain	102	NA	NA	NA	PBRA_006800
Pldbra_eH_r1s016g07948	-1	1.2963	3.2676	2.5373	0.0045559	hypothetical_protein_PBRA_006803	263	NA	NA	NA	PBRA_006803
Pldbra_eH_r1s016g07958	-1	52.7823	74.137	1.40397	0.00150643	Ubiquitin_family	240	F:protein_binding;_C:integral_component_of_membrane	NA	ec:3.4.19.12	PBRA_006810
Pldbra_eH_r1s016g07960	-1	5.57655	14.2028	2.54652	0.002339	HD_domain-containing	215	C:intracellular;_P:cyclic_nucleotide_biosynthetic_process;_F:hydrolase_activity;_F:phosphorus-oxygen_lyase_activity;_P:intracellular_signal_transduction	NA	ec:3.1.3.89	PBRA_006813
Pldbra_eH_r1s016g07978	-1	6.76846	22.1641	3.26712	0.000828313	chitin_synthase_(Chitin-UDP-_ac-transferase)	414	F:chitin_synthase_activity;_P:chitin_biosynthetic_process;_C:integral_component_of_membrane	Chitin_synthase	ec:2.4.1.16;ec:2.4.1;ec:2.4.1.16	PBRA_006827
Pldbra_eH_r1s016g07993	-1	22.0088	49.3583	2.24216	0.00132225	probable_chitin_synthase_D	635	C:integral_component_of_membrane;_F:transferase_activity;_transferring_hexosyl_groups	NA	ec:2.4.1.12	PBRA_007745
Pldbra_eH_r1s016g08000	-1	22.3443	58.7017	2.62731	0.00229879	probable_chitin_synthase_D	607	C:integral_component_of_membrane;_F:transferase_activity;_transferring_hexosyl_groups	NA	ec:2.4.1.12	PBRA_007745
Pldbra_eH_r1s016g08010	-1	5.48806	15.1014	2.75194	0.000866569	---NA---	350	NA	NA	NA	NA
Pldbra_eH_r1s017g08036	-1	8.56976	16.8458	1.97124	0.000997296	TKL_kinase	270	F:protein_binding	NA	ec:2.7.1.107	PBRA_001821
Pldbra_eH_r1s017g08047	-1	1.32113	4.63841	3.50213	0.00381463	hypothetical_protein_PBRA_001830	148	NA	NA	NA	PBRA_001830
Pldbra_eH_r1s017g08049	-1	4.58036	21.3549	4.65155	0.000590954	hypothetical_protein_PBRA_001832	216	F:oxygen_carrier_activity;_P:oxygen_transport;_F:heme_binding	NA	NA	PBRA_001832
Pldbra_eH_r1s017g08050	-1	25.8403	84.7035	3.27728	7.46221e-05	hypothetical_protein_PBRA_001831	578	C:intracellular;_F:zinc_ion_binding	NA	NA	PBRA_001831
Pldbra_eH_r1s017g08055	-1	22.6781	51.8264	2.28581	0.000496215	Dynein_intermediate_chain_axonemal	841	F:protein_binding	NA	NA	PBRA_001835
Pldbra_eH_r1s017g08064	-1	13.9333	25.2683	1.80921	0.000775916	P-loop_containing_nucleoside_triphosphate_hydrolase	638	F:transporter_activity;_F:ATP_binding;_P:transport;_C:integral_component_of_membrane;_F:ATPase_activity	Adenosinetriphosphatase;_Nucleoside-triphosphate_phosphatase	ec:3.6.1;ec:3.6.1.3;ec:3.6.1.15;ec:3.6.3.43	PBRA_001840
Pldbra_eH_r1s017g08082	-1	4.71256	9.53901	2.03012	0.000822942	G-_subunit_alpha_1	367	F:GTPase_activity;_F:signal_transducer_activity;_F:GTP_binding;_P:G-protein_coupled_receptor_signaling_pathway;_F:G-protein_beta/gamma-subunit_complex_binding	Nucleoside-triphosphate_phosphatase	ec:3.6.1;ec:3.6.1.15	PBRA_001858
Pldbra_eH_r1s017g08104	-1	27.4172	37.1506	1.35576	0.00473934	hypothetical_protein_PBRA_001880	231	NA	NA	NA	PBRA_001880
Pldbra_eH_r1s017g08111	-1	0.790254	1.97272	2.61387	0.000341762	hypothetical_protein_PBRA_001888	870	C:integral_component_of_membrane	NA	NA	PBRA_001888
Pldbra_eH_r1s017g08115	-1	1.46854	4.44831	2.9681	0.00217907	DUF2235_domain-containing	391	F:hydrolase_activity	NA	NA	PBRA_001892
Pldbra_eH_r1s017g08119	-1	0.527534	1.58033	2.94243	0.00436985	G-_-coupled_receptor_family_3_5	262	F:G-protein_coupled_GABA_receptor_activity;_P:G-protein_coupled_glutamate_receptor_signaling_pathway;_C:integral_component_of_membrane	NA	NA	PBRA_001894
Pldbra_eH_r1s017g08127	-1	0.994947	3.10908	3.11292	0.000443337	Guanine_nucleotide-binding_G(k)_subunit_alpha	170	F:GTPase_activity;_F:signal_transducer_activity;_F:GTP_binding;_P:G-protein_coupled_receptor_signaling_pathway;_F:G-protein_beta/gamma-subunit_complex_binding;_P:cellular_response_to_hormone_stimulus;_P:cellular_response_to_lipid;_P:cellular_response_to_oxygen-containing_compound	Nucleoside-triphosphate_phosphatase	ec:3.6.1;ec:3.6.1.15	PBRA_001898
Pldbra_eH_r1s017g08140	-1	5.18342	13.2307	2.53961	0.000297591	hypothetical_protein_PBRA_001904	258	F:protein_dimerization_activity	NA	NA	PBRA_001904
Pldbra_eH_r1s017g08163	-1	1.11529	2.51569	2.31806	0.00140499	SPEF1_family	122	F:protein_binding	NA	NA	PBRA_001925
Pldbra_eH_r1s017g08164	-1	0.698925	1.7992	2.68649	0.000158764	Sperm_flagellar_1	90	C:motile_cilium	NA	NA	PBRA_001925
Pldbra_eH_r1s017g08165	-1	0.810894	1.96322	2.29265	0.000331345	hypothetical_protein_PBRA_001926	118	NA	NA	NA	PBRA_001926
Pldbra_eH_r1s017g08171	-1	3.40928	10.6575	3.12325	0.00331283	E3_ubiquitin-_ligase_UNKL_isoform_X1	221	NA	NA	NA	PBRA_001930
Pldbra_eH_r1s017g08174	-1	12.3471	29.6657	2.40031	0.00574523	hypothetical_protein_PBRA_001932	491	C:integral_component_of_membrane	NA	NA	PBRA_001932
Pldbra_eH_r1s017g08182	-1	19.582	57.7963	2.95183	4.74858e-05	WD_repeat-containing_78-like_isoform_X3	518	F:protein_binding	NA	NA	PBRA_001939
Pldbra_eH_r1s017g08183	-1	6.46905	17.8393	2.75959	2.20975e-05	hypothetical_protein_PBRA_001939	263	NA	NA	NA	PBRA_001939
Pldbra_eH_r1s017g08212	-1	3.99175	14.3417	3.57098	0.000236271	---NA---	97	NA	NA	NA	NA
Pldbra_eH_r1s017g08215	-1	176.629	218.571	1.23689	0.00485042	V-type_H+-transporting_ATPase_subunit_I	832	C:vacuolar_proton-transporting_V-type_ATPase;_V0_domain;_F:hydrogen_ion_transmembrane_transporter_activity;_P:ATP_hydrolysis_coupled_proton_transport;_C:integral_component_of_membrane	NA	NA	PBRA_001969
Pldbra_eH_r1s017g08257	-1	0.313769	1.44456	4.64453	0.00585666	hypothetical_protein_PBRA_001998	51	NA	NA	NA	PBRA_001998
Pldbra_eH_r1s017g08258	-1	1.44905	6.22367	4.29723	0.000758424	hypothetical_protein_PBRA_001999	295	C:membrane;_C:integral_component_of_membrane	NA	NA	PBRA_001999
Pldbra_eH_r1s017g08279	-1	11.0159	20.0495	1.81897	0.00642738	hypothetical_protein_PBRA_002012	314	NA	NA	NA	PBRA_002012
Pldbra_eH_r1s017g08290	-1	0.0562828	1.30015	20.4975	0.00119489	---NA---	81	NA	NA	NA	NA
Pldbra_eH_r1s017g08291	-1	37.561	190.131	5.06147	0.000178121	late_embryogenesis_abundant_-like	201	C:mitochondrion	NA	NA	PBRA_002021
Pldbra_eH_r1s017g08303	-1	0.346024	1.93038	5.28519	0.00065999	---NA---	50	NA	NA	NA	NA
Pldbra_eH_r1s017g08309	-1	7.06084	15.9198	2.25057	0.00497011	hypothetical_protein_PBRA_002037	251	NA	NA	ec:3.1.1.4	PBRA_002037
Pldbra_eH_r1s017g08325	-1	10.0329	29.818	2.9638	0.000263487	hypothetical_protein_PBRA_008228	134	NA	NA	NA	PBRA_008228
Pldbra_eH_r1s017g08353	-1	12.1121	24.256	2.0053	0.00163098	hypothetical_protein_PBRA_008696	421	F:guanyl-nucleotide_exchange_factor_activity;_C:intracellular;_P:small_GTPase_mediated_signal_transduction;_P:regulation_of_GTPase_activity	NA	ec:3.1.4.11	PBRA_008696
Pldbra_eH_r1s018g08404	-1	0.302403	1.1706	3.6507	0.000231827	cAMP-dependent_kinase_regulatory	643	P:regulation_of_cellular_metabolic_process;_C:cell_part;_P:regulation_of_nitrogen_compound_metabolic_process;_P:regulation_of_macromolecule_metabolic_process;_P:regulation_of_primary_metabolic_process	NA	ec:2.7.11.15;ec:3.4.22.47	PBRA_006968
Pldbra_eH_r1s018g08406	-1	0.186247	1.95915	10.0971	4.08427e-05	WD_SAM_and_U-box_domain-containing_1_isoform_X3	191	F:ubiquitin-protein_transferase_activity;_P:protein_ubiquitination	NA	NA	PBRA_006970
Pldbra_eH_r1s018g08410	-1	7.68913	16.7683	2.18172	0.000278087	H(+)_Cl(-)_exchange_transporter_7-like	765	F:voltage-gated_chloride_channel_activity;_P:chloride_transport;_C:membrane;_P:transmembrane_transport	NA	ec:3.6.3.32	PBRA_006974
Pldbra_eH_r1s018g08415	-1	1.15392	2.44428	2.14673	0.00351961	cyclic_nucleotide-gated_cation_channel_beta-1-like_isoform_X2	307	C:integral_component_of_membrane	NA	ec:3.4.22.47	PBRA_006977
Pldbra_eH_r1s018g08419	-1	3.8735	11.1451	2.86607	0.000599677	AGC_kinase	442	F:protein_serine/threonine_kinase_activity;_F:ATP_binding;_P:protein_phosphorylation;_P:serine_family_amino_acid_metabolic_process	Transferring_phosphorus-containing_groups	ec:2.7.11.10	PBRA_006981
Pldbra_eH_r1s018g08420	-1	12.7255	26.7495	2.10137	0.00687009	zinc_finger_271-like	370	F:nucleic_acid_binding	NA	NA	PBRA_006982
Pldbra_eH_r1s018g08430	-1	2.34	6.47166	2.76097	0.00130745	bifunctional_glutathionylspermidine_amidase_glutathionylspermidine_synthetase	395	C:membrane;_C:integral_component_of_membrane	NA	ec:3.5.1.28	PBRA_006988
Pldbra_eH_r1s018g08439	-1	1.12875	2.44944	2.14397	0.00461296	hypothetical_protein_PBRA_009613	504	C:membrane;_C:integral_component_of_membrane	NA	ec:2.7.11.15	PBRA_009613
Pldbra_eH_r1s018g08443	-1	1.27866	3.1703	2.48188	0.00184893	hypothetical_protein_PBRA_006996	451	F:nucleic_acid_binding;_F:methyltransferase_activity;_P:methylation	NA	ec:2.1.1.300	PBRA_006996
Pldbra_eH_r1s018g08476	-1	6.29791	9.65143	1.52644	0.00572718	FAD-binding	458	F:oxidoreductase_activity;_acting_on_CH-OH_group_of_donors;_F:flavin_adenine_dinucleotide_binding;_P:oxidation-reduction_process	NA	ec:1.1.98.3	PBRA_007022
Pldbra_eH_r1s018g08494	-1	1.51999	8.30084	5.46886	0.00425357	hypothetical_protein_PBRA_007031	189	NA	NA	NA	PBRA_007031
Pldbra_eH_r1s018g08497	-1	4.45807	15.6857	3.50886	4.37808e-05	---NA---	87	NA	NA	NA	NA
Pldbra_eH_r1s018g08505	-1	3.24492	10.7549	3.30304	3.16894e-05	hypothetical_protein_PBRA_007040	271	NA	NA	NA	PBRA_007040
Pldbra_eH_r1s018g08506	-1	7.0051	19.4347	2.76994	0.00041713	6-phosphofructo-2-kinase_fructose-2;6-bisphosphatase_isoform_X5	466	F:catalytic_activity;_F:ATP_binding;_P:fructose_2;6-bisphosphate_metabolic_process	NA	ec:3.1.3.63	PBRA_007041
Pldbra_eH_r1s018g08508	-1	7.39774	24.0329	3.23883	0.000649903	hypothetical_protein_PBRA_007043	298	C:integral_component_of_membrane	NA	NA	PBRA_007043
Pldbra_eH_r1s018g08564	-1	2.25865	4.74639	2.09262	0.00713209	serine_threonine-_phosphatase_6_regulatory_ankyrin_repeat_subunit_B-like	1444	F:protein_kinase_activity;_F:protein_binding;_F:ATP_binding;_P:protein_phosphorylation	NA	ec:2.7.1.107;ec:2.7.1.183;ec:2.7.11.10	PBRA_000486
Pldbra_eH_r1s018g08579	-1	1.52609	5.66917	3.65934	0.000660204	hypothetical_protein_PBRA_000479	259	NA	NA	NA	PBRA_000479
Pldbra_eH_r1s018g08581	-1	0.590198	1.84312	3.18508	0.00571502	WD40-repeat-containing_domain	675	F:protein_binding	NA	NA	PBRA_000476
Pldbra_eH_r1s018g08591	-1	31.3808	104.722	3.33489	0.000144319	hypothetical_protein_PBRA_000469	278	C:integral_component_of_membrane	NA	NA	PBRA_000469
Pldbra_eH_r1s018g08616	-1	8.21517	14.5213	1.77328	0.000777999	2-isopropylmalate_synthase	1104	C:integral_component_of_membrane	NA	NA	PBRA_000446,
Pldbra_eH_r1s018g08621	-1	4.10262	15.8619	3.85596	1.92957e-05	---NA---	193	P:regulation_of_apoptotic_process	NA	NA	NA
Pldbra_eH_r1s018g08627	-1	0.886219	2.45792	2.7447	0.00566028	---NA---	230	NA	NA	NA	NA
Pldbra_eH_r1s018g08629	-1	0.58636	1.64762	2.89411	0.0020583	hypothetical_protein_PBRA_000439;_partial	229	C:integral_component_of_membrane	NA	NA	PBRA_000439,
Pldbra_eH_r1s018g08637	-1	10.9657	26.5827	2.41805	3.83808e-08	intraflagellar_IFT172	1635	F:protein_binding	NA	NA	PBRA_000434
Pldbra_eH_r1s018g08644	-1	10.9799	29.579	2.69207	0.00455182	---NA---	247	NA	NA	NA	NA
Pldbra_eH_r1s018g08649	-1	16.7164	24.0617	1.44014	0.00318166	hypothetical_protein_PBRA_000424;_partial	296	NA	NA	NA	PBRA_000424,
Pldbra_eH_r1s018g08652	-1	4.39451	11.6488	2.63737	9.32809e-06	hypothetical_protein_PBRA_000423	193	NA	NA	NA	PBRA_000423
Pldbra_eH_r1s018g08653	-1	2.08042	7.24165	3.50589	4.6211e-05	[Micromonas_commoda]	329	NA	NA	NA	PBRA_000423
Pldbra_eH_r1s018g08666	-1	1.22123	6.96872	5.6783	0.000919934	hypothetical_protein_PBRA_000411;_partial	831	NA	NA	ec:2.7.7.19	PBRA_000411,
Pldbra_eH_r1s018g08682	-1	0.723752	2.3036	3.15839	0.00115014	E3_ubiquitin-_ligase_MARCH3-like	187	F:zinc_ion_binding;_C:integral_component_of_membrane	NA	NA	PBRA_000398,
Pldbra_eH_r1s019g08689	-1	91.3564	131.667	1.44044	0.000876116	kinase-like_domain-containing	738	F:protein_kinase_activity;_F:ATP_binding;_F:phospholipid_binding;_P:protein_phosphorylation;_C:membrane	NA	ec:2.7.11.10	PBRA_004842
Pldbra_eH_r1s019g08690	-1	50.9879	70.4954	1.38037	0.00709243	MAP_kinase_kinase_kinase	413	F:protein_kinase_activity;_F:ATP_binding;_F:phospholipid_binding;_P:protein_phosphorylation	NA	ec:2.7.1.183;ec:2.7.11.10	PBRA_004842
Pldbra_eH_r1s019g08692	-1	0.151201	0.626043	3.77337	0.00217555	---NA---	147	NA	NA	NA	NA
Pldbra_eH_r1s019g08710	-1	45.4868	111.309	2.4472	0.000126741	tetratricopeptide_repeat_21B	1347	F:protein_binding	NA	NA	PBRA_004827
Pldbra_eH_r1s019g08714	-1	1.68864	4.65434	2.73798	0.000402985	[Skp1-_]-hydroxyproline_N-_family_GT60	171	C:membrane;_C:integral_component_of_membrane;_F:transferase_activity;_F:transferase_activity;_transferring_glycosyl_groups;_F:Skp1-protein-hydroxyproline_N-acetylglucosaminyltransferase_activity	NA	ec:2.4.1.229	PBRA_004824
Pldbra_eH_r1s019g08715	-1	2.35616	6.491	2.72825	0.000650382	---NA---	386	NA	NA	NA	PBRA_007484
Pldbra_eH_r1s019g08716	-1	11.5983	22.8835	1.97157	1.59104e-05	hypothetical_protein_PBRA_004823	537	C:integral_component_of_membrane	NA	NA	PBRA_004823
Pldbra_eH_r1s019g08720	-1	2.35301	7.46697	3.19503	0.000134325	Dbl_homology_domain-containing	847	F:Rho_guanyl-nucleotide_exchange_factor_activity;_P:regulation_of_Rho_protein_signal_transduction;_P:regulation_of_GTPase_activity;_F:metal_ion_binding	NA	ec:2.7.11.1;ec:2.7.10.2	PBRA_004819
Pldbra_eH_r1s019g08745	-1	70.3066	96.8884	1.37746	0.000348747	glycoside_hydrolase_family_3	817	F:hydrolase_activity;_hydrolyzing_O-glycosyl_compounds;_P:carbohydrate_metabolic_process;_C:integral_component_of_membrane	NA	ec:3.2.1.37;ec:3.2.1.37;ec:3.2.1.37	PBRA_004801
Pldbra_eH_r1s019g08748	-1	9.14197	53.6228	5.85859	0.00120463	heat_shock	656	F:ATP_binding	NA	ec:3.6.1.3	PBRA_004799
Pldbra_eH_r1s019g08757	-1	0.26631	1.25794	4.91951	0.000176287	---NA---	193	NA	NA	NA	NA
Pldbra_eH_r1s019g08762	-1	13.7117	25.4354	1.85272	0.00131339	zinc_finger_DZIP1L-like	889	F:nucleic_acid_binding	NA	NA	PBRA_004851
Pldbra_eH_r1s019g08766	-1	1.22018	4.09396	3.39582	0.000207778	---NA---	161	NA	NA	NA	NA
Pldbra_eH_r1s019g08774	-1	38.8313	108.522	2.79244	0.000301883	glycoside_hydrolase_family_16	354	F:hydrolase_activity;_hydrolyzing_O-glycosyl_compounds;_P:carbohydrate_metabolic_process;_C:integral_component_of_membrane	NA	ec:3.2.1.151	PBRA_004861
Pldbra_eH_r1s019g08781	-1	1.95694	6.51631	3.28085	0.000967053	hypothetical_protein_PBRA_004749	479	C:membrane;_C:integral_component_of_membrane	NA	ec:2.7.11.15	PBRA_004749
Pldbra_eH_r1s019g08789	-1	9.72359	17.4609	1.79908	0.00541777	hypothetical_protein_PBRA_002050	541	NA	NA	NA	PBRA_002050
Pldbra_eH_r1s019g08791	-1	0.231164	1.11423	4.21747	0.000595058	von_willebrand_factor_type_A_domain	149	F:ubiquitin-protein_transferase_activity;_P:intein-mediated_protein_splicing;_P:protein_ubiquitination	NA	NA	PBRA_009362
Pldbra_eH_r1s019g08815	-1	1.34042	3.66943	2.76834	0.00423341	hypothetical_protein_PBRA_002074	217	C:centriole;_P:mitochondrion_organization;_P:chemical_synaptic_transmission;_P:cilium_assembly	NA	NA	PBRA_002074
Pldbra_eH_r1s019g08816	-1	1.7699	5.47309	3.0499	0.000377244	hypothetical_protein_PBRA_002074	260	C:centriole;_P:mitochondrion_organization;_P:chemical_synaptic_transmission;_P:cilium_assembly	NA	NA	PBRA_002074
Pldbra_eH_r1s019g08838	-1	4.19764	10.5726	2.51435	0.000410645	hypothetical_protein_PBRA_002091	215	C:integral_component_of_membrane	NA	NA	PBRA_002091
Pldbra_eH_r1s019g08849	-1	4.63833	11.2264	2.41476	0.00822125	hypothetical_protein_PBRA_002103	277	NA	NA	NA	PBRA_002103
Pldbra_eH_r1s019g08856	-1	1.79891	5.07398	2.81472	0.000228038	hypothetical_protein_PBRA_002109	482	NA	NA	NA	PBRA_002109
Pldbra_eH_r1s019g08864	-1	2.93833	10.21	3.44472	0.000377108	intraflagellar_transport_57_homolog_isoform_X1	89	C:Golgi_apparatus;_C:centrosome;_C:cilium;_C:intraciliary_transport_particle_B;_P:intraciliary_transport;_P:cilium_assembly	NA	NA	PBRA_002115
Pldbra_eH_r1s019g08865	-1	14.8986	44.827	3.0073	0.00149166	Intraflagellar_Transport_57	318	F:DNA_binding;_F:catalytic_activity;_F:deoxyribose-phosphate_aldolase_activity;_C:cytoplasm;_P:deoxyribonucleotide_catabolic_process;_F:lyase_activity;_C:motile_cilium	NA	NA	PBRA_002115
Pldbra_eH_r1s019g08886	-1	5.24154	10.4771	2.00187	0.00469216	hypothetical_protein_PBRA_002133	176	NA	NA	NA	PBRA_002133
Pldbra_eH_r1s019g08889	-1	1.67009	4.67658	2.79789	0.000988332	hypothetical_protein_PBRA_002136	1173	F:protein_binding	NA	NA	PBRA_002136
Pldbra_eH_r1s019g08890	-1	1.20856	3.40255	2.79588	0.00663752	hypothetical_protein_PBRA_002137	313	F:protein_binding	NA	ec:2.7.1.107	PBRA_002137
Pldbra_eH_r1s019g08900	-1	5.51298	13.4083	2.43303	0.0015043	intraflagellar_transport_46_homolog	292	C:centrosome;_C:intraciliary_transport_particle_B;_C:motile_cilium;_P:intraciliary_transport;_P:cilium_assembly	NA	NA	PBRA_002149
Pldbra_eH_r1s019g08917	-1	3.54438	8.32254	2.3339	0.00207874	NAP1-binding_2	771	F:protein_binding	NA	ec:2.1.1.125	PBRA_002167
Pldbra_eH_r1s019g08929	-1	0.829937	1.85522	2.18238	0.000825268	hypothetical_protein_PBRA_002178	374	P:photosystem_II_assembly;_P:photosynthesis	NA	NA	PBRA_002178
Pldbra_eH_r1s019g08944	-1	27.1541	61.8548	2.27865	0.000888158	beta-hexosaminidase_subunit_beta-like	569	P:globoside_metabolic_process;_F:beta-N-acetylhexosaminidase_activity;_P:carbohydrate_metabolic_process;_P:glycosaminoglycan_catabolic_process;_P:amino_sugar_metabolic_process;_F:N-acetyl-beta-D-galactosaminidase_activity	Beta-N-acetylhexosaminidase	ec:3.2.1.52;ec:3.2.1;ec:3.2.1.52;ec:3.2.1.52	PBRA_009426
Pldbra_eH_r1s019g08949	-1	1.96866	4.67546	2.35931	0.00202736	hypothetical_protein_PBRA_009430	183	F:calcium_ion_binding	NA	ec:2.7.6.5	PBRA_009430
Pldbra_eH_r1s019g08969	-1	4.45777	9.13605	2.06415	7.42623e-05	tesmin_TSO1-like_CXC_domain-containing	296	NA	NA	NA	PBRA_009545
Pldbra_eH_r1s019g08975	-1	17.8551	26.9384	1.51354	0.000897163	Lipase_4	486	F:triglyceride_lipase_activity;_P:lipid_catabolic_process;_P:glycerolipid_metabolic_process	Carboxylesterase;_Triacylglycerol_lipase	ec:3.1.1.3	PBRA_009539
Pldbra_eH_r1s020g08986	-1	0.647279	1.65565	2.45616	0.00732699	hypothetical_protein_PBRA_006511	501	NA	NA	NA	PBRA_006511
Pldbra_eH_r1s020g08992	-1	4.30492	10.3837	2.41025	0.00819701	hypothetical_protein_PBRA_009346	755	F:G-protein_coupled_GABA_receptor_activity;_P:G-protein_coupled_glutamate_receptor_signaling_pathway;_C:integral_component_of_membrane	NA	ec:4.6.1.2	PBRA_009346
Pldbra_eH_r1s020g08993	-1	0.359932	1.29584	3.46578	6.45945e-05	hypothetical_protein_PBRA_009345	455	C:integral_component_of_membrane	NA	ec:2.7.11.15	PBRA_009345
Pldbra_eH_r1s020g08995	-1	5.52278	19.6987	3.56119	0.000321166	hypothetical_protein_PBRA_009183;_partial	65	NA	NA	NA	PBRA_009183,
Pldbra_eH_r1s020g08997	-1	3.77666	10.3832	2.73529	0.00256445	hypothetical_protein_PBRA_009185	455	C:integral_component_of_membrane	NA	ec:2.7.11.15	PBRA_009185
Pldbra_eH_r1s020g09001	-1	0.298813	1.53815	5.09017	0.000366181	hypothetical_protein_PBRA_009613	534	C:membrane;_C:integral_component_of_membrane	NA	ec:2.7.11.15	PBRA_009613
Pldbra_eH_r1s020g09002	-1	0.890058	2.99709	3.33305	0.000346676	hypothetical_protein_PBRA_009189	461	F:protein_binding	NA	ec:2.7.1.107	PBRA_009189
Pldbra_eH_r1s020g09019	-1	2.21513	4.00483	1.82833	0.00712133	Retrovirus-related_Pol_poly_from_transposon_TNT_1-94	420	F:nucleic_acid_binding;_P:DNA_integration	NA	ec:3.1.26.4	PBRA_009203
Pldbra_eH_r1s020g09022	-1	5.48612	12.4004	2.25901	0.00757008	hypothetical_protein_PBRA_009661	204	NA	NA	NA	PBRA_009661
Pldbra_eH_r1s020g09033	-1	1.62019	3.28761	2.04569	0.00265515	cholesterol_7-alpha-monooxygenase-like_isoform_X2	550	F:monooxygenase_activity;_F:iron_ion_binding;_C:integral_component_of_membrane;_F:oxidoreductase_activity;_acting_on_paired_donors;_with_incorporation_or_reduction_of_molecular_oxygen;_F:heme_binding;_P:oxidation-reduction_process	NA	ec:1.14.21.7	PBRA_007531
Pldbra_eH_r1s020g09056	-1	1.49496	3.61275	2.40706	2.92792e-05	ENHANCED_DISEASE_RESISTANCE_2-like	274	F:lipid_binding;_C:membrane;_C:integral_component_of_membrane	NA	NA	PBRA_007547
Pldbra_eH_r1s020g09069	-1	44.6147	63.8472	1.43086	0.0028564	trafficking_particle_complex_subunit_13-like	380	NA	NA	NA	PBRA_007556
Pldbra_eH_r1s020g09088	-1	16.9075	26.4859	1.56037	0.0032471	S53302H+-exporting_ATPase_(EC_)_(clone_HAA13)_-_golden_alga_(Heterosigma_akashiwo)	781	F:ATP_binding;_P:oxidative_phosphorylation;_P:ATP_biosynthetic_process;_F:proton-exporting_ATPase_activity;_phosphorylative_mechanism;_C:integral_component_of_membrane;_P:proton_export_across_plasma_membrane	Adenosinetriphosphatase;_Proton-exporting_ATPase;_Nucleoside-triphosphate_phosphatase	ec:3.6.1;ec:3.6.1.3;ec:3.6.1.15;ec:3.6.3.7;ec:3.1.3.96	PBRA_007569
Pldbra_eH_r1s020g09093	-1	2.4773	11.5617	4.63658	5.34476e-05	High-affinity_methionine_permease	498	P:amino_acid_transmembrane_transport;_F:amino_acid_transmembrane_transporter_activity;_C:integral_component_of_membrane	NA	NA	PBRA_007573
Pldbra_eH_r1s020g09095	-1	0.281166	1.00441	3.40129	0.00387846	hypothetical_protein_PBRA_007575	244	NA	NA	NA	PBRA_007575
Pldbra_eH_r1s020g09098	-1	4.06962	12.2739	3.02859	0.000976786	hypothetical_protein_PBRA_007577	266	NA	NA	NA	PBRA_007577
Pldbra_eH_r1s020g09111	-1	12.639	85.0625	6.72947	7.58671e-05	hypothetical_protein_PBRA_007588	278	F:nucleic_acid_binding	NA	NA	PBRA_007588
Pldbra_eH_r1s020g09126	-1	7.32505	21.5233	2.93913	0.00458951	hypothetical_protein_PBRA_007599	219	C:integral_component_of_membrane	NA	NA	PBRA_007599
Pldbra_eH_r1s020g09127	-1	5.9783	16.4538	2.75514	0.00287968	regulator_of_G-_signaling_21	155	C:integral_component_of_membrane	NA	ec:2.7.11.15	PBRA_007599
Pldbra_eH_r1s020g09160	-1	1.02232	4.14279	4.01835	2.3019e-05	hybrid_sensor_histidine_kinase_response_regulator	624	F:phosphorelay_sensor_kinase_activity;_P:phosphorelay_signal_transduction_system;_C:intracellular;_C:protein_histidine_kinase_complex;_P:signal_transduction_by_protein_phosphorylation	Histidine_kinase	ec:2.7.3;ec:2.7.13.3;ec:2.7.13.3;ec:2.7.13.3;ec:2.7.11.1	PBRA_009152
Pldbra_eH_r1s020g09163	-1	2.64575	8.25236	3.09777	0.000232163	transforming_growth_factor-beta-induced_ig-h3-	163	F:catalytic_activity	NA	ec:4.99.1.8	PBRA_008630
Pldbra_eH_r1s020g09164	-1	1.61471	3.95583	2.42438	0.00162553	hypothetical_protein_PBRA_008629	179	NA	NA	NA	PBRA_008629
Pldbra_eH_r1s020g09172	-1	2.71275	8.41162	3.10066	0.00159239	pyridoxal_phosphate_phosphatase	248	P:dephosphorylation;_F:phosphatase_activity	4-nitrophenylphosphatase	ec:3.1;ec:3.1.3.41;ec:3.1.3.74;ec:3.1.3.96	PBRA_008621
Pldbra_eH_r1s020g09173	-1	0.231164	0.89892	3.47044	0.00596093	---NA---	141	NA	NA	NA	NA
Pldbra_eH_r1s020g09192	-1	0.177424	1.2919	6.80603	0.0016652	hypothetical_protein_PBRA_008605	339	NA	NA	NA	PBRA_008605
Pldbra_eH_r1s020g09193	-1	4.24435	14.7821	3.4715	0.00070956	hypothetical_protein_PBRA_008604	260	C:integral_component_of_membrane	NA	NA	PBRA_008604
Pldbra_eH_r1s020g09194	-1	1.09161	2.53832	2.40669	0.003911	hypothetical_protein_PBRA_008603	401	F:microtubule_motor_activity;_F:ATP_binding;_C:microtubule;_P:microtubule-based_movement;_F:microtubule_binding;_C:tubulin_complex	Nucleoside-triphosphate_phosphatase	ec:3.6.1;ec:3.6.1.15	PBRA_008603
Pldbra_eH_r1s021g09214	-1	11.2079	26.3247	2.34938	0.00353621	hypothetical_protein_PBRA_006416	682	C:integral_component_of_membrane;_P:transmembrane_transport	NA	NA	PBRA_006416
Pldbra_eH_r1s021g09235	-1	3.87056	13.6616	3.52478	0.00145184	hypothetical_protein_PBRA_006402	115	NA	NA	NA	PBRA_006402
Pldbra_eH_r1s021g09247	-1	8.72092	26.9376	3.08587	0.000105822	WD_repeat-containing_69	468	F:protein_binding	NA	NA	PBRA_006391
Pldbra_eH_r1s021g09252	-1	1.14089	2.77415	2.38857	0.00160266	conserved_Plasmodium_membrane	248	C:integral_component_of_membrane	NA	NA	PBRA_006386
Pldbra_eH_r1s021g09258	-1	0.281166	1.37091	4.62055	0.000501203	echinoderm_microtubule-associated_-like_6	403	F:protein_binding	NA	NA	PBRA_006381
Pldbra_eH_r1s021g09283	-1	25.2631	67.3123	2.66125	0.000603975	---NA---	350	NA	NA	NA	NA
Pldbra_eH_r1s021g09291	-1	4.2456	8.51237	1.99322	0.00695347	Outer_Dynein_Arm_Light_Chain_1	157	F:protein_binding	NA	NA	PBRA_006355
Pldbra_eH_r1s021g09292	-1	5.75163	13.6001	2.3525	0.000508731	leucine-rich_repeat-containing_49-	283	F:protein_binding;_C:cytosol;_P:protein_polyglutamylation	NA	NA	PBRA_006355
Pldbra_eH_r1s021g09295	-1	2.2726	4.42704	1.93733	0.00408555	MFS-type_transporter_SLC18B1-like	121	F:transporter_activity;_C:integral_component_of_membrane;_P:transmembrane_transport	NA	NA	PBRA_006350
Pldbra_eH_r1s021g09299	-1	3.59548	15.4551	4.30514	0.00010067	glycoside_hydrolase_family_16	447	F:hydrolase_activity;_hydrolyzing_O-glycosyl_compounds;_P:carbohydrate_metabolic_process;_C:integral_component_of_membrane	NA	ec:3.2.1.151	PBRA_006348
Pldbra_eH_r1s021g09300	-1	4.05746	18.668	4.59077	0.000247871	hypothetical_protein_PBRA_006347	140	C:integral_component_of_membrane	NA	NA	PBRA_006347
Pldbra_eH_r1s021g09301	-1	1.1775	5.16588	4.34413	0.00409713	hypothetical_protein_PBRA_006347	113	C:integral_component_of_membrane	NA	NA	PBRA_006347
Pldbra_eH_r1s021g09302	-1	6.14536	17.2149	2.79645	0.00138677	hypothetical_protein_PBRA_006346	386	C:integral_component_of_membrane	NA	NA	PBRA_006346
Pldbra_eH_r1s021g09307	-1	0.467537	1.43983	3.06709	0.000909017	MFS-type_transporter_SLC18B1-like	557	F:transporter_activity;_C:integral_component_of_membrane;_P:transmembrane_transport	NA	NA	PBRA_006342
Pldbra_eH_r1s021g09318	-1	15.4548	33.8452	2.18683	0.00064194	hypothetical_protein_PBRA_006335	305	NA	NA	ec:3.1.21.4	PBRA_006335
Pldbra_eH_r1s021g09339	-1	26.886	47.7845	1.77568	4.01695e-06	hypothetical_protein_PBRA_006328;_partial	975	C:membrane;_C:integral_component_of_membrane	NA	ec:2.7.7.19	PBRA_006328,
Pldbra_eH_r1s021g09340	-1	4.56126	12.033	2.63681	0.000647977	hypothetical_protein_PBRA_006328;_partial	894	C:membrane;_C:integral_component_of_membrane	NA	ec:2.7.7.19	PBRA_006328,
Pldbra_eH_r1s021g09359	-1	1.24246	4.66538	3.73452	0.000371753	serine_threonine-_phosphatase_mitochondrial-like	271	NA	NA	ec:3.1.3.63	PBRA_006314
Pldbra_eH_r1s021g09371	-1	5.12045	10.3854	2.01878	0.00772431	hypothetical_protein_PBRA_006305	161	C:integral_component_of_membrane	NA	NA	PBRA_006305
Pldbra_eH_r1s021g09375	-1	35.1071	65.4108	1.8624	3.68352e-05	progesterone-induced-blocking_factor_1	631	P:regulation_of_cellular_process	NA	NA	PBRA_006301
Pldbra_eH_r1s021g09414	-1	4.54511	13.0981	2.87385	0.00551091	Intraflagellar_transport_43	162	C:intraciliary_transport_particle_A	NA	NA	PBRA_008812
Pldbra_eH_r1s021g09425	-1	1.38419	4.36586	3.16671	0.00459608	phosphatase_2C-related	202	F:protein_serine/threonine_phosphatase_activity;_P:protein_dephosphorylation;_C:protein_serine/threonine_phosphatase_complex;_F:metal_ion_binding	Protein-serine/threonine_phosphatase;_4-nitrophenylphosphatase	ec:3.1.3.16;ec:3.1;ec:3.1.3.41;ec:3.1.3.3	PBRA_008821
Pldbra_eH_r1s021g09426	-1	1.26021	3.68	2.96585	0.0018993	UBX_domain-containing_1-like_isoform_X2	153	F:protein_serine/threonine_phosphatase_activity;_P:protein_dephosphorylation;_C:protein_serine/threonine_phosphatase_complex;_F:metal_ion_binding	Protein-serine/threonine_phosphatase;_4-nitrophenylphosphatase	ec:3.5.1.52	PBRA_008821
Pldbra_eH_r1s021g09437	-1	27.7885	92.9696	3.34494	0.00134321	hypothetical_protein_PBRA_009391	94	NA	NA	NA	PBRA_009391
Pldbra_eH_r1s021g09456	-1	0.0350459	0.779051	20.7769	0.000568385	hypothetical_protein_PBRA_009405	150	NA	NA	NA	PBRA_009405
Pldbra_eH_r1s022g09462	-1	1.82538	5.04213	2.74589	0.00170408	hypothetical_protein_PBRA_009661	356	NA	NA	NA	PBRA_009661
Pldbra_eH_r1s022g09467	-1	0.247515	0.77448	3.15178	0.00393736	hypothetical_protein_PBRA_009681	142	NA	NA	NA	PBRA_009681
Pldbra_eH_r1s022g09474	-1	8.09592	26.9363	3.32377	8.78511e-05	hypothetical_protein_PBRA_005953	824	C:integral_component_of_membrane	NA	ec:2.4.1.229	PBRA_005953
Pldbra_eH_r1s022g09513	-1	3.33744	9.62721	2.8654	0.00176865	mitogen-activated_kinase_7-like	281	F:protein_serine/threonine_kinase_activity;_F:ATP_binding;_P:protein_phosphorylation;_P:serine_family_amino_acid_metabolic_process	Transferring_phosphorus-containing_groups	ec:2.7.11.10	PBRA_005988
Pldbra_eH_r1s022g09539	-1	2.96849	7.62712	2.55367	0.0026393	alpha-tubulin_N-acetyltransferase_1_isoform_X6	314	C:microtubule;_F:tubulin_N-acetyltransferase_activity;_P:acyl-carrier-protein_biosynthetic_process;_C:tubulin_complex;_P:regulation_of_microtubule_cytoskeleton_organization;_P:alpha-tubulin_acetylation	Alpha-tubulin_N-acetyltransferase	ec:2.3.1.108;ec:2.3.1;ec:2.3.1.108	PBRA_006010
Pldbra_eH_r1s022g09540	-1	1.3809	3.18542	2.24005	0.00297284	hypothetical_protein_PBRA_006011	468	NA	NA	NA	PBRA_006011
Pldbra_eH_r1s022g09551	-1	0.328625	1.0712	3.13918	0.000734615	hypothetical_protein_PBRA_006020	812	F:calcium_ion_binding	NA	NA	PBRA_006020
Pldbra_eH_r1s022g09560	-1	16.6712	40.6485	2.43834	0.00308542	Poly(A)_RNA_polymerase_(macronuclear)	386	F:nucleotidyltransferase_activity	NA	ec:2.7.7.19	PBRA_006024
Pldbra_eH_r1s022g09568	-1	16.4444	46.6796	2.83474	9.28214e-05	lactate_dehydrogenase_B	308	P:carbohydrate_metabolic_process;_F:oxidoreductase_activity;_acting_on_the_CH-OH_group_of_donors;_NAD_or_NADP_as_acceptor;_P:carboxylic_acid_metabolic_process;_P:oxidation-reduction_process	NA	ec:1.1.1.82;ec:1.1.1.82	PBRA_006032
Pldbra_eH_r1s022g09587	-1	141.876	254.529	1.79386	0.00176915	phosphoenolpyruvate_synthase	833	F:ATP_binding;_P:pyruvate_metabolic_process;_P:gluconeogenesis;_F:pyruvate;_water_dikinase_activity;_P:phosphorylation;_P:reductive_tricarboxylic_acid_cycle	Pyruvate;_water_dikinase	ec:2.7.9.1;ec:2.7.1.40;ec:2.7.9.5	PBRA_006045
Pldbra_eH_r1s022g09588	-1	2.56778	6.66132	2.60356	0.00572408	hypothetical_protein_PBRA_006047	425	C:integral_component_of_membrane	NA	NA	PBRA_006047
Pldbra_eH_r1s022g09589	-1	1.29655	3.86912	3.01807	0.00310597	ADP-ribose_pyrophosphatase	756	F:calcium_channel_activity;_C:integral_component_of_membrane;_P:calcium_ion_transmembrane_transport	NA	ec:3.6.1.13	PBRA_006048
Pldbra_eH_r1s022g09598	-1	38.3618	81.0527	2.11194	0.00131904	hypothetical_protein_PBRA_006054	581	C:integral_component_of_membrane;_P:transmembrane_transport	NA	NA	PBRA_006054
Pldbra_eH_r1s022g09599	-1	3.91019	9.0269	2.3079	0.000806246	---NA---	39	NA	NA	NA	NA
Pldbra_eH_r1s022g09600	-1	8.12673	17.6297	2.15593	0.000316473	1-phosphatidylinositol-4-phosphate_5-kinase	289	F:ATP_binding;_F:phosphatidylinositol_phosphate_kinase_activity;_P:phosphatidylinositol_phosphorylation	NA	ec:2.7.1;ec:2.7.1.150	PBRA_006055
Pldbra_eH_r1s022g09604	-1	2.40382	6.72077	2.80906	3.00429e-05	coiled-coil_domain-containing_65-like	483	C:motile_cilium	NA	NA	PBRA_006059
Pldbra_eH_r1s022g09606	-1	9.08639	53.8824	5.91759	4.56967e-05	alcohol_dehydrogenase	360	F:zinc_ion_binding;_F:oxidoreductase_activity;_P:oxidation-reduction_process	NA	ec:1.1.1.120;ec:1.1.1.251	PBRA_006061
Pldbra_eH_r1s022g09614	-1	6.89927	18.7764	2.71935	0.00680958	EF-hand_pair	700	F:calcium_ion_binding	NA	ec:2.7.6.5	PBRA_006070
Pldbra_eH_r1s022g09616	-1	1.8364	5.55706	3.01464	0.00292522	---NA---	180	NA	NA	NA	NA
Pldbra_eH_r1s022g09622	-1	22.8045	62.0913	2.72247	6.07122e-05	phosphoenolpyruvate_carboxykinase	604	F:phosphoenolpyruvate_carboxykinase_(GTP)_activity;_F:GTP_binding;_P:gluconeogenesis;_P:tricarboxylic_acid_cycle;_F:metal_ion_binding	Phosphoenolpyruvate_carboxykinase_(GTP)	ec:4.1.1	PBRA_006074
Pldbra_eH_r1s022g09630	-1	4.7342	14.569	3.08049	0.000581333	Testis-expressed_sequence_9	312	NA	NA	NA	PBRA_006081
Pldbra_eH_r1s022g09645	-1	1.63211	3.08168	1.8606	0.00727586	hypothetical_protein_PBRA_002371	368	NA	NA	NA	PBRA_002371
Pldbra_eH_r1s022g09650	-1	8.17827	23.4699	2.85495	0.00043319	glycosyltransferase_family_8	330	F:transferase_activity;_transferring_glycosyl_groups	NA	ec:2.4.1.43	NA
Pldbra_eH_r1s022g09656	-1	11.6819	34.0536	2.91199	0.00117009	potassium_transporter	689	P:regulation_of_pH;_F:solute:proton_antiporter_activity;_C:integral_component_of_membrane;_P:hydrogen_ion_transmembrane_transport	NA	NA	PBRA_006096
Pldbra_eH_r1s022g09663	-1	24.7786	89.2941	3.6021	0.000323477	beta-Ig-H3_fasciclin	382	NA	NA	ec:4.99.1.8	PBRA_006101
Pldbra_eH_r1s022g09670	-1	0.538552	1.8834	3.2622	2.1379e-05	---NA---	255	NA	NA	NA	NA
Pldbra_eH_r1s023g09712	-1	10.0626	37.9275	3.76445	3.7726e-05	hypothetical_protein_PBRA_005618	193	C:integral_component_of_membrane	NA	NA	PBRA_005618
Pldbra_eH_r1s023g09713	-1	0.182657	0.806847	4.74726	0.00235074	---NA---	290	NA	NA	NA	NA
Pldbra_eH_r1s023g09716	-1	6.55639	22.3724	3.40481	5.2414e-05	hypothetical_protein_BVRB_041570	153	C:membrane;_C:integral_component_of_membrane	NA	NA	NA
Pldbra_eH_r1s023g09719	-1	21.1593	47.5647	2.24759	0.00689993	2-oxoisovalerate_dehydrogenase_subunit_mitochondrial-like	434	F:alpha-ketoacid_dehydrogenase_activity;_F:3-methyl-2-oxobutanoate_dehydrogenase_(2-methylpropanoyl-transferring)_activity;_P:isoleucine_catabolic_process;_P:leucine_catabolic_process;_P:valine_catabolic_process;_C:3-methyl-2-oxobutanoate_dehydrogenase_(lipoamide)_complex;_P:oxidation-reduction_process	3-methyl-2-oxobutanoate_dehydrogenase_(2-methylpropanoyl-transferring)	ec:2.3.1.61	PBRA_005622
Pldbra_eH_r1s023g09745	-1	5.29773	11.4368	2.15514	0.00455232	ketosteroid_isomerase	131	F:isomerase_activity;_P:polyketide_metabolic_process	NA	ec:5.3.3.1	PBRA_005638
Pldbra_eH_r1s023g09762	-1	5.6275	15.6824	2.78288	0.000970156	2-oxoglutarate_(2OG)_and_Fe(II)-dependent_oxygenase_superfamily	477	F:iron_ion_binding;_C:integral_component_of_membrane;_F:oxidoreductase_activity;_acting_on_paired_donors;_with_incorporation_or_reduction_of_molecular_oxygen;_F:L-ascorbic_acid_binding;_P:oxidation-reduction_process	NA	ec:1.14.11.2	PBRA_005650
Pldbra_eH_r1s023g09769	-1	34.2019	53.0159	1.54908	0.00518151	---NA---	79	NA	NA	NA	NA
Pldbra_eH_r1s023g09775	-1	5.83358	14.762	2.52734	0.00712239	hypothetical_protein_PBRA_005659	328	NA	NA	NA	PBRA_005659
Pldbra_eH_r1s023g09779	-1	1.38648	4.24235	3.08171	0.000564742	PEP_carboxykinase	820	F:ATP_binding;_C:integral_component_of_membrane;_F:ATPase_activity	Adenosinetriphosphatase;_Nucleoside-triphosphate_phosphatase	ec:3.6.1;ec:3.6.1.3;ec:3.6.1.15;ec:3.6.3.43	PBRA_005662
Pldbra_eH_r1s023g09814	-1	6.95805	18.8269	2.6983	0.00473263	TRAF3-interacting_1_isoform_X2	624	P:morphogenesis_of_a_polarized_epithelium;_P:kidney_development;_P:negative_regulation_of_protein_phosphorylation;_C:microtubule_organizing_center;_F:microtubule_binding;_P:embryo_development;_P:negative_regulation_of_protein_complex_assembly;_P:negative_regulation_of_type_I_interferon_production;_P:intraciliary_transport_involved_in_cilium_assembly;_C:ciliary_transition_zone;_C:tubulin_complex;_…	NA	NA	PBRA_005690
Pldbra_eH_r1s023g09819	-1	0.252501	1.83156	7.19951	0.00165259	hypothetical_protein_PBRA_005695	384	C:integral_component_of_membrane	NA	NA	PBRA_005695
Pldbra_eH_r1s023g09840	-1	10.7122	19.5339	1.82792	0.00456153	lipase_family	538	P:lipid_metabolic_process;_F:hydrolase_activity	NA	ec:3.1.1.73	PBRA_005712,
Pldbra_eH_r1s023g09856	-1	0.618614	1.57936	2.46196	0.000973539	hypothetical_protein_PBRA_005722	304	F:nucleic_acid_binding	NA	NA	PBRA_005722
Pldbra_eH_r1s023g09858	-1	0.197513	0.864382	4.00045	0.00273873	hypothetical_protein_PBRA_007218	487	C:membrane	NA	NA	PBRA_007218
Pldbra_eH_r1s023g09865	-1	0.889011	2.30569	2.65706	0.000957019	---NA---	57	NA	NA	NA	NA
Pldbra_eH_r1s023g09869	-1	3.15733	9.61512	3.02527	0.0020195	TIGR00266_family	149	C:mitochondrion	NA	NA	PBRA_005730
Pldbra_eH_r1s023g09875	-1	60.7283	92.8011	1.52792	0.00439623	PAS_domain_S-box	718	F:phosphorelay_sensor_kinase_activity;_P:phosphorelay_signal_transduction_system;_C:intracellular;_P:regulation_of_transcription;_DNA-templated;_C:protein_histidine_kinase_complex;_P:signal_transduction_by_protein_phosphorylation	Histidine_kinase	ec:2.7.3;ec:2.7.13.3;ec:2.7.13.3;ec:2.7.13.3;ec:2.7.11.1;ec:3.1.4.53;ec:2.3.1.48	PBRA_005734
Pldbra_eH_r1s023g09897	-1	0.59982	1.76753	2.79153	0.000716069	---NA---	191	NA	NA	NA	NA
Pldbra_eH_r1s023g09907	-1	0.0524447	0.977309	15.5277	8.12296e-06	E3_ubiquitin-_ligase_NRDP1	103	F:ubiquitin-protein_transferase_activity;_F:tumor_necrosis_factor_receptor_binding;_C:nucleus;_P:ubiquitin-dependent_protein_catabolic_process;_P:multicellular_organism_development;_F:zinc_ion_binding;_P:protein_ubiquitination;_F:ligase_activity;_F:metal_ion_binding;_F:ubiquitin_protein_ligase_activity	NA	NA	PBRA_002698
Pldbra_eH_r1s023g09909	-1	17.5885	66.0656	3.75229	5.65571e-05	C6_zinc_finger_domain-containing	207	F:RNA_polymerase_II_transcription_factor_activity;_sequence-specific_DNA_binding;_C:nucleus;_P:regulation_of_transcription_by_RNA_polymerase_II;_F:zinc_ion_binding	NA	NA	PBRA_005764
Pldbra_eH_r1s024g09944	-1	7.70792	23.199	2.99947	0.000128746	hypothetical_protein_PBRA_005793	1059	NA	NA	NA	PBRA_005793
Pldbra_eH_r1s024g09948	-1	5.36298	14.2383	2.66007	0.00446388	fatty_acyl-_synthetase	652	C:early_endosome;_P:fatty_acid_metabolic_process;_C:cytoplasmic_side_of_endosome_membrane;_F:ligase_activity;_forming_carbon-sulfur_bonds	NA	ec:6.2.1.7	PBRA_009165
Pldbra_eH_r1s024g09957	-1	25.9951	50.2218	1.92993	0.000424231	phosphate_ABC_transporter_substrate-binding	1007	F:G-protein_coupled_receptor_activity;_P:G-protein_coupled_receptor_signaling_pathway;_P:phosphate_ion_transmembrane_transport;_F:phosphate_ion_binding;_C:ATP-binding_cassette_(ABC)_transporter_complex	NA	ec:3.1.3.1	PBRA_005806
Pldbra_eH_r1s024g09958	-1	15.8917	46.7857	2.94143	0.000210059	phosphate_ABC_transporter_substrate-binding	1013	F:G-protein_coupled_receptor_activity;_P:G-protein_coupled_receptor_signaling_pathway;_P:phosphate_ion_transmembrane_transport;_F:phosphate_ion_binding;_C:ATP-binding_cassette_(ABC)_transporter_complex	NA	ec:3.1.3.1	PBRA_005807
Pldbra_eH_r1s024g09969	-1	25.3641	70.2368	2.76575	0.000467658	---NA---	75	NA	NA	NA	NA
Pldbra_eH_r1s024g09971	-1	4.36664	14.6106	3.34085	0.000257078	hypothetical_protein_PBRA_005819	307	P:proteolysis;_F:peptidase_activity;_C:integral_component_of_membrane	NA	NA	PBRA_005819
Pldbra_eH_r1s024g09972	-1	4.14729	26.6105	6.39502	4.72771e-05	hypothetical_protein_PBRA_005820	85	NA	NA	NA	PBRA_005820
Pldbra_eH_r1s024g09988	-1	18.2474	45.9659	2.51947	0.00197096	hypothetical_protein_PBRA_005830	182	C:integral_component_of_membrane	NA	NA	PBRA_005830
Pldbra_eH_r1s024g10007	-1	7.67303	14.9354	1.94644	0.00125383	hypothetical_protein_PBRA_005842	132	NA	NA	NA	PBRA_005842
Pldbra_eH_r1s024g10013	-1	4.09455	7.70069	1.86384	0.000376476	Saccharomyces_cerevisiae_YEL013W_VAC8_Phosphorylated_and_palmitoylated_vacuolar_membrane_that_interacts_with_Atg13p	1903	F:protein_binding	NA	NA	PBRA_006639
Pldbra_eH_r1s024g10014	-1	1.46236	3.23244	2.18091	0.0003233	hypothetical_protein_PBRA_006639	583	F:binding	NA	NA	PBRA_006639
Pldbra_eH_r1s024g10015	-1	4.41743	14.9819	3.40314	0.000926855	leucine-rich_repeat_and_coiled-coil_domain-containing_1	797	F:protein_binding	NA	NA	PBRA_001754
Pldbra_eH_r1s024g10016	-1	5.98668	22.4769	3.75508	1.32489e-05	hemerythrin_1	246	NA	NA	NA	PBRA_005848
Pldbra_eH_r1s024g10019	-1	13.6821	24.1437	1.76363	0.00120723	xylosyltransferase_2	586	P:carbohydrate_metabolic_process;_F:transferase_activity;_transferring_glycosyl_groups	NA	ec:2.4.1.274;ec:2.4.1.41	PBRA_005850
Pldbra_eH_r1s024g10027	-1	2.44998	8.60117	3.51116	0.000470762	---NA---	174	NA	NA	NA	NA
Pldbra_eH_r1s024g10032	-1	6.15518	19.568	3.17551	0.000500225	gamma-aminobutyric_acid_type_B_receptor_subunit_2	408	F:G-protein_coupled_GABA_receptor_activity;_P:G-protein_coupled_glutamate_receptor_signaling_pathway;_C:integral_component_of_membrane	NA	NA	PBRA_005858
Pldbra_eH_r1s024g10033	-1	2.91759	10.8408	3.72178	0.000604696	hypothetical_protein_PBRA_005858	349	F:G-protein_coupled_GABA_receptor_activity;_P:G-protein_coupled_glutamate_receptor_signaling_pathway;_C:integral_component_of_membrane	NA	ec:4.6.1.2	PBRA_005858
Pldbra_eH_r1s024g10034	-1	1.01514	5.48054	5.41284	0.000548017	Voltage-gated_Ion_Channel_(VIC)_Superfamily	580	F:voltage-gated_potassium_channel_activity;_C:voltage-gated_potassium_channel_complex;_P:potassium_ion_transmembrane_transport	NA	ec:3.4.22.47;ec:3.6.1.13	PBRA_005859
Pldbra_eH_r1s024g10038	-1	2.80846	9.67325	3.42504	0.000562642	calmodulin-regulated_spectrin-associated_3-like_isoform_X7	451	F:calmodulin_binding;_F:microtubule_binding;_C:tubulin_complex	NA	NA	PBRA_005862
Pldbra_eH_r1s024g10056	-1	10.154	45.6873	4.49372	9.76407e-05	hypothetical_protein_PBRA_005874	155	F:RNA_polymerase_II_transcription_factor_activity;_sequence-specific_DNA_binding;_C:nucleus;_P:regulation_of_transcription_by_RNA_polymerase_II;_F:zinc_ion_binding	NA	NA	PBRA_005874
Pldbra_eH_r1s024g10080	-1	0.190085	0.715902	3.75296	0.00362806	hypothetical_protein_PBRA_000772	469	C:membrane;_C:integral_component_of_membrane	NA	NA	PBRA_000772
Pldbra_eH_r1s024g10090	-1	18.0822	50.8173	2.81104	0.00133248	sporangia_induced_TRP	504	F:protein_binding;_C:BBSome;_P:non-motile_cilium_assembly	NA	NA	PBRA_005899
Pldbra_eH_r1s024g10101	-1	3.31057	9.96173	2.98902	0.00619426	hypothetical_protein_PBRA_005907	174	C:integral_component_of_membrane	NA	NA	PBRA_005907
Pldbra_eH_r1s024g10107	-1	15.051	41.0652	2.72489	0.000108438	KIF1-binding_homolog	425	F:protein_binding	NA	NA	PBRA_005912
Pldbra_eH_r1s024g10121	-1	2.80741	8.05506	2.86922	0.00447956	hypothetical_protein_PBRA_005925	369	NA	NA	NA	PBRA_005925
Pldbra_eH_r1s024g10129	-1	6.90028	16.5438	2.39537	0.000838365	---NA---	793	F:protein_binding	NA	NA	NA
Pldbra_eH_r1s024g10136	-1	0.103742	0.700319	6.18892	0.00021919	---NA---	71	NA	NA	NA	NA
Pldbra_eH_r1s024g10137	-1	1.57876	7.0181	4.42991	0.000861515	---NA---	199	NA	NA	NA	NA
Pldbra_eH_r1s024g10143	-1	2733.99	7504.26	2.7448	0.00583391	hypothetical_protein_PBRA_005941	229	NA	NA	NA	PBRA_005941
Pldbra_eH_r1s025g10183	-1	1.27985	3.78735	2.90446	0.00544917	hypothetical_protein_PBRA_009235	140	NA	NA	NA	PBRA_009235
Pldbra_eH_r1s025g10184	-1	4.43005	12.2882	2.77071	0.00197075	hypothetical_protein_PBRA_009236	161	C:integral_component_of_membrane	NA	NA	PBRA_009236
Pldbra_eH_r1s025g10190	-1	3.03953	10.029	3.32147	0.00020295	ankyrin_repeat_domain-containing_50-like	313	F:protein_binding	NA	ec:2.7.1.107	PBRA_009242
Pldbra_eH_r1s025g10191	-1	5.96629	15.9268	2.67506	0.00200894	lung_seven_transmembrane_receptor_family	500	C:integral_component_of_membrane	NA	NA	PBRA_009243
Pldbra_eH_r1s025g10194	-1	9.82708	21.2358	2.16041	0.00156524	ring_finger_44	571	C:integral_component_of_membrane	NA	NA	PBRA_009246
Pldbra_eH_r1s025g10196	-1	6.0303	20.4066	3.38113	0.000692508	dynein_light_chain_axonemal	194	F:protein_binding	NA	ec:2.7.11.1	PBRA_009248
Pldbra_eH_r1s025g10215	-1	0.667717	2.22183	3.39578	0.00203099	---NA---	323	NA	NA	NA	NA
Pldbra_eH_r1s025g10217	-1	1.14346	2.80089	2.42281	0.00561459	hypothetical_protein_PBRA_009043	377	F:protein_binding	NA	ec:2.7.1.107	PBRA_009043
Pldbra_eH_r1s025g10260	-1	0.160025	1.1271	6.71955	0.000112686	Beta-galactosidase_3	655	F:protein_binding;_P:metabolic_process;_P:cellular_process;_C:integral_component_of_membrane;_F:hydrolase_activity;_F:carbohydrate_binding;_P:localization	NA	ec:3.2.1.23	PBRA_008418
Pldbra_eH_r1s025g10261	-1	4.80324	12.8605	2.68678	0.000568096	multiple_epidermal_growth_factor-like_domains_6	664	C:membrane;_C:integral_component_of_membrane	NA	ec:3.4.21.27	PBRA_008419
Pldbra_eH_r1s025g10270	-1	7.30277	24.6967	3.38585	0.000482855	hypothetical_protein_PBRA_008424	161	NA	NA	NA	PBRA_008424
Pldbra_eH_r1s025g10277	-1	2.10271	6.7187	3.19319	0.000180672	ODA5-associated_flagellar_adenylate_kinase	880	F:nucleoside_diphosphate_kinase_activity;_F:ATP_binding;_P:purine_nucleobase_metabolic_process;_P:nucleoside_diphosphate_phosphorylation;_P:GTP_biosynthetic_process;_P:pyrimidine_nucleobase_metabolic_process;_P:UTP_biosynthetic_process;_P:CTP_biosynthetic_process	Nucleoside-diphosphate_kinase	ec:2.7.4.6;ec:2.7.4.6	PBRA_008429
Pldbra_eH_r1s025g10278	-1	1.78575	3.7572	2.05081	0.00461605	hypothetical_protein_PBRA_008430	266	NA	NA	NA	PBRA_008430
Pldbra_eH_r1s025g10285	-1	0.701368	2.43435	3.47557	0.000602391	uncharacterized_protein_LOC110463111_isoform_X3	871	NA	NA	NA	NA
Pldbra_eH_r1s025g10315	-1	0.65356	1.74648	2.5266	0.00452674	multiple_inositol_polyphosphate_phosphatase_1_isoform_X2	143	F:acid_phosphatase_activity;_P:riboflavin_metabolic_process;_P:hexachlorocyclohexane_metabolic_process	4-nitrophenylphosphatase;_Acid_phosphatase	ec:3.1;ec:3.1.3.41;ec:3.1.3.2;ec:3.1.3.26	PBRA_008458
Pldbra_eH_r1s025g10320	-1	0.346272	1.68713	4.78253	0.000245817	---NA---	96	NA	NA	NA	NA
Pldbra_eH_r1s025g10321	-1	4.50239	10.6653	2.37996	0.00101144	Maltose_maltodextrin_ABC_substrate_binding_periplasmic	713	F:G-protein_coupled_GABA_receptor_activity;_P:transport;_P:G-protein_coupled_glutamate_receptor_signaling_pathway;_C:integral_component_of_membrane	NA	ec:2.5.1.2	PBRA_009112
Pldbra_eH_r1s025g10322	-1	0.374937	1.07655	2.69191	0.00784512	ankyrin_repeat	659	F:protein_binding	NA	ec:2.7.1.107	PBRA_009113
Pldbra_eH_r1s025g10336	-1	9.31809	34.0349	3.64853	0.000147895	---NA---	94	NA	NA	NA	NA
Pldbra_eH_r1s025g10337	-1	2.33946	7.87262	3.3754	0.000509701	hypothetical_protein_PBRA_001904	162	F:protein_dimerization_activity	NA	NA	PBRA_001904
Pldbra_eH_r1s025g10344	-1	3.04995	7.56322	2.47351	0.000843075	hypothetical_protein_PBRA_009130	111	NA	NA	NA	PBRA_009130
Pldbra_eH_r1s026g10366	-1	0.181262	0.59619	3.20385	0.0056293	Exosome_complex_exonuclease_RRP6	224	F:exonuclease_activity;_P:nucleic_acid_phosphodiester_bond_hydrolysis	NA	NA	PBRA_006593
Pldbra_eH_r1s026g10371	-1	0.533915	1.41204	2.7248	0.00495188	---NA---	192	NA	NA	NA	NA
Pldbra_eH_r1s026g10387	-1	83.2005	190.233	2.28644	0.000314453	MORN_repeat-containing	476	F:kinase_activity;_P:phosphorylation	NA	NA	PBRA_006609
Pldbra_eH_r1s026g10396	-1	0.783625	2.28429	2.86301	0.000118256	hypothetical_protein_PBRA_006615	210	F:cation_transmembrane_transporter_activity;_C:integral_component_of_membrane;_P:cation_transmembrane_transport	NA	NA	PBRA_006615
Pldbra_eH_r1s026g10405	-1	2.11951	6.67705	3.12038	0.00471659	DUF4955_domain-containing	516	C:membrane;_C:integral_component_of_membrane;_F:lyase_activity	NA	NA	PBRA_006621
Pldbra_eH_r1s026g10408	-1	1.9386	5.18833	2.66334	0.000339533	hypothetical_protein_PBRA_006623;_partial	279	C:integral_component_of_membrane	NA	NA	PBRA_006623,
Pldbra_eH_r1s026g10409	-1	1.14395	8.11607	7.08837	0.000728837	hypothetical_protein_PBRA_006623;_partial	284	C:integral_component_of_membrane	NA	NA	PBRA_006623,
Pldbra_eH_r1s026g10410	-1	3.56656	10.4297	2.93583	0.000117288	TKL_DRK_kinase	919	F:protein_kinase_activity;_F:ATP_binding;_P:protein_phosphorylation;_F:metal_ion_binding	NA	ec:2.7.11.10;ec:3.1.3.48	PBRA_006624
Pldbra_eH_r1s026g10411	-1	12.8404	27.2774	2.12746	0.000422611	ankyrin-3-like_isoform_X2	466	F:protein_binding	NA	ec:2.7.1.107	PBRA_006625
Pldbra_eH_r1s026g10420	-1	7.65827	18.6168	2.4135	0.000477795	hypothetical_protein_PBRA_006634	74	NA	NA	NA	PBRA_006634
Pldbra_eH_r1s026g10428	-1	3.41546	12.425	3.60526	4.3767e-05	hypothetical_protein_PBRA_006637	777	C:membrane;_C:integral_component_of_membrane	NA	ec:2.7.7.19	PBRA_006637
Pldbra_eH_r1s026g10447	-1	0.99021	3.6707	3.7088	0.000235537	---NA---	303	NA	NA	NA	NA
Pldbra_eH_r1s026g10457	-1	29.9827	43.571	1.45648	4.15029e-05	metal_ion_(Mn2+_Fe2+)_transporter_(Nramp)_family_metal_ion_transporter	445	F:transporter_activity;_P:transport;_C:membrane	NA	NA	PBRA_006660
Pldbra_eH_r1s026g10466	-1	110.591	139.07	1.25574	0.00172049	TBC1_domain_family_member_13	450	F:GTPase_activator_activity;_C:intracellular;_P:intracellular_protein_transport;_C:endomembrane_system;_F:Rab_GTPase_binding;_P:regulation_of_vesicle_fusion;_P:activation_of_GTPase_activity	NA	NA	PBRA_006668
Pldbra_eH_r1s026g10483	-1	79.602	232.557	2.92027	0.000307344	lysosomal_aspartic_protease	437	F:aspartic-type_endopeptidase_activity;_P:proteolysis	Acting_on_peptide_bonds_(peptidases)	ec:3.4.23;ec:3.4.23.2	PBRA_006681
Pldbra_eH_r1s026g10490	-1	4.59267	15.0422	3.26781	0.00017776	lipid_phosphate_phosphatase_2	261	C:integral_component_of_membrane	NA	ec:3.1.3.75	PBRA_006688
Pldbra_eH_r1s026g10500	-1	2.29205	5.57101	2.40219	0.00129983	hypothetical_protein_PBRA_006694	838	F:ATP_binding;_P:cellular_protein_modification_process	NA	ec:6.3.2.25	PBRA_006694
Pldbra_eH_r1s027g10543	-1	1.9212	6.02325	3.12658	1.72544e-05	probable_serine_carboxypeptidase_CPVL	423	F:serine-type_carboxypeptidase_activity;_P:proteolysis	Acting_on_peptide_bonds_(peptidases);_Acting_on_peptide_bonds_(peptidases)	ec:3.4.21;ec:3.4.16;ec:2.3.1.92	PBRA_006440
Pldbra_eH_r1s027g10545	-1	25.492	46.9291	1.84074	0.000637865	probable_serine_carboxypeptidase_CPVL	325	F:serine-type_carboxypeptidase_activity;_P:proteolysis	Acting_on_peptide_bonds_(peptidases);_Acting_on_peptide_bonds_(peptidases)	ec:3.4.21;ec:3.4.16;ec:2.3.1.92	PBRA_006441
Pldbra_eH_r1s027g10552	-1	0.147363	1.7574	10.7607	0.000178034	hypothetical_protein_PBRA_006448	218	NA	NA	NA	PBRA_006448
Pldbra_eH_r1s027g10559	-1	87.7842	113.125	1.28876	0.00116896	1-phosphatidylinositol_4;5-bisphosphate_phosphodiesterase_delta-4-like_isoform_X1	825	F:phosphatidylinositol_phospholipase_C_activity;_F:signal_transducer_activity;_F:protein_binding;_F:phospholipid_binding;_C:cell_cortex;_P:phospholipid_catabolic_process;_P:cortical_protein_anchoring;_P:intracellular_signal_transduction;_P:intracellular_signal_transduction;_P:diacylglycerol_metabolic_process	Phospholipase_C;_Phosphoinositide_phospholipase_C	ec:3.1;ec:3.1.4.11;ec:3.1.1;ec:3.1.1.4;ec:3.1.4.11;ec:4.6.1.14;ec:3.1.4.11	PBRA_006454
Pldbra_eH_r1s027g10586	-1	4.76486	14.4732	3.03096	0.00523268	hypothetical_protein_PBRA_006471	181	NA	NA	NA	PBRA_006471
Pldbra_eH_r1s027g10590	-1	5.31836	16.0767	3.01352	0.00314599	Coiled-coil_domain-containing_77	394	NA	NA	NA	PBRA_006473
Pldbra_eH_r1s027g10597	-1	107.498	211.861	1.97079	0.00179773	actin-7-like	376	F:ATP_binding	NA	NA	PBRA_006478
Pldbra_eH_r1s027g10603	-1	144.978	348.882	2.40595	6.62016e-06	pentatricopeptide_repeat-containing_At5g65560-like	589	F:protein_binding	NA	NA	PBRA_006483
Pldbra_eH_r1s027g10625	-1	8.76872	17.3524	1.97872	0.00379508	MOB_kinase_activator-like_1A	307	F:kinase_activity;_P:phosphorylation	NA	NA	PBRA_006503
Pldbra_eH_r1s027g10631	-1	69.4933	97.671	1.40597	0.00320325	hypothetical_protein_PBRA_006510	802	NA	NA	NA	PBRA_006510
Pldbra_eH_r1s027g10639	-1	18.6245	38.5414	2.06946	0.000493553	oral-facial-digital_syndrome_1_-like_isoform_X1	885	NA	NA	NA	PBRA_006513
Pldbra_eH_r1s027g10641	-1	1.50867	5.17327	3.39779	0.000470224	transmembrane_17	193	C:integral_component_of_membrane	NA	NA	PBRA_006515
Pldbra_eH_r1s027g10646	-1	19.4857	58.286	2.9895	0.000714131	Bardet-Biedl_syndrome_parathyroid_hormone-responsive_B1	796	C:BBSome	NA	NA	PBRA_006520
Pldbra_eH_r1s027g10661	-1	0.701119	2.81603	3.94655	7.69422e-05	PAS_domain_S-box	1565	C:integral_component_of_membrane	NA	ec:3.1.4.53	PBRA_006532
Pldbra_eH_r1s027g10670	-1	18.1458	52.5485	2.89134	0.00029795	hypothetical_protein_PBRA_006537	202	C:integral_component_of_membrane	NA	NA	PBRA_006537
Pldbra_eH_r1s027g10671	-1	0.402555	1.82242	4.48132	0.000139023	hypothetical_protein_PBRA_006539	418	F:protein_binding	NA	ec:2.7.1.107	PBRA_006539
Pldbra_eH_r1s027g10679	-1	0.172438	0.874966	4.51567	0.000438112	hypothetical_protein_PBRA_006546	452	C:integral_component_of_membrane	NA	ec:2.7.11.15	PBRA_006546
Pldbra_eH_r1s027g10689	-1	1.4474	3.75819	2.5612	0.000511511	AF084419_1calmodulin_mutant_SYNCAM64A	264	F:calcium_ion_binding	NA	ec:2.7.6.5	PBRA_006554
Pldbra_eH_r1s027g10694	-1	4.97528	10.9166	2.18914	0.000776137	CALM3_PETHY_ame:_Full=Calmodulin-related	336	F:calcium_ion_binding	NA	ec:2.7.6.5	PBRA_006554
Pldbra_eH_r1s027g10713	-1	4.25636	9.97141	2.3378	0.00656441	endoplasmic_reticulum-intermediate_compartment	329	C:integral_component_of_membrane	NA	NA	PBRA_006570
Pldbra_eH_r1s027g10720	-1	1.64881	4.59189	2.84321	0.000457894	hypothetical_protein_PBRA_006576	464	C:integral_component_of_membrane	NA	NA	PBRA_006576
Pldbra_eH_r1s028g10725	-1	1.41375	5.42237	3.8088	6.5329e-05	coiled-coil_domain-containing_112-like	232	NA	NA	NA	PBRA_009571
Pldbra_eH_r1s028g10726	-1	0.913489	3.86172	4.06194	3.72994e-05	hypothetical_protein_PBRA_009571	197	NA	NA	NA	PBRA_009571
Pldbra_eH_r1s028g10745	-1	3.17762	8.74328	2.74635	0.00827211	hypothetical_protein_PBRA_008719	83	NA	NA	NA	PBRA_008719
Pldbra_eH_r1s028g10746	-1	0.207484	0.665781	2.99986	0.00688506	---NA---	1682	NA	NA	NA	NA
Pldbra_eH_r1s028g10756	-1	0.0700918	0.944857	14.3369	0.000319524	sesquipedalian-1_isoform_X1	196	P:receptor_recycling;_C:early_endosome;_C:trans-Golgi_network;_P:endosome_organization;_C:clathrin-coated_vesicle;_P:retrograde_transport;_endosome_to_Golgi;_F:protein_homodimerization_activity;_C:recycling_endosome	NA	ec:2.7.10.2	PBRA_008729
Pldbra_eH_r1s028g10757	-1	0.355096	3.75803	10.5312	2.39259e-06	N-alpha-acetyl-L-2;4-diaminobutyric_acid_deacetylase	348	P:metabolic_process;_F:hydrolase_activity;_acting_on_ester_bonds	NA	ec:3.5.1.114	PBRA_008730
Pldbra_eH_r1s028g10787	-1	3.82993	7.23136	1.87526	0.00260158	---NA---	67	NA	NA	NA	NA
Pldbra_eH_r1s028g10802	-1	1.08882	3.65849	3.38449	0.000133868	leucine-rich_repeat-containing_15-like	202	F:protein_binding	NA	NA	PBRA_009148
Pldbra_eH_r1s028g10806	-1	1.20612	3.48251	2.89788	0.0031478	hypothetical_protein_PBRA_009148	116	F:protein_binding	NA	NA	PBRA_009148
Pldbra_eH_r1s028g10810	-1	12.5227	37.8363	3.01778	0.000565278	7_transmembrane_sweet-taste_receptor_of_3_GCPR-domain-containing	724	F:G-protein_coupled_GABA_receptor_activity;_F:transporter_activity;_P:transport;_P:G-protein_coupled_glutamate_receptor_signaling_pathway;_C:integral_component_of_membrane	NA	NA	PBRA_009149
Pldbra_eH_r1s028g10812	-1	1.48245	5.02559	3.36564	5.37886e-06	SNF1-related_kinase_catalytic_subunit_alpha_KIN10	620	F:protein_kinase_activity;_F:ATP_binding;_P:protein_phosphorylation;_C:integral_component_of_membrane;_F:ATPase_activity	Adenosinetriphosphatase;_Nucleoside-triphosphate_phosphatase	ec:2.7.11.10	PBRA_009150
Pldbra_eH_r1s028g10813	-1	2.21607	7.20597	3.23058	0.000277802	ABC_transporter_G_family	392	F:ATP_binding;_C:integral_component_of_membrane;_F:ATPase_activity;_P:culmination_involved_in_sorocarp_development;_P:sorocarp_morphogenesis	Adenosinetriphosphatase;_Nucleoside-triphosphate_phosphatase	ec:3.6.1;ec:3.6.1.3;ec:3.6.1.15;ec:3.6.3.43	PBRA_009151
Pldbra_eH_r1s028g10814	-1	1.73844	6.06733	3.42383	8.75962e-06	ABC_transporter	476	F:ATP_binding;_P:transport;_P:cellular_process;_C:integral_component_of_membrane;_F:ATPase_activity;_P:developmental_process;_C:cell_part	Adenosinetriphosphatase;_Nucleoside-triphosphate_phosphatase	ec:3.6.1;ec:3.6.1.3;ec:3.6.1.15;ec:3.6.3.43	PBRA_009151
Pldbra_eH_r1s028g10815	-1	1.46366	4.92066	3.32596	0.00183591	sugar_efflux_transporter_for_intercellular_exchange-domain-containing	245	C:integral_component_of_membrane	NA	NA	NA
Pldbra_eH_r1s028g10824	-1	2.33492	5.93412	2.5276	0.0080552	hypothetical_protein_PBRA_009158	267	NA	NA	NA	PBRA_009158
Pldbra_eH_r1s028g10834	-1	3.95825	11.791	2.98566	0.00175481	hypothetical_protein_PBRA_008339	196	F:RNA_polymerase_II_transcription_factor_activity;_sequence-specific_DNA_binding;_C:nucleus;_P:regulation_of_transcription_by_RNA_polymerase_II;_F:zinc_ion_binding	NA	NA	PBRA_008339
Pldbra_eH_r1s028g10852	-1	2.21014	5.6309	2.55723	0.000181282	tetratricopeptide_repeat	764	F:protein_binding	NA	NA	PBRA_008358
Pldbra_eH_r1s028g10886	-1	0.0686962	0.702918	7.94279	3.1838e-05	hypothetical_protein_PBRA_008379	251	C:integral_component_of_membrane	NA	NA	PBRA_008379
Pldbra_eH_r1s028g10892	-1	0.282561	1.30974	4.69343	1.84305e-05	glucokinase	426	F:glucokinase_activity;_F:ATP_binding;_P:starch_metabolic_process;_P:sucrose_metabolic_process;_P:galactose_metabolic_process;_P:gluconeogenesis;_P:glycolytic_process;_P:streptomycin_biosynthetic_process;_P:glucose_6-phosphate_metabolic_process	Glucokinase;_Hexokinase	ec:2.7.1.2;ec:2.7.1.1;ec:2.7.1.2	PBRA_003938
Pldbra_eH_r1s029g10913	-1	2.44898	7.01262	2.86952	4.67264e-05	glutaredoxin	106	C:cell;_P:obsolete_electron_transport;_F:electron_transfer_activity;_F:protein_disulfide_oxidoreductase_activity;_P:electron_transport_chain;_P:cell_redox_homeostasis	NA	ec:1.8.1.9;ec:1.8.1.8	PBRA_007755
Pldbra_eH_r1s029g10915	-1	10.4795	19.1137	1.8119	0.00391513	---NA---	86	NA	NA	NA	NA
Pldbra_eH_r1s029g10927	-1	133.374	184.981	1.38693	0.00265948	Proteasome_activator_subunit_4	1609	P:positive_regulation_of_peptidase_activity;_F:peptidase_activator_activity;_F:lysine-acetylated_histone_binding;_F:proteasome_binding	NA	NA	PBRA_007767,
Pldbra_eH_r1s029g10937	-1	15.7921	33.0127	2.09243	0.00211951	polysaccharide_deacetylase_family	242	P:carbohydrate_metabolic_process;_P:nitrogen_compound_metabolic_process;_F:chitin_binding;_F:hydrolase_activity;_acting_on_carbon-nitrogen_(but_not_peptide)_bonds	NA	ec:1.1.1.141	PBRA_007776
Pldbra_eH_r1s029g10970	-1	13.775	33.1061	2.40117	0.000331743	WD_repeat-containing_35_isoform_X2	1171	F:protein_binding	NA	NA	PBRA_007453
Pldbra_eH_r1s029g10972	-1	0.745237	2.03749	2.78691	0.00487164	WD40_repeat	434	F:protein_binding	NA	NA	PBRA_007455
Pldbra_eH_r1s029g10979	-1	22.9402	41.875	1.82635	0.00550288	cmgc_gsk_kinase	333	F:protein_serine/threonine_kinase_activity;_F:ATP_binding;_P:protein_phosphorylation;_P:serine_family_amino_acid_metabolic_process	Transferring_phosphorus-containing_groups	ec:2.7.11.10	PBRA_007458
Pldbra_eH_r1s029g10991	-1	24.0586	37.8857	1.57273	0.00819353	Crinkler_(CRN)_family	524	F:protein_kinase_activity;_F:protein_binding;_F:ATP_binding;_P:protein_phosphorylation	NA	NA	PBRA_007468
Pldbra_eH_r1s029g10992	-1	0.0212369	0.549125	15.9445	0.00220326	---NA---	92	NA	NA	NA	PBRA_007464
Pldbra_eH_r1s029g10994	-1	51.983	210.252	4.04455	0.000799252	hypothetical_protein_PBRA_007470	596	NA	NA	NA	PBRA_007470
Pldbra_eH_r1s029g11019	-1	34.6048	61.9962	1.792	0.000739188	hypothetical_protein_PBRA_007483	108	NA	NA	NA	PBRA_007483
Pldbra_eH_r1s029g11032	-1	3.96752	9.8419	2.47288	0.00180021	tetratricopeptide_repeat	302	C:membrane;_C:integral_component_of_membrane	NA	NA	PBRA_007493
Pldbra_eH_r1s029g11044	-1	146.363	192.256	1.31376	0.00493456	alpha-L-arabinofuranosidase_beta-D-xylosidase	734	F:hydrolase_activity;_hydrolyzing_O-glycosyl_compounds;_P:carbohydrate_metabolic_process	NA	ec:3.2.1.37;ec:3.2.1.37;ec:3.2.1.37	PBRA_007503
Pldbra_eH_r1s029g11062	-1	12.4201	28.2405	2.27561	0.00776878	hypothetical_protein_PBRA_007516	1209	F:ARF_guanyl-nucleotide_exchange_factor_activity;_P:regulation_of_ARF_protein_signal_transduction;_P:regulation_of_GTPase_activity	NA	ec:2.7.10.2	PBRA_007516
Pldbra_eH_r1s029g11067	-1	7.97039	21.9797	2.7584	0.000291301	zinc_finger_MYND_domain-containing_10	468	NA	NA	ec:3.4.11.18	PBRA_007517
Pldbra_eH_r1s030g11085	-1	73.9616	91.521	1.23533	0.00421005	cytosol_aminopeptidase	545	F:aminopeptidase_activity;_C:cytoplasm;_P:proteolysis;_F:metalloexopeptidase_activity;_F:manganese_ion_binding	Acting_on_peptide_bonds_(peptidases)	ec:3.4.11;ec:3.4.11.5	PBRA_000649
Pldbra_eH_r1s030g11096	-1	31.5825	44.9262	1.41945	0.00572325	amino_acid_transporter	478	P:amino_acid_transmembrane_transport;_F:amino_acid_transmembrane_transporter_activity;_C:integral_component_of_membrane	NA	NA	PBRA_000637,
Pldbra_eH_r1s030g11100	-1	0.326431	1.13927	3.68408	0.00332116	hypothetical_protein_PBRA_000633	817	F:binding	NA	NA	PBRA_000633
Pldbra_eH_r1s030g11113	-1	2.21782	4.77972	2.17576	0.00791169	hypothetical_protein_PBRA_000623;_partial	294	NA	NA	NA	PBRA_000623,
Pldbra_eH_r1s030g11118	-1	1.34959	4.34365	3.12895	0.00225228	hypothetical_protein_PBRA_000618	1134	NA	NA	NA	PBRA_000618
Pldbra_eH_r1s030g11122	-1	0.625244	1.41774	2.37548	0.00397532	hypothetical_protein_PBRA_000614;_partial	604	NA	NA	NA	PBRA_000614,
Pldbra_eH_r1s030g11123	-1	11.0567	32.6265	2.93708	0.000299184	ERT1_PICPG_ame:_Full=Transcription_activator_of_gluconeogenesis_ERT1	116	F:RNA_polymerase_II_transcription_factor_activity;_sequence-specific_DNA_binding;_C:nucleus;_P:regulation_of_transcription_by_RNA_polymerase_II;_F:zinc_ion_binding	NA	NA	PBRA_000613
Pldbra_eH_r1s030g11131	-1	0.172438	0.660624	3.40557	0.00291094	Zinc_finger_271_(Zinc_finger_7)_(HZF7)_(Zinc_finger_ZNFphex133)_(Epstein-Barr_virus-induced_zinc_finger_)_(ZNF-EB)_(CT-ZFP48)_(Zinc_finger	206	F:nucleic_acid_binding	NA	NA	PBRA_000606
Pldbra_eH_r1s030g11154	-1	7.35537	22.6303	3.07708	0.000640649	RNA_polymerase_II-associated_3-	571	F:protein_binding	NA	NA	PBRA_000589
Pldbra_eH_r1s030g11157	-1	5.3728	19.7191	3.66845	0.000498643	hypothetical_protein_PBRA_000586	395	NA	NA	NA	PBRA_000586
Pldbra_eH_r1s030g11158	-1	43.0657	208.891	4.84948	1.92305e-05	hypothetical_protein_PBRA_000585	249	NA	NA	NA	PBRA_000585
Pldbra_eH_r1s030g11159	-1	0.0825051	0.586849	6.75623	0.000117522	solute_carrier_family_25_member_34	310	C:integral_component_of_membrane	NA	NA	PBRA_000584
Pldbra_eH_r1s030g11168	-1	4.4636	25.1063	5.61283	7.74563e-05	hypothetical_protein_PBRA_000576	98	C:integral_component_of_membrane	NA	NA	PBRA_000576
Pldbra_eH_r1s030g11182	-1	4.47153	8.24149	1.82625	0.00423091	mitochondrial_carrier	298	C:integral_component_of_membrane	NA	NA	PBRA_000561
Pldbra_eH_r1s030g11199	-1	4.56241	8.78726	1.93429	0.00304908	---NA---	133	NA	NA	NA	NA
Pldbra_eH_r1s030g11211	-1	3.51776	11.0124	3.12576	0.00292363	E3_ubiquitin-_ligase	418	F:ligase_activity	NA	NA	PBRA_000534,
Pldbra_eH_r1s030g11224	-1	0.666322	5.79974	8.62897	0.000370021	carbonic_anhydrase_15_precursor	293	C:membrane;_F:lyase_activity	NA	ec:4.2.1.1	PBRA_000525
Pldbra_eH_r1s031g11247	-1	0.950279	3.24969	3.51116	5.27749e-05	related_to_tetracycline_resistance_from_transposon_Tn4351_Tn4400	403	C:integral_component_of_membrane;_F:FAD_binding	NA	ec:2.3.1.230;ec:1.8.2.3	PBRA_007349
Pldbra_eH_r1s031g11298	-1	25.1638	48.604	1.9295	0.00262384	S-phase_kinase-associated_1A	188	P:ubiquitin-dependent_protein_catabolic_process	NA	NA	PBRA_007388
Pldbra_eH_r1s031g11323	-1	78.1889	106.085	1.35555	0.00681429	hypothetical_protein_PBRA_007410	589	NA	NA	NA	PBRA_007410
Pldbra_eH_r1s031g11324	-1	15.9889	24.6443	1.53834	0.000353553	hypothetical_protein_PBRA_007410	144	NA	NA	NA	PBRA_007410
Pldbra_eH_r1s031g11326	-1	3.31127	8.93732	2.69413	0.000623979	hypothetical_protein_PBRA_007412	404	NA	NA	NA	PBRA_007412
Pldbra_eH_r1s031g11330	-1	30.1488	60.2522	1.99785	0.00466846	SAM-dependent_methyltransferase	336	F:methyltransferase_activity;_C:integral_component_of_membrane;_P:methylation	NA	ec:2.3.1.231;ec:2.1.1.300	PBRA_007416
Pldbra_eH_r1s031g11332	-1	0.955164	2.03389	2.12466	0.00227699	hypothetical_protein_PBRA_007418	307	NA	NA	NA	PBRA_007418
Pldbra_eH_r1s031g11346	-1	2.24623	5.17225	2.29761	0.00101386	---NA---	104	NA	NA	NA	NA
Pldbra_eH_r1s031g11354	-1	2.22664	4.86615	2.20202	0.00207059	---NA---	156	NA	NA	NA	NA
Pldbra_eH_r1s032g11380	-1	5.91743	21.7194	3.66041	9.22557e-05	C6_transcription_factor	211	F:RNA_polymerase_II_transcription_factor_activity;_sequence-specific_DNA_binding;_C:nucleus;_P:regulation_of_transcription_by_RNA_polymerase_II;_F:zinc_ion_binding	NA	NA	PBRA_009280
Pldbra_eH_r1s032g11384	-1	4.93097	13.1293	2.65986	0.000381226	LIM_domain-containing_WLIM2b-like	130	F:metal_ion_binding	NA	ec:2.7.11.1	PBRA_009285
Pldbra_eH_r1s032g11394	-1	56.4488	389.155	6.89344	2.17215e-05	hypothetical_protein_PBRA_009292	258	NA	NA	NA	PBRA_009292
Pldbra_eH_r1s032g11395	-1	0.0474593	0.573864	9.16989	0.000157278	AChain_Structural_Determinants_For_Improved_Thermal_Stability_Of_Designed_Ankyrin_Repeat_s_With_A_Redesigned_C-_Capping	135	F:protein_binding	NA	ec:2.7.1.107	PBRA_009294
Pldbra_eH_r1s032g11396	-1	67.0324	383.252	5.71691	9.65245e-05	transforming_growth_factor_induced	198	C:extracellular_space;_C:outer_membrane-bounded_periplasmic_space	NA	ec:4.99.1.8	PBRA_009295
Pldbra_eH_r1s032g11397	-1	7.79934	45.628	5.85112	0.000403033	hypothetical_protein_PBRA_009296	118	NA	NA	NA	PBRA_009296
Pldbra_eH_r1s032g11399	-1	52.8681	164.047	3.10248	0.00146835	hypothetical_protein_PBRA_009298	129	NA	NA	NA	PBRA_009298
Pldbra_eH_r1s032g11400	-1	7.29006	15.0783	2.06533	0.000431158	lon_protease_homolog_mitochondrial-like	342	F:nucleotide_binding;_F:DNA_binding;_F:ATP-dependent_peptidase_activity;_F:serine-type_endopeptidase_activity;_F:ATP_binding;_C:mitochondrion;_C:mitochondrial_matrix;_P:proteolysis;_P:protein_quality_control_for_misfolded_or_incompletely_synthesized_proteins;_P:mitochondrion_organization;_F:peptidase_activity;_F:serine-type_peptidase_activity;_F:hydrolase_activity;_F:ATPase_activity;_P:protein_ca…	NA	ec:3.6.1;ec:3.6.1.3;ec:3.6.1.15;ec:3.4.21.53	PBRA_009299
Pldbra_eH_r1s032g11408	-1	2.123	8.90724	4.12203	7.90525e-05	---NA---	35	NA	NA	NA	NA
Pldbra_eH_r1s032g11412	-1	4.9018	14.7954	3.01395	0.00194894	---NA---	49	NA	NA	NA	NA
Pldbra_eH_r1s032g11428	-1	44.5533	67.1793	1.50966	0.000545549	hypothetical_protein_PBRA_009065	241	NA	NA	NA	PBRA_009065
Pldbra_eH_r1s032g11432	-1	2.172	7.52786	3.50524	0.000123138	glutathione_S-transferase	211	F:protein_binding	NA	ec:1.8.1.8;ec:2.5.1.18;ec:1.5.4.1	PBRA_009069
Pldbra_eH_r1s032g11434	-1	1.00736	2.84183	2.77974	0.00052672	hypothetical_protein_PBRA_009071	194	NA	NA	NA	PBRA_009071
Pldbra_eH_r1s032g11439	-1	0.835969	3.44186	3.98484	0.000678331	extracellular_solute-binding_family_1	658	F:G-protein_coupled_GABA_receptor_activity;_P:G-protein_coupled_glutamate_receptor_signaling_pathway;_C:integral_component_of_membrane	NA	ec:2.5.1.2	PBRA_009077
Pldbra_eH_r1s032g11440	-1	0	0.389333	39.0658	0.00061393	hypothetical_protein_PBRA_009076	348	NA	NA	NA	PBRA_009076
Pldbra_eH_r1s032g11450	-1	2.11781	5.28644	2.49229	0.00610627	pro_convertase_subtilisin_kexin_type_5-like	3806	F:protein_binding;_C:integral_component_of_membrane	NA	ec:2.7.10.1;ec:3.2.1.133	PBRA_009688,
Pldbra_eH_r1s032g11454	-1	2.46554	7.48749	3.02152	0.000152341	hypothetical_protein_PBRA_009138	476	F:nucleic_acid_binding;_F:aspartic-type_endopeptidase_activity;_P:proteolysis;_P:DNA_integration	NA	NA	PBRA_009138
Pldbra_eH_r1s033g11474	-1	1.30617	2.85121	2.16468	0.00546719	RING_zinc_finger_domain_superfamily	102	C:membrane	NA	NA	PBRA_004442
Pldbra_eH_r1s033g11477	-1	0.224883	0.881208	3.53818	0.00101529	kinesin_KIF16B	448	F:protein_binding;_F:phosphatidylinositol_binding	NA	ec:2.1.1.125;ec:3.1.4.4	PBRA_001340,
Pldbra_eH_r1s033g11498	-1	51.8854	98.6732	1.90139	0.00414572	alpha-xylosidase_1-like	916	F:motor_activity;_F:hydrolase_activity;_hydrolyzing_O-glycosyl_compounds;_F:protein_tyrosine_phosphatase_activity;_P:carbohydrate_metabolic_process;_P:tyrosine_metabolic_process;_C:myosin_complex;_F:carbohydrate_binding;_P:peptidyl-tyrosine_dephosphorylation	Protein-serine/threonine_phosphatase;_Protein-tyrosine-phosphatase;_4-nitrophenylphosphatase;_Nucleoside-triphosphate_phosphatase	ec:3.2.1.21;ec:3.2.1.3	PBRA_004425
Pldbra_eH_r1s033g11501	-1	12.6728	40.3182	3.17137	6.52786e-05	hypothetical_protein_PBRA_004422	184	NA	NA	NA	PBRA_004422
Pldbra_eH_r1s033g11505	-1	10.0195	24.2393	2.42409	0.00385905	Glycosyltransferase_uncharacterized	466	F:transferase_activity;_transferring_glycosyl_groups	NA	ec:2.4.2.38	PBRA_004418
Pldbra_eH_r1s033g11509	-1	0.237545	1.18595	4.81327	0.000891897	hypothetical_protein_PBRA_004415	101	F:ion_channel_activity;_C:integral_component_of_membrane;_P:ion_transmembrane_transport	NA	NA	PBRA_004415
Pldbra_eH_r1s033g11521	-1	3.37453	7.81246	2.28812	0.000943464	ADP-ribosylation_factor_GTPase_activating_1	229	F:GTPase_activator_activity;_P:signal_transduction;_P:positive_regulation_of_GTPase_activity;_F:metal_ion_binding	NA	ec:2.7.10.2	PBRA_004409
Pldbra_eH_r1s033g11524	-1	78.1895	129.196	1.652	0.00828891	acyl-_dehydrogenase_oxidase_C-terminal	371	F:acyl-CoA_dehydrogenase_activity;_P:obsolete_electron_transport;_F:flavin_adenine_dinucleotide_binding;_P:oxidation-reduction_process	Acting_on_the_CH-CH_group_of_donors	ec:1.3.99.3;ec:1.3.8.10;ec:1.3.8.10	PBRA_004407
Pldbra_eH_r1s033g11529	-1	2.92781	11.229	3.82654	0.000771429	---NA---	178	NA	NA	NA	NA
Pldbra_eH_r1s033g11533	-1	16.336	45.4184	2.77913	0.00208518	centrin_2	176	F:calcium_ion_binding	NA	ec:2.7.6.5	PBRA_004400
Pldbra_eH_r1s033g11535	-1	4.96482	8.84214	1.78901	0.000382047	hypothetical_protein_PBRA_004399	597	NA	NA	NA	PBRA_004399
Pldbra_eH_r1s033g11554	-1	4.75429	15.3918	3.2431	0.000222427	hypothetical_protein_PBRA_009000	430	NA	NA	NA	PBRA_009000
Pldbra_eH_r1s033g11555	-1	2.85258	9.68935	3.391	0.00101187	plastidic_triose-phosphate_phosphate_translocator	346	C:integral_component_of_membrane	NA	NA	PBRA_009001
Pldbra_eH_r1s033g11580	-1	7.25352	20.2856	2.79045	0.000933304	cysteine_dioxygenase_type_1	208	F:iron_ion_binding;_F:oxidoreductase_activity;_acting_on_single_donors_with_incorporation_of_molecular_oxygen;_incorporation_of_two_atoms_of_oxygen;_P:oxidation-reduction_process	Acting_on_single_donors_with_incorporation_of_molecular_oxygen_(oxygenases)._The_oxygen_incorporated_need_not_be_derived_from_O(2)	ec:1.13.11;ec:1.13.11.20	PBRA_009023
Pldbra_eH_r1s034g11598	-1	1.69003	4.94194	2.92358	0.0023515	kinesin_heavy_chain	827	F:microtubule_motor_activity;_F:ATP_binding;_C:microtubule;_P:microtubule-based_movement;_F:microtubule_binding;_C:tubulin_complex	Nucleoside-triphosphate_phosphatase	ec:3.6.1;ec:3.6.1.15	PBRA_008004
Pldbra_eH_r1s034g11599	-1	3.72973	11.8007	3.15013	0.000302328	WD-40_repeat_domain-containing	618	F:protein_binding	NA	NA	PBRA_008005
Pldbra_eH_r1s034g11608	-1	7.9185	23.2788	2.93916	4.90745e-05	[Naegleria_gruberi]	1743	F:zinc_ion_binding;_C:membrane;_C:integral_component_of_membrane;_P:nitrate_assimilation;_F:metal_ion_binding	NA	NA	PBRA_003139
Pldbra_eH_r1s034g11613	-1	29.5222	52.9084	1.79298	0.00108963	phosphatidylinositol_3;4;5-trisphosphate_3-phosphatase_and_dual-specificity_phosphatase_PTEN	395	F:protein_tyrosine_phosphatase_activity;_P:tyrosine_metabolic_process;_P:peptidyl-tyrosine_dephosphorylation	Protein-serine/threonine_phosphatase;_Protein-tyrosine-phosphatase;_4-nitrophenylphosphatase	ec:3.1.3.48;ec:3.1.3.48;ec:3.1.1.4	PBRA_008016
Pldbra_eH_r1s034g11615	-1	0.767273	2.32038	2.91852	0.0068335	pyridine_nucleotide-disulfide_oxidoreductase	396	C:integral_component_of_membrane;_F:oxidoreductase_activity;_P:oxidation-reduction_process	NA	ec:1.8.2.3	PBRA_008017
Pldbra_eH_r1s034g11624	-1	26.3146	111.247	4.22348	3.09207e-05	Baculoviral_IAP_repeat-containing_6	418	NA	NA	ec:6.3.2.19	PBRA_008025
Pldbra_eH_r1s035g11646	-1	1.2962	2.92542	2.2247	0.00557334	hypothetical_protein_PBRA_009357	128	F:protein_kinase_activity;_F:ATP_binding;_P:protein_phosphorylation	NA	NA	PBRA_009357
Pldbra_eH_r1s035g11687	-1	0.412426	1.89104	4.34633	0.00357017	hypothetical_protein_PBRA_008189	344	NA	NA	ec:3.4.11.18	PBRA_008189
Pldbra_eH_r1s035g11711	-1	3.73915	14.1866	3.79628	8.75029e-07	probable_phospholipid-transporting_ATPase_7_isoform_X1	873	F:magnesium_ion_binding;_F:phospholipid-translocating_ATPase_activity;_F:ATP_binding;_P:cation_transport;_P:aminophospholipid_transport;_C:integral_component_of_membrane;_P:phospholipid_translocation	Adenosinetriphosphatase;_Phospholipid-translocating_ATPase;_Nucleoside-triphosphate_phosphatase	ec:3.6.1;ec:3.6.1.3;ec:3.6.3.1;ec:3.6.1.15;ec:3.1.3.96	PBRA_008211
Pldbra_eH_r1s035g11712	-1	5.58133	16.0293	2.86713	0.00063343	transmembrane_protein	529	F:magnesium_ion_binding;_F:phospholipid-translocating_ATPase_activity;_F:ATP_binding;_P:cation_transport;_P:aminophospholipid_transport;_C:integral_component_of_membrane;_P:phospholipid_translocation	Adenosinetriphosphatase;_Phospholipid-translocating_ATPase;_Nucleoside-triphosphate_phosphatase	ec:3.6.1;ec:3.6.1.3;ec:3.6.3.1;ec:3.6.1.15;ec:3.1.3.96	PBRA_008211
Pldbra_eH_r1s035g11713	-1	0.16501	0.726872	4.38073	0.00404099	hypothetical_protein_PBRA_003511	677	C:membrane;_C:integral_component_of_membrane	NA	NA	PBRA_003511
Pldbra_eH_r1s035g11725	-1	14.3621	36.2834	2.5247	0.00355331	hypothetical_protein_PBRA_008221	178	NA	NA	NA	PBRA_008221
Pldbra_eH_r1s035g11730	-1	10.2011	27.3199	2.67337	0.000123623	hypothetical_protein_PBRA_008228	501	NA	NA	NA	PBRA_008228
Pldbra_eH_r1s035g11734	-1	3.40031	6.21162	1.83046	0.00112438	Sn1-specific_diacylglycerol_lipase_beta	639	P:lipid_metabolic_process;_C:integral_component_of_membrane;_F:hydrolase_activity	NA	ec:3.1.1.73	PBRA_008230
Pldbra_eH_r1s035g11735	-1	0.905262	2.84803	3.17896	0.0034102	hypothetical_protein_PBRA_008231	319	NA	NA	NA	PBRA_008231
Pldbra_eH_r1s035g11738	-1	0.285004	0.853412	2.84005	0.00786541	---NA---	501	NA	NA	NA	NA
Pldbra_eH_r1s035g11740	-1	4.36494	13.7545	3.14997	0.000274946	hypothetical_protein_PBRA_008235	79	C:integral_component_of_membrane	NA	NA	PBRA_008235
Pldbra_eH_r1s036g11751	-1	0.675045	2.6233	3.75959	0.000122609	inositol_5-phosphatase	721	F:hydrolase_activity;_P:phosphatidylinositol_dephosphorylation	NA	ec:2.7.7.49	PBRA_007923
Pldbra_eH_r1s036g11755	-1	6.16585	11.7173	1.90106	0.00247887	putative_NIMA-related_kinase	250	F:protein_kinase_activity;_F:ATP_binding;_P:protein_phosphorylation;_P:signal_transduction	NA	ec:2.7.11.10	PBRA_007926
Pldbra_eH_r1s036g11757	-1	10.8745	31.373	2.88484	4.03121e-05	Ornithine_carbamoyltransferase	323	F:aspartate_carbamoyltransferase_activity;_P:'de_novo'_pyrimidine_nucleobase_biosynthetic_process;_P:alanine_metabolic_process;_P:aspartate_metabolic_process;_C:aspartate_carbamoyltransferase_complex;_F:amino_acid_binding	Aspartate_carbamoyltransferase	ec:2.1.3.2;ec:2.1.3.9;ec:2.1.3.9	PBRA_007928
Pldbra_eH_r1s036g11779	-1	26.485	43.959	1.65927	0.000661149	hypothetical_protein_PBRA_007796	90	NA	NA	NA	PBRA_007816
Pldbra_eH_r1s036g11784	-1	2.15131	4.63525	2.15531	0.00396434	pre-mRNA_cleavage_complex_II_protein_Clp1	232	F:magnesium_ion_transmembrane_transporter_activity;_C:integral_component_of_membrane;_P:magnesium_ion_transmembrane_transport	NA	NA	PBRA_007951
Pldbra_eH_r1s036g11799	-1	70.5828	96.2292	1.36143	3.602e-05	amino_acid_permease	521	P:amino_acid_transmembrane_transport;_F:amino_acid_transmembrane_transporter_activity;_C:integral_component_of_membrane	NA	NA	PBRA_007962
Pldbra_eH_r1s036g11817	-1	0.610139	1.45487	2.50509	0.00732952	NO-inducible_flavohemoprotein	238	F:ionotropic_glutamate_receptor_activity;_F:oxygen_carrier_activity;_P:ion_transport;_P:chemical_synaptic_transmission;_P:oxygen_transport;_C:integral_component_of_membrane;_F:heme_binding;_P:ionotropic_glutamate_receptor_signaling_pathway;_F:metal_ion_binding	NA	ec:1.14.12.17;ec:2.7.11.15	PBRA_007975
Pldbra_eH_r1s036g11826	-1	6.41162	13.6814	2.12889	5.73268e-05	hypothetical_protein_PBRA_007983	418	P:lipid_metabolic_process;_F:hydrolase_activity	NA	ec:3.1.1.73	PBRA_007983
Pldbra_eH_r1s036g11829	-1	2.3919	5.34706	2.25302	0.00574602	protein_c7orf62_like_protein	243	P:blue_light_signaling_pathway;_F:blue_light_photoreceptor_activity;_F:FAD_binding	NA	NA	PBRA_007986
Pldbra_eH_r1s037g11856	-1	132.706	196.029	1.47668	0.0052982	Bleomycin_hydrolase	377	F:DNA_binding;_F:cysteine-type_endopeptidase_activity;_P:proteolysis	Acting_on_peptide_bonds_(peptidases)	ec:3.4.22;ec:3.4;ec:3.4.22.40	PBRA_009268
Pldbra_eH_r1s037g11858	-1	0.588971	1.3059	2.17577	0.00683152	hypothetical_protein_PBRA_009535	111	NA	NA	NA	PBRA_009535
Pldbra_eH_r1s037g11868	-1	0.661088	2.00207	2.89967	0.00020964	hypothetical_protein_PBRA_009258	175	NA	NA	NA	PBRA_009258
Pldbra_eH_r1s037g11899	-1	1.70678	6.75692	3.97706	0.000784179	intraflagellar_transport_protein_22_homolog	184	NA	NA	NA	PBRA_008769
Pldbra_eH_r1s037g11906	-1	1.281	3.57001	2.72712	0.00572036	phosphate_ABC_transporter_substrate-binding_protein_PstS	974	F:G-protein_coupled_GABA_receptor_activity;_P:G-protein_coupled_glutamate_receptor_signaling_pathway;_P:phosphate_ion_transmembrane_transport;_F:phosphate_ion_binding;_C:ATP-binding_cassette_(ABC)_transporter_complex	NA	ec:3.1.3.1	PBRA_008775
Pldbra_eH_r1s038g11925	-1	34.9539	107.463	3.07382	0.000440846	hypothetical_protein_PBRA_008133	115	NA	NA	NA	PBRA_008133
Pldbra_eH_r1s038g11934	-1	0.803466	2.48979	3.00167	0.00144393	hypothetical_protein_PBRA_008138	505	NA	NA	NA	PBRA_008138
Pldbra_eH_r1s038g11941	-1	4.95908	12.5345	2.53245	0.00215092	putative_transmembrane_protein	1330	P:chemotaxis;_C:membrane;_C:integral_component_of_membrane	NA	NA	PBRA_008142
Pldbra_eH_r1s038g11952	-1	0.709594	1.68918	2.17653	0.00714897	AChain_A;_Crystal_Structure_Of_Engineered_Protein._Northeast_Structural_Genomics_Consortium_(nesg)_Target_Or464.	591	F:protein_binding	NA	NA	PBRA_008148,
Pldbra_eH_r1s038g11954	-1	14.1023	46.3027	3.28428	2.85645e-05	Dyneins_heavy_chain	4161	P:cilium_or_flagellum-dependent_cell_motility;_F:microtubule_motor_activity;_F:ATP_binding;_C:axonemal_dynein_complex;_C:microtubule;_P:microtubule-based_movement;_F:ATPase_activity	Adenosinetriphosphatase;_Nucleoside-triphosphate_phosphatase	ec:3.6.1;ec:3.6.1.3;ec:3.6.1.15;ec:3.1.21.4	PBRA_008150
Pldbra_eH_r1s038g11968	-1	5.48896	16.2153	2.95282	0.000491377	---NA---	194	NA	NA	ec:2.7.10.2	NA
Pldbra_eH_r1s038g11969	-1	2.54864	6.92354	2.70701	0.00376127	---NA---	56	NA	NA	NA	NA
Pldbra_eH_r1s038g11970	-1	1.98466	6.93461	3.462	2.14809e-05	---NA---	88	NA	NA	NA	NA
Pldbra_eH_r1s038g11971	-1	2.62895	7.91888	3.01608	0.00011837	---NA---	114	NA	NA	NA	NA
Pldbra_eH_r1s038g11972	-1	11.4484	31.6002	2.76415	0.00100176	kinesin-like_protein_KIF13B	889	F:microtubule_motor_activity;_F:ATP_binding;_C:microtubule;_P:microtubule-based_movement;_F:microtubule_binding;_C:tubulin_complex	Nucleoside-triphosphate_phosphatase	ec:3.6.1;ec:3.6.1.15;ec:2.7.12.1	PBRA_008163
Pldbra_eH_r1s038g11974	-1	1.70629	3.90017	2.27972	0.0027537	hypothetical_protein_PBRA_008166	174	NA	NA	NA	PBRA_008166
Pldbra_eH_r1s039g11991	-1	10.6426	26.1573	2.45999	0.00333721	Hpt_sensor_hybrid_histidine_kinase	821	F:phosphorelay_sensor_kinase_activity;_P:phosphorelay_signal_transduction_system;_C:intracellular;_C:protein_histidine_kinase_complex;_C:integral_component_of_membrane;_P:signal_transduction_by_protein_phosphorylation	Histidine_kinase	ec:2.7.3;ec:2.7.13.3;ec:2.7.11.1;ec:2.7.13.3;ec:2.7.13.3	PBRA_008247
Pldbra_eH_r1s039g11992	-1	4.67477	23.5585	5.03062	0.000418129	hypothetical_protein_PBRA_008248	655	NA	NA	NA	PBRA_008248
Pldbra_eH_r1s039g11994	-1	71.0835	380.383	5.35083	0.000143017	hypothetical_protein_PBRA_008250	204	NA	NA	NA	PBRA_008250
Pldbra_eH_r1s039g11996	-1	0.807552	3.08292	3.75983	4.31326e-05	hypothetical_protein_PBRA_008252	603	NA	NA	NA	PBRA_008252
Pldbra_eH_r1s039g12008	-1	11.0995	20.0366	1.80615	0.00115641	MORN_repeat-containing_protein	229	NA	NA	NA	PBRA_008261
Pldbra_eH_r1s039g12012	-1	0.0637108	0.55851	6.59674	0.000615009	---NA---	101	NA	NA	NA	PBRA_004480
Pldbra_eH_r1s040g12083	-1	0.519059	2.83058	5.69266	0.000261703	P-loop_containing_nucleoside_triphosphate_hydrolase_protein	1371	F:ATP_binding;_C:integral_component_of_membrane;_F:ATPase_activity;_coupled_to_transmembrane_movement_of_substances;_P:transmembrane_transport	Adenosinetriphosphatase;_Nucleoside-triphosphate_phosphatase	ec:3.6.1;ec:3.6.1.3;ec:3.6.1.15;ec:3.6.3.47;ec:3.6.3.43	PBRA_008883
Pldbra_eH_r1s040g12084	-1	1.85704	8.61703	4.57529	0.000134088	hypothetical_protein_PBRA_008884	278	NA	NA	NA	PBRA_008884
Pldbra_eH_r1s040g12090	-1	36.2154	58.8492	1.62445	0.00464813	hypothetical_protein_PBRA_008888	577	F:binding	NA	NA	PBRA_008888
Pldbra_eH_r1s040g12103	-1	5.52654	11.6976	2.12002	0.00117587	---NA---	191	NA	NA	NA	NA
Pldbra_eH_r1s041g12153	-1	0.385156	1.1706	3.08719	0.00286114	FAD-binding_oxidoreductase	252	F:oxidoreductase_activity;_F:flavin_adenine_dinucleotide_binding;_P:oxidation-reduction_process	NA	ec:1.12.1.2	PBRA_001336
Pldbra_eH_r1s042g12174	-1	14.0366	43.4368	3.09301	0.00216045	hypothetical_protein_PBRA_008666	136	NA	NA	NA	PBRA_008666
Pldbra_eH_r1s042g12180	-1	1.55349	5.79244	3.65775	0.000587228	calcium/calmodulin-dependent_protein_kinase_type_IV-like	418	F:protein_kinase_activity;_F:ATP_binding;_P:protein_phosphorylation	NA	ec:2.7.11.10	PBRA_008661
Pldbra_eH_r1s042g12204	-1	5.8455	10.1304	1.72252	0.00222924	B9_domain-containing_protein_1	199	NA	NA	NA	PBRA_008640
Pldbra_eH_r1s043g12265	-1	0.574845	1.55516	2.74381	0.00424991	50S_ribosomal_protein_L6	176	F:structural_constituent_of_ribosome;_C:ribosome;_P:translation;_F:rRNA_binding;_P:ribosome_biogenesis	NA	NA	NA
Pldbra_eH_r1s044g12274	-1	3.0822	9.64953	3.11513	0.000278164	predicted_protein	488	C:integral_component_of_membrane	NA	NA	PBRA_009227
Pldbra_eH_r1s044g12275	-1	3.72998	9.99141	2.67169	0.001099	vam6/Vps39-like_protein	843	F:protein_binding;_P:vesicle-mediated_transport	NA	ec:2.7.11.1	PBRA_009226
Pldbra_eH_r1s044g12283	-1	30.741	50.1073	1.62816	0.00237917	Crinkler_(CRN)	556	F:protein_kinase_activity;_F:ATP_binding;_P:protein_phosphorylation	NA	ec:2.7.11.10	PBRA_009220
Pldbra_eH_r1s044g12287	-1	7.80857	24.3472	3.11992	0.000994049	hypothetical_protein_PBRA_009218	120	NA	NA	NA	PBRA_009218
Pldbra_eH_r1s044g12304	-1	4.36484	9.89578	2.26003	0.0064322	putative_membrane_protein	282	C:integral_component_of_membrane	NA	NA	PBRA_009449
Pldbra_eH_r1s044g12312	-1	4.81316	14.6551	3.02677	0.00102669	AarF/ABC1/UbiB_kinase_family_protein	1132	F:protein_kinase_activity;_F:ATP_binding;_P:protein_phosphorylation;_C:membrane;_C:integral_component_of_membrane	NA	ec:2.7.1.107	PBRA_009452
Pldbra_eH_r1s044g12315	-1	0.0987567	0.598654	5.30775	0.00100483	---NA---	57	NA	NA	NA	NA
Pldbra_eH_r1s045g12328	-1	4.07331	9.96753	2.43865	0.00280522	G-protein-coupled_receptor__family_3_protein_5	836	F:G-protein_coupled_GABA_receptor_activity;_P:chemotaxis;_P:G-protein_coupled_glutamate_receptor_signaling_pathway;_C:integral_component_of_membrane	NA	NA	PBRA_008959
Pldbra_eH_r1s045g12346	-1	39.8748	110.131	2.76221	0.000700951	hypothetical_protein_PBRA_008942	387	P:carbohydrate_metabolic_process;_P:nitrogen_compound_metabolic_process;_F:chitin_binding;_F:hydrolase_activity;_acting_on_carbon-nitrogen_(but_not_peptide)_bonds	NA	ec:3.2.1.14;ec:1.1.1.141	PBRA_008942
Pldbra_eH_r1s045g12356	-1	3.08569	11.1388	3.58104	0.000258371	hypothetical_protein_PBRA_008934	189	C:integral_component_of_membrane	NA	NA	PBRA_008934
Pldbra_eH_r1s046g12375	-1	3.84603	9.73177	2.51566	0.00384892	calcium-dependent_protein_5	185	F:calcium_ion_binding	NA	ec:2.7.6.5	PBRA_008514
Pldbra_eH_r1s046g12379	-1	1.35249	3.30103	2.42822	0.00311393	hypothetical_protein_PBRA_008520	235	F:nucleic_acid_binding;_P:DNA_integration	NA	NA	PBRA_008520
Pldbra_eH_r1s046g12387	-1	27.5783	41.2561	1.49602	0.00598782	oxoglutarate_dehydrogenase_(succinyl-transferring);_E1_component	879	F:oxoglutarate_dehydrogenase_(succinyl-transferring)_activity;_P:tricarboxylic_acid_cycle;_P:lysine_catabolic_process;_P:tryptophan_metabolic_process;_F:thiamine_pyrophosphate_binding;_C:oxoglutarate_dehydrogenase_complex	Oxoglutarate_dehydrogenase_(succinyl-transferring)	ec:1.2.4.2;ec:2.3.1.61;ec:2.3.1.61	PBRA_009329
Pldbra_eH_r1s046g12393	-1	12.3362	41.8428	3.39535	0.00224091	Histidine_kinase_A	1164	F:protein_binding	NA	ec:2.7.10.2	PBRA_009335,
Pldbra_eH_r1s047g12405	-1	44.3559	185.198	4.17368	6.55358e-06	thioredoxin-like_protein	230	F:antioxidant_activity;_F:oxidoreductase_activity;_P:oxidation-reduction_process;_P:cellular_oxidant_detoxification	NA	ec:1.8.1.8;ec:1.11.1.15	PBRA_008464
Pldbra_eH_r1s047g12407	-1	5.50277	12.2907	2.23305	0.000582103	eh_domain_protein	316	NA	NA	NA	PBRA_008466,
Pldbra_eH_r1s047g12410	-1	6.86303	15.6222	2.27669	0.00685552	Bardet-Biedl_syndrome_7_protein_homolog	767	F:protein_binding	NA	NA	PBRA_008467
Pldbra_eH_r1s048g12447	-1	0.661984	2.51119	3.7379	0.000108763	hypothetical_protein_PBRA_001854	1116	C:membrane;_C:integral_component_of_membrane	NA	NA	PBRA_001854
Pldbra_eH_r1s049g12489	-1	1.12247	3.70927	3.31142	0.000101124	RHOMBOID-like_protein_4	280	F:serine-type_endopeptidase_activity;_P:proteolysis;_C:integral_component_of_membrane	Acting_on_peptide_bonds_(peptidases)	ec:3.4.21;ec:3.4.21.105	PBRA_008065
Pldbra_eH_r1s049g12493	-1	3.17173	8.82177	2.78458	0.000273952	ring_finger_protein_11_(sid_1669)_(nedd4_ww_domain-binding_protein_2);_putative	295	F:transferase_activity;_P:cellular_protein_metabolic_process	NA	NA	PBRA_008067
Pldbra_eH_r1s050g12503	-1	2.14448	5.76263	2.64124	0.00357257	tyrosine-protein_kinase_CSK;_variant_4	162	F:protein_binding	NA	NA	PBRA_007743
Pldbra_eH_r1s051g12539	-1	3.31347	6.83263	2.0546	0.00751251	hypothetical_protein_PBRA_009479	448	NA	NA	NA	PBRA_009479
Pldbra_eH_r1s051g12541	-1	0.298813	0.942686	3.20142	0.00303741	hypothetical_protein_PBRA_000771	176	NA	NA	NA	PBRA_000771
Pldbra_eH_r1s051g12542	-1	1.32626	3.79313	2.83829	0.00636882	subtilisin-like_serine_peptidase	885	F:serine-type_endopeptidase_activity;_P:proteolysis	Acting_on_peptide_bonds_(peptidases)	ec:3.4.21;ec:3.4.21.103	PBRA_009476
Pldbra_eH_r1s052g12550	-1	119.535	187.026	1.56468	0.000619763	Adaptor_protein_complex_2_subunit_alpha_1	970	C:clathrin-coated_pit;_P:intracellular_protein_transport;_F:protein_transporter_activity;_C:clathrin_adaptor_complex;_F:clathrin_adaptor_activity;_P:clathrin-dependent_endocytosis	NA	NA	PBRA_008409
Pldbra_eH_r1s052g12557	-1	0.354847	2.91959	7.89324	0.000131129	hypothetical_protein_PBRA_009205	242	F:protein_binding	NA	ec:1.14.11.27	PBRA_009205
Pldbra_eH_r1s052g12561	-1	1.86641	4.40907	2.3892	0.00791202	hypothetical_protein_PBRA_009593	201	F:protein_dimerization_activity	NA	NA	PBRA_009593
Pldbra_eH_r1s053g12573	-1	0.862191	2.18509	2.3953	0.00154867	hypothetical_protein_PBRA_009512	61	NA	NA	NA	PBRA_009512
Pldbra_eH_r1s053g12574	-1	18.7183	70.2088	3.74926	5.65135e-05	tetratricopeptide_repeat_protein	200	F:protein_binding	NA	NA	PBRA_009513
Pldbra_eH_r1s054g12587	-1	187.231	281.695	1.50453	0.00154271	hypothetical_protein_PBRA_007714	533	NA	NA	NA	PBRA_007714
Pldbra_eH_r1s055g12610	-1	1.67769	4.75522	2.81351	0.00064965	hypothetical_protein_PBRA_009138	457	F:nucleic_acid_binding;_F:aspartic-type_endopeptidase_activity;_P:proteolysis;_P:DNA_integration	NA	NA	PBRA_009138
Pldbra_eH_r1s056g12619	-1	3.22772	9.41857	2.92029	0.000747569	putative_WD_repeat-containing_protein	360	F:protein_binding	NA	NA	PBRA_008794
Pldbra_eH_r1s056g12620	-1	15.751	76.6769	4.86624	0.000314374	probable_RNA-binding_protein_ARP1_[Dendrobium_catenatum]	172	F:nucleic_acid_binding	NA	ec:5.2.1.8	PBRA_008795
Pldbra_eH_r1s058g12634	-1	4.63549	12.6933	2.73773	0.00280842	peptidase_M14	326	P:metabolic_process;_F:hydrolase_activity;_acting_on_ester_bonds	NA	ec:3.5.1.114	PBRA_009669
Pldbra_eH_r1s058g12635	-1	1.19665	3.7035	3.12315	0.00695441	peptidase_M14	118	P:metabolic_process;_F:hydrolase_activity;_acting_on_ester_bonds	NA	NA	PBRA_009669
Pldbra_eH_r1s060g12650	-1	0.147612	0.528271	3.82543	0.00722158	---NA---	310	NA	NA	NA	NA
Pldbra_eH_r1s061g12656	-1	0.0825051	0.430327	5.09777	0.00220244	hypothetical_protein_PBRA_009680	95	F:nucleic_acid_binding;_C:nucleus;_P:DNA_integration	NA	ec:3.6.4.12	PBRA_009680
Pldbra_eH_r1s062g12663	-1	19.587	28.6576	1.45993	0.00457182	elongation_factor_1-alpha	156	F:GTPase_activity;_F:GTP_binding	Nucleoside-triphosphate_phosphatase	NA	PBRA_008045
Pldbra_eH_r1s063g12677	-1	1.45772	3.81339	2.65993	0.000371306	hypothetical_protein_PBRA_009584	664	F:zinc_ion_binding	NA	NA	PBRA_009584
Pldbra_eH_r1s071g12717	-1	1.3463	3.39009	2.53673	0.00704374	hypothetical_protein_PBRA_009687	758	F:DNA_binding;_P:DNA_recombination;_P:DNA_integration	NA	NA	PBRA_009687
Pldbra_eH_r1s081g12749	-1	0.0262223	0.505281	14.1978	0.00269517	hypothetical_protein_PBRA_009681	995	NA	NA	ec:3.4.23.47	PBRA_009681
Pldbra_eH_r1s089g12773	-1	0.137392	1.0712	6.62947	1.52688e-05	hypothetical_protein_PBRA_009696	179	C:integral_component_of_membrane	NA	NA	PBRA_009696
Pldbra_eH_r1s096g12783	-1	3.00119	6.59837	2.21249	0.00167346	hypothetical_protein_PBRA_009702	224	F:endonuclease_activity;_F:exonuclease_activity;_P:nucleic_acid_phosphodiester_bond_hydrolysis	NA	ec:2.7.7.49	PBRA_009702
Pldbra_eH_r1s001g00064	1	221.255	178.545	1.23938	0.0024967	U2_small_nuclear_ribonucleo_A	237	F:protein_binding;_C:nucleoplasm;_C:spliceosomal_complex	NA	NA	PBRA_003833
Pldbra_eH_r1s001g00076	1	128.761	100.894	1.27644	0.00666279	serine_threonine_kinase	451	F:protein_serine/threonine_kinase_activity;_F:ATP_binding;_P:protein_phosphorylation;_P:serine_family_amino_acid_metabolic_process;_C:intracellular_part	Transferring_phosphorus-containing_groups	ec:2.7.11	PBRA_003820
Pldbra_eH_r1s001g00084	1	1265.87	896.24	1.4125	0.000194667	delta-6_elongase	299	P:fatty_acid_biosynthetic_process;_C:integral_component_of_membrane;_F:3-oxo-arachidoyl-CoA_synthase_activity;_F:3-oxo-cerotoyl-CoA_synthase_activity;_F:3-oxo-lignoceronyl-CoA_synthase_activity;_F:very-long-chain_3-ketoacyl-CoA_synthase_activity	Very-long-chain_3-oxoacyl-CoA_synthase	ec:2.3.1.199	PBRA_003813
Pldbra_eH_r1s001g00110	1	98.0242	76.9447	1.27514	0.00210373	rho_GTPase-activating_17	637	F:GTPase_activator_activity;_P:signal_transduction;_P:positive_regulation_of_GTPase_activity	NA	ec:3.1.3.36;ec:2.7.10.2	PBRA_003792
Pldbra_eH_r1s001g00157	1	771.061	588.918	1.30929	0.0081294	60S_ribosomal_L35	123	P:maturation_of_LSU-rRNA_from_tricistronic_rRNA_transcript_(SSU-rRNA;_5.8S_rRNA;_LSU-rRNA);_F:mRNA_binding;_F:structural_constituent_of_ribosome;_P:translation;_C:membrane;_C:cytosolic_large_ribosomal_subunit;_F:ribonucleoprotein_complex_binding;_P:cellular_response_to_UV-B	NA	NA	NA
Pldbra_eH_r1s001g00165	1	76.9421	60.7094	1.26779	0.00630917	tRNA_(cytidine(32)_guanosine(34)-2_-O)-methyltransferase	342	P:tRNA_nucleoside_ribose_methylation;_P:cytoplasmic_translation;_C:cytoplasm;_F:tRNA_methyltransferase_activity	NA	ec:2.1.1;ec:2.7.7.48;ec:2.1.1.300	PBRA_003747
Pldbra_eH_r1s001g00189	1	1287.25	974.8	1.32051	0.00258532	60S_ribosomal_L11-1	177	F:structural_constituent_of_ribosome;_C:ribosome;_P:translation;_P:ribosome_biogenesis	NA	NA	PBRA_003726
Pldbra_eH_r1s001g00229	1	106.908	86.1649	1.24032	0.00683363	rac-like_GTP-binding_5	202	F:GTPase_activity;_F:GTP_binding;_C:nucleolus;_C:spindle;_C:plasma_membrane;_C:phragmoplast;_P:pollen_tube_growth;_P:regulation_of_exocytosis;_P:regulation_of_actin_filament_polymerization;_P:regulation_of_actin_filament_depolymerization;_F:GTPase_activating_protein_binding;_C:apical_part_of_cell;_P:establishment_of_vesicle_localization	Nucleoside-triphosphate_phosphatase	NA	PBRA_003694
Pldbra_eH_r1s001g00253	1	1230.26	989.31	1.24352	0.00827016	Signal_recognition_particle	237	NA	NA	NA	PBRA_003673
Pldbra_eH_r1s001g00275	1	677.019	511.956	1.32251	0.00307623	60S_ribosomal_L23	140	P:negative_regulation_of_transcription_by_RNA_polymerase_II;_F:transcription_coactivator_binding;_F:structural_constituent_of_ribosome;_C:nucleoplasm;_C:nucleolus;_P:rRNA_processing;_P:translational_initiation;_P:SRP-dependent_cotranslational_protein_targeting_to_membrane;_P:positive_regulation_of_cell_proliferation;_P:viral_transcription;_C:cytosolic_large_ribosomal_subunit;_C:extracellular_matr…	NA	NA	PBRA_003653
Pldbra_eH_r1s001g00290	1	586.85	464.44	1.26336	0.00353379	hypothetical_protein_PBRA_003637	436	C:membrane;_C:integral_component_of_membrane	NA	NA	PBRA_003637
Pldbra_eH_r1s001g00315	1	108.416	85.8952	1.26297	0.00254291	U3_small_nucleolar_RNA-interacting	451	F:protein_binding	NA	NA	PBRA_001405
Pldbra_eH_r1s001g00350	1	412.95	329.897	1.2519	0.00429749	prohibitin-_mitochondrial	275	C:membrane	NA	NA	PBRA_001442
Pldbra_eH_r1s001g00365	1	460.102	358.187	1.28452	0.00151201	hypothetical_protein_PBRA_001454	291	C:membrane;_C:integral_component_of_membrane	NA	NA	PBRA_001454
Pldbra_eH_r1s001g00368	1	53.2895	38.9411	1.3696	0.00153784	methyltransferase_C9orf114	286	NA	NA	NA	PBRA_001457
Pldbra_eH_r1s001g00437	1	88.0118	69.3942	1.26863	0.000476788	T-complex_1_subunit_beta	262	F:protein_binding	NA	NA	PBRA_001522
Pldbra_eH_r1s001g00442	1	207.741	166.281	1.24992	0.00680385	DTW_domain-containing	319	NA	NA	NA	PBRA_001526
Pldbra_eH_r1s001g00456	1	10163.4	8294.98	1.22525	0.0066224	elongation_factor_alpha	463	F:translation_elongation_factor_activity;_F:GTPase_activity;_F:GTP_binding;_C:ribosome;_P:regulation_of_translational_elongation	Nucleoside-triphosphate_phosphatase	ec:3.6.1;ec:3.6.1.15;ec:2.5.1.65	PBRA_001540
Pldbra_eH_r1s001g00500	1	209.378	169.663	1.23366	0.00338225	serine_arginine-rich_splicing_factor_2-like	171	F:RNA_binding	NA	ec:5.2.1.8	PBRA_001580
Pldbra_eH_r1s001g00537	1	31.8974	21.7825	1.46473	0.000120513	hypothetical_protein_PBRA_001612	210	NA	NA	NA	PBRA_001612
Pldbra_eH_r1s001g00538	1	1038.23	838.577	1.23808	0.00230983	hypothetical_protein_PBRA_001613	373	C:integral_component_of_membrane	NA	NA	PBRA_001613
Pldbra_eH_r1s001g00625	1	71.8052	54.5551	1.31618	0.00104751	18S_rRNA_biogenesis_RCL1	409	P:endonucleolytic_cleavage_of_tricistronic_rRNA_transcript_(SSU-rRNA;_5.8S_rRNA;_LSU-rRNA);_F:RNA-3'-phosphate_cyclase_activity;_F:endoribonuclease_activity;_C:nucleolus;_P:regulation_of_RNA_metabolic_process	RNA_3'-terminal-phosphate_cyclase_(ATP)	ec:6.5.1.5;ec:6.5.1.5	PBRA_001689
Pldbra_eH_r1s001g00649	1	481.154	374.3	1.28554	0.00452878	aspartyl-trna_synthetase	543	F:aspartate-tRNA_ligase_activity;_F:ATP_binding;_C:cytoplasm;_P:aspartyl-tRNA_aminoacylation;_P:alanine_metabolic_process;_P:aspartate_metabolic_process	Aspartate--tRNA_ligase	ec:6.1.1.12;ec:6.1.1;ec:2.3.2.3	PBRA_001709
Pldbra_eH_r1s001g00662	1	477.996	321.756	1.48566	0.00582406	hypothetical_protein_PBRA_001722	378	F:protein_binding	NA	ec:2.7.1.107	PBRA_001722
Pldbra_eH_r1s001g00668	1	176.973	140.24	1.26252	0.00473722	WD40_repeat	451	F:protein_binding	NA	NA	PBRA_001728
Pldbra_eH_r1s001g00669	1	115.499	94.5864	1.2216	0.00318419	geranylgeranyl_transferase_type-2_subunit_beta_isoform_X1	320	F:Rab_geranylgeranyltransferase_activity;_C:Rab-protein_geranylgeranyltransferase_complex;_P:protein_prenylation;_P:protein_geranylgeranylation	Protein_geranylgeranyltransferase_type_II	ec:2.5.1;ec:2.5.1.60	PBRA_001729
Pldbra_eH_r1s001g00691	1	26.2754	13.1746	1.9956	0.000513089	RING-H2_finger_ATL40-like	254	P:determination_of_adult_lifespan;_C:membrane;_C:integral_component_of_membrane	NA	NA	PBRA_001748
Pldbra_eH_r1s001g00737	1	232.895	179.167	1.29975	0.000913343	hypothetical_protein_PBRA_001791	305	F:nucleic_acid_binding	NA	NA	PBRA_001791
Pldbra_eH_r1s001g00759	1	59.7019	44.8566	1.3281	0.000394135	tRNA_dihydrouridine(20_20a)_synthase	346	P:tRNA_dihydrouridine_synthesis;_F:tRNA_dihydrouridine_synthase_activity;_F:flavin_adenine_dinucleotide_binding;_P:oxidation-reduction_process	NA	ec:1.3.1.91	PBRA_001809
Pldbra_eH_r1s002g00815	1	112.455	81.5101	1.37953	0.00195912	hypothetical_protein_PBRA_005125	204	NA	NA	ec:2.7.1.107	PBRA_005125
Pldbra_eH_r1s002g00817	1	176.59	126.099	1.40068	0.0035056	hypothetical_protein_PBRA_005126	267	NA	NA	ec:6.6.1.1	PBRA_005126
Pldbra_eH_r1s002g00855	1	164.509	124.16	1.32536	0.00636709	hypothetical_protein_PBRA_005154	568	NA	NA	ec:1.14.11.27	PBRA_005154
Pldbra_eH_r1s002g00860	1	405.881	312.547	1.2986	0.00380155	rRNA_biogenesis_RRP5_isoform_X1	2371	F:nucleic_acid_binding;_F:protein_binding;_C:nucleus;_P:mRNA_processing;_C:integral_component_of_membrane	NA	ec:3.1.26.12;ec:3.4.11.10	PBRA_005159
Pldbra_eH_r1s002g00905	1	317.611	270.58	1.17377	0.00462079	mitochondrial_presequence_translocase_subunit_Tim50	317	C:mitochondrial_inner_membrane_presequence_translocase_complex;_P:protein_transport	NA	ec:3.1.3.16;ec:3.1.3.96	PBRA_005198
Pldbra_eH_r1s002g00915	1	271.611	229.104	1.18528	0.00761777	endothelial_monocyte-activating_polypeptide_II_precursor_pro-EMAP_II_family	328	F:tRNA_binding	NA	ec:6.1.1.20	PBRA_005208
Pldbra_eH_r1s002g00933	1	185.525	146.482	1.26633	0.000851336	30S_ribosomal_S2	337	F:structural_constituent_of_ribosome;_P:translation;_C:small_ribosomal_subunit;_P:ribosome_biogenesis	NA	NA	PBRA_005219
Pldbra_eH_r1s002g00938	1	146.156	120.193	1.21638	0.00618823	acyl-coenzyme_A_oxidase_peroxisomal-like	642	F:acyl-CoA_oxidase_activity;_C:peroxisome;_P:fatty_acid_beta-oxidation;_P:acyl-CoA_metabolic_process;_C:integral_component_of_membrane;_F:FAD_binding	Acyl-CoA_oxidase	ec:1.3.99.3;ec:1.3.3.6;ec:1.17.99.3;ec:1.3.8.10;ec:1.3.8.10	PBRA_005224
Pldbra_eH_r1s002g00940	1	462.238	382.66	1.20801	0.00463905	rRNA_2_-O-methyltransferase_fibrillarin	243	F:RNA_binding;_P:rRNA_processing;_P:tRNA_processing;_F:methyltransferase_activity;_P:methylation	NA	ec:2.1.1.300	PBRA_005226
Pldbra_eH_r1s002g00943	1	19.5865	14.7272	1.33674	0.00731413	Sister_chromatid_cohesion	106	P:mitotic_sister_chromatid_cohesion;_C:Ctf18_RFC-like_complex	NA	NA	PBRA_005229
Pldbra_eH_r1s002g00957	1	721.626	536.394	1.34533	0.00221804	60S_ribosomal_L12	165	F:structural_constituent_of_ribosome;_C:ribosome;_P:translation;_P:ribosome_biogenesis	NA	NA	PBRA_005236
Pldbra_eH_r1s002g00962	1	76.0432	61.7697	1.23147	0.00663443	Actin-related_10	219	NA	NA	NA	PBRA_005240
Pldbra_eH_r1s002g00982	1	151.856	117.156	1.29665	0.00778675	DEAD-box_ATP-dependent_RNA_helicase_29	733	F:RNA_binding;_F:ATP-dependent_RNA_helicase_activity;_F:ATP_binding;_C:nucleus	Adenosinetriphosphatase;_Nucleoside-triphosphate_phosphatase	ec:3.6.1;ec:3.6.1.3;ec:2.7.7;ec:3.6.1.15;ec:3.6.4.13;ec:3.4.21.113;ec:3.4.22.45	PBRA_005255
Pldbra_eH_r1s002g01014	1	29.5195	21.217	1.39435	0.00569655	pre-mRNA_cleavage_factor_Im_25_kDa_subunit_1-like	78	F:mRNA_binding;_C:mRNA_cleavage_factor_complex;_P:mRNA_polyadenylation;_F:hydrolase_activity	NA	NA	PBRA_002558
Pldbra_eH_r1s002g01025	1	234.176	184.072	1.27229	0.0015564	hypothetical_protein_PBRA_002570	108	C:signal_peptidase_complex;_P:signal_peptide_processing;_F:peptidase_activity;_C:integral_component_of_membrane	NA	NA	PBRA_002570
Pldbra_eH_r1s002g01030	1	52.286	40.1481	1.29988	0.00257826	Retrovirus-related_Pol_poly_from_transposon_TNT_1-94	430	F:nucleic_acid_binding;_F:zinc_ion_binding;_P:DNA_integration	NA	NA	PBRA_002576
Pldbra_eH_r1s002g01052	1	111.814	88.136	1.26859	0.00154291	non-structural_maintenance_of_chromosomes_element_1_homolog	217	P:DNA_repair;_C:Smc5-Smc6_complex	NA	NA	PBRA_002597
Pldbra_eH_r1s002g01053	1	93.9031	69.9678	1.34368	0.00212487	tRNA_(cytosine(34)-C(5))-methyltransferase-like	589	F:RNA_binding;_F:methyltransferase_activity;_P:methylation	NA	ec:2.1.1.310;ec:2.1.1.300	PBRA_002598
Pldbra_eH_r1s002g01075	1	97.6585	77.7732	1.25616	0.00202058	exosome_component_4	251	C:exosome_(RNase_complex);_P:nuclear-transcribed_mRNA_catabolic_process;_P:snRNA_3'-end_processing;_P:ncRNA_catabolic_process;_P:nuclear_RNA_surveillance	NA	ec:2.7.7.56;ec:2.7.7.56	PBRA_002617
Pldbra_eH_r1s002g01076	1	17.5476	11.0537	1.58756	0.00371855	rhomboid_family_intramembrane_serine_protease	390	F:serine-type_endopeptidase_activity;_P:proteolysis;_C:integral_component_of_membrane	Acting_on_peptide_bonds_(peptidases)	ec:3.4.21;ec:3.4.21.105	PBRA_002618
Pldbra_eH_r1s002g01093	1	124.698	101.351	1.23118	0.00323237	RNA-binding	109	P:mRNA_splicing;_via_spliceosome;_F:RNA_binding;_C:U2-type_spliceosomal_complex;_C:U2_snRNP	NA	ec:5.2.1.8	PBRA_002634
Pldbra_eH_r1s002g01176	1	1209.05	925.624	1.30625	0.00215483	60S_ribosomal_L27a	150	P:cytoplasmic_translation;_F:RNA_binding;_F:structural_constituent_of_ribosome;_C:cytosolic_large_ribosomal_subunit;_P:ribosome_biogenesis	NA	NA	PBRA_002705
Pldbra_eH_r1s002g01189	1	103.321	78.5128	1.31647	0.00151353	hypothetical_protein_PBRA_002714	260	NA	NA	NA	PBRA_002714
Pldbra_eH_r1s002g01193	1	562.865	430.799	1.30682	0.00139321	ribosomal_L22e	124	F:structural_constituent_of_ribosome;_C:ribosome;_P:translation;_P:ribosome_biogenesis	NA	NA	PBRA_002719
Pldbra_eH_r1s002g01196	1	221.177	163.135	1.35628	0.000709357	homeobox-leucine_zipper_ANTHOCYANINLESS_2-like_isoform_X2	380	C:nucleus;_P:regulation_of_transcription;_DNA-templated;_F:sequence-specific_DNA_binding	NA	ec:2.3.1.24	PBRA_002721
Pldbra_eH_r1s002g01197	1	69.2712	58.6995	1.1789	0.00787975	Zinc_finger_SWIM_domain-containing_7	133	F:zinc_ion_binding	NA	ec:2.7.11.25	PBRA_002722
Pldbra_eH_r1s002g01235	1	101.878	83.6092	1.21886	0.00260741	hypothetical_protein_PBRA_002753	348	NA	NA	NA	PBRA_002753
Pldbra_eH_r1s002g01294	1	532.898	409.762	1.30057	0.00367294	serine-tRNA_ligase	448	F:serine-tRNA_ligase_activity;_F:ATP_binding;_C:cytoplasm;_P:seryl-tRNA_aminoacylation;_P:glycine_metabolic_process;_P:L-serine_metabolic_process;_P:threonine_metabolic_process	Serine--tRNA_ligase	ec:6.1.1.11;ec:6.1.1;ec:6.1.1.11;ec:6.1.1.26	PBRA_002811
Pldbra_eH_r1s002g01332	1	50.0914	40.2443	1.24389	0.00636919	phospholipid_n-methyltransferase	133	P:phosphatidylcholine_biosynthetic_process;_F:S-adenosylmethionine-dependent_methyltransferase_activity;_C:integral_component_of_membrane;_P:methylation	NA	NA	PBRA_002849
Pldbra_eH_r1s002g01356	1	65.5925	49.8671	1.31578	0.00333822	hypothetical_protein_PBRA_002869	318	NA	NA	NA	PBRA_002869
Pldbra_eH_r1s002g01387	1	52.9851	42.6422	1.24297	0.00568084	enoyl-_hydratase_isomerase	583	F:catalytic_activity;_F:transporter_activity;_P:metabolic_process;_C:integral_component_of_membrane;_P:transmembrane_transport	NA	ec:3.7.1.18	PBRA_002900
Pldbra_eH_r1s003g01517	1	148.552	122.296	1.21541	0.00591016	THO_complex_subunit_3_isoform_X2	359	C:THO_complex;_F:protein_binding;_P:gene_expression	NA	NA	PBRA_005281
Pldbra_eH_r1s003g01569	1	49.7445	39.7347	1.25323	0.00272476	nucleotide-binding_domain-domain-containing	326	NA	NA	NA	PBRA_005324
Pldbra_eH_r1s003g01575	1	338.087	271.034	1.24734	0.00126111	eukaryotic_translation_initiation_factor_3_subunit_I	329	P:formation_of_translation_preinitiation_complex;_F:translation_initiation_factor_activity;_F:protein_binding;_C:ribosome;_C:eukaryotic_translation_initiation_factor_3_complex;_P:regulation_of_translational_initiation;_C:eukaryotic_43S_preinitiation_complex;_C:eukaryotic_48S_preinitiation_complex	NA	NA	PBRA_005330
Pldbra_eH_r1s003g01582	1	145.09	110.564	1.31312	0.000163931	cytoplasmic_tRNA_2-thiolation_1	340	F:tRNA_binding;_P:tRNA_wobble_uridine_modification;_F:transferase_activity;_P:tRNA_thio-modification	NA	ec:6.3.4.19	PBRA_005336
Pldbra_eH_r1s003g01634	1	138.535	112.705	1.22879	0.00469593	thymidylate_synthase	502	F:dihydrofolate_reductase_activity;_F:thymidylate_synthase_activity;_P:pyrimidine_nucleobase_metabolic_process;_P:dTMP_biosynthetic_process;_P:glycine_biosynthetic_process;_P:one-carbon_metabolic_process;_P:dihydrofolate_biosynthetic_process;_P:folic_acid_biosynthetic_process;_P:oxidation-reduction_process	Thymidylate_synthase;_Dihydrofolate_reductase	ec:2.1.1.45;ec:1.5.1.3;ec:2.1.2.8;ec:1.5.1.47	PBRA_002943
Pldbra_eH_r1s003g01662	1	60.8294	46.0143	1.32201	0.00440248	probable_purine_permease_11	464	F:transporter_activity;_P:transport;_C:integral_component_of_membrane	NA	NA	PBRA_002969
Pldbra_eH_r1s003g01728	1	369.888	290.469	1.27353	0.00725206	ribosome_biogenesis_BMS1_homolog	1149	P:liver_development;_F:protein_binding;_F:GTP_binding;_C:nucleolus;_P:rRNA_processing;_P:pancreas_development	NA	NA	PBRA_003028
Pldbra_eH_r1s003g01731	1	164.398	137.133	1.19907	0.00401021	aspartyl_glutamyl-tRNA_amidotransferase_subunit_A	468	F:amidase_activity;_F:ATP_binding;_C:mitochondrion;_P:arginine_metabolic_process;_P:glutamate_metabolic_process;_P:L-phenylalanine_metabolic_process;_P:proline_metabolic_process;_P:tryptophan_metabolic_process;_P:benzoate_metabolic_process;_C:glutamyl-tRNA(Gln)_amidotransferase_complex;_P:mitochondrial_translation;_P:styrene_catabolic_process;_F:glutaminyl-tRNA_synthase_(glutamine-hydrolyzing)_ac…	Amidase;_Glutaminyl-tRNA_synthase_(glutamine-hydrolyzing)	ec:3.5.1.4;ec:6.3.5.7;ec:3.5.2.12	PBRA_003031
Pldbra_eH_r1s003g01743	1	1158.4	817.661	1.41672	0.00239412	hypothetical_protein_PBRA_003039	214	C:integral_component_of_membrane	NA	NA	PBRA_003039
Pldbra_eH_r1s003g01747	1	166.969	134.701	1.24008	0.00167599	hypothetical_protein_PBRA_003041	91	NA	NA	NA	PBRA_003041
Pldbra_eH_r1s003g01781	1	81.8966	66.2334	1.23598	0.000709374	transposon_Pong_sub-class	305	F:glutathione_transferase_activity;_C:cytoplasm;_P:glutathione_metabolic_process	NA	NA	PBRA_003067
Pldbra_eH_r1s003g01794	1	115.502	90.0795	1.28201	0.0010359	chitinase_domain-containing_1	402	P:carbohydrate_metabolic_process;_F:chitin_binding	NA	ec:3.2.1.14;ec:3.2.1.96	PBRA_003078
Pldbra_eH_r1s003g01799	1	286.961	235.815	1.21707	0.00738357	beta-catenin_1	512	F:binding	NA	NA	PBRA_003083
Pldbra_eH_r1s003g01811	1	696.109	529.632	1.31444	0.000825545	60S_ribosomal_L30	113	P:cytoplasmic_translation;_F:RNA_binding;_F:structural_constituent_of_ribosome;_C:nucleus;_C:cytosolic_large_ribosomal_subunit;_P:killing_of_cells_of_other_organism;_P:ribosome_biogenesis;_C:polysomal_ribosome;_P:defense_response_to_Gram-negative_bacterium;_P:antimicrobial_humoral_immune_response_mediated_by_antimicrobial_peptide	NA	ec:3.1.26.5	PBRA_003096
Pldbra_eH_r1s003g01820	1	1106.9	868.599	1.27432	0.00175674	40S_ribosomal_S7	195	P:cytoplasmic_translation;_F:structural_constituent_of_ribosome;_P:rRNA_processing;_C:cytosolic_small_ribosomal_subunit;_C:90S_preribosome;_C:small-subunit_processome;_P:ribosomal_small_subunit_biogenesis	NA	NA	PBRA_003104
Pldbra_eH_r1s003g01839	1	191.072	139.754	1.36755	0.00178929	calcium_calmodulin_dependent_kinase	365	F:protein_kinase_activity;_F:ATP_binding;_P:protein_phosphorylation	NA	ec:2.7.11.10	PBRA_003120
Pldbra_eH_r1s003g01850	1	177.047	143.422	1.23465	0.00377704	small_ubiquitin-related_modifier_1	99	F:protein_binding;_P:protein_sumoylation	NA	ec:3.4.19.12;ec:2.7.7.84	PBRA_003131
Pldbra_eH_r1s003g01879	1	226.141	183.943	1.22888	0.00266762	DEAD-box_ATP-dependent_RNA_helicase_39	540	F:nucleic_acid_binding;_F:ATP_binding	NA	ec:3.4.21.113;ec:3.4.22.45	PBRA_003146
Pldbra_eH_r1s003g01882	1	44.1847	30.8073	1.43491	0.00107514	P-loop_containing_nucleoside_triphosphate_hydrolase	181	F:adenylate_kinase_activity;_F:ATP_binding;_C:nucleus;_C:cytoplasm;_P:purine_nucleobase_metabolic_process;_P:rRNA_processing;_F:ATPase_activity;_P:ATP_metabolic_process;_P:nucleotide_phosphorylation	Adenylate_kinase;_Adenosinetriphosphatase;_Nucleoside-triphosphate_phosphatase	ec:2.7.4.3	PBRA_003148
Pldbra_eH_r1s003g01887	1	213.499	158.943	1.34359	0.00325345	adenylate_kinase	246	F:adenylate_kinase_activity;_F:ATP_binding;_P:purine_nucleobase_metabolic_process;_P:ATP_metabolic_process;_P:nucleotide_phosphorylation	Adenylate_kinase	ec:2.7.4.3;ec:2.7.4.10	PBRA_003153
Pldbra_eH_r1s003g01915	1	435.615	290.628	1.49891	0.00444544	hypothetical_protein_PBRA_003178	488	C:integral_component_of_membrane	NA	NA	PBRA_003178
Pldbra_eH_r1s003g01922	1	3467.99	2816.91	1.23112	0.00497554	peptidyl-prolyl_cis-trans_isomerase	164	P:protein_peptidyl-prolyl_isomerization;_F:peptidyl-prolyl_cis-trans_isomerase_activity;_P:protein_folding	Peptidylprolyl_isomerase	ec:5.2.1.8;ec:5.2.1.8	PBRA_003184
Pldbra_eH_r1s003g01965	1	258.366	200.84	1.28671	0.00155019	NHP2_1	131	F:RNA_binding;_C:nucleolus;_C:ribosome;_P:ribosome_biogenesis	NA	ec:3.1.26.5	PBRA_003222
Pldbra_eH_r1s003g01989	1	140.57	103.972	1.35238	0.0033558	2oxoglutarate_and_iron-dependent_oxygenase_domain_containing	467	F:iron_ion_binding;_F:oxidoreductase_activity;_acting_on_paired_donors;_with_incorporation_or_reduction_of_molecular_oxygen;_2-oxoglutarate_as_one_donor;_and_incorporation_of_one_atom_each_of_oxygen_into_both_donors;_F:L-ascorbic_acid_binding;_P:oxidation-reduction_process	Acting_on_paired_donors;_with_incorporation_or_reduction_of_molecular_oxygen._The_oxygen_incorporated_need_not_be_derived_from_O(2)	ec:1.14.11;ec:1.14.11.2	PBRA_003238
Pldbra_eH_r1s003g02010	1	889.205	714.548	1.24438	0.00449786	60S_ribosomal_L14	134	F:structural_constituent_of_ribosome;_C:ribosome;_P:translation;_P:ribosome_biogenesis	NA	NA	PBRA_007068
Pldbra_eH_r1s003g02043	1	1782.38	1377.26	1.29419	0.00110027	60S_ribosomal_L5	1085	P:ribosomal_large_subunit_assembly;_F:structural_constituent_of_ribosome;_F:calcium_ion_binding;_F:protein_binding;_P:translation;_F:5S_rRNA_binding;_C:cytosolic_large_ribosomal_subunit	NA	ec:2.7.1.107;ec:2.7.6.5	PBRA_008963
Pldbra_eH_r1s003g02045	1	896.157	692.019	1.29507	0.00219707	superoxide	202	F:superoxide_dismutase_activity;_F:protein_binding;_C:cytosol;_P:removal_of_superoxide_radicals;_F:metal_ion_binding;_P:oxidation-reduction_process	Superoxide_dismutase	ec:1.15.1.1;ec:1.15.1.1;ec:1.15.1.1	PBRA_008965
Pldbra_eH_r1s003g02060	1	1330.12	949.578	1.40082	0.0033701	AGC_kinase	375	F:protein_serine/threonine_kinase_activity;_F:ATP_binding;_P:protein_phosphorylation;_P:serine_family_amino_acid_metabolic_process	Transferring_phosphorus-containing_groups	ec:2.7.11;ec:2.7.11.10	PBRA_008980
Pldbra_eH_r1s004g02088	1	522.876	405.062	1.29098	0.00503478	elongation_factor_Tu	413	F:translation_elongation_factor_activity;_F:GTPase_activity;_F:GTP_binding;_C:ribosome;_P:regulation_of_translational_elongation	Nucleoside-triphosphate_phosphatase	ec:3.6.1;ec:3.6.1.15;ec:2.5.1.65	PBRA_003540
Pldbra_eH_r1s004g02114	1	45.9727	36.2394	1.26909	0.00386743	N-terminal_Xaa-Pro-Lys_N-methyltransferase_1	170	P:N-terminal_protein_amino_acid_methylation;_F:methyltransferase_activity	NA	ec:3.1.3.57;ec:2.1.1.300	PBRA_003521
Pldbra_eH_r1s004g02140	1	1092.14	719.165	1.51862	0.00214657	leucine-rich_repeat-containing_15-like	230	F:protein_binding	NA	NA	PBRA_003499
Pldbra_eH_r1s004g02142	1	381.11	303.701	1.25516	0.00607422	slit-like_isoform_X2	212	F:protein_binding	NA	NA	PBRA_003498
Pldbra_eH_r1s004g02143	1	338.244	257.024	1.31609	0.00388177	pseudouridylate_synthase_7_homolog	634	P:pseudouridine_synthesis;_F:RNA_binding;_F:pseudouridine_synthase_activity	tRNA_pseudouridine(38-40)_synthase	ec:5.4.99.12;ec:5.4.99.27	PBRA_003497
Pldbra_eH_r1s004g02151	1	53.6011	39.1666	1.36988	0.00280747	hypothetical_protein_PBRA_003488	105	NA	NA	NA	PBRA_003488
Pldbra_eH_r1s004g02175	1	262.686	187.468	1.40115	0.000788791	isoform_A	546	F:protein_binding	NA	NA	PBRA_003469
Pldbra_eH_r1s004g02238	1	10.025	5.82815	1.72368	0.002781	hypothetical_protein_PBRA_003431	153	P:signal_transduction	NA	NA	PBRA_003431
Pldbra_eH_r1s004g02268	1	205.8	169.481	1.21406	0.0024547	probable_phosphoglycerate_kinase	132	F:phosphoglycerate_kinase_activity;_F:ATP_binding;_P:gluconeogenesis;_P:glycolytic_process;_P:carbon_utilization	Phosphoglycerate_kinase	ec:2.7.2.3;ec:2.7.2.3	PBRA_003408
Pldbra_eH_r1s004g02362	1	192.401	153.65	1.25188	0.00331322	U3_small_nucleolar_RNA-associated_14	847	P:rRNA_processing;_C:small-subunit_processome	NA	NA	PBRA_003333
Pldbra_eH_r1s004g02363	1	107.656	89.5145	1.20323	0.00176111	hypothetical_protein_PBRA_003332	273	NA	NA	NA	PBRA_003332
Pldbra_eH_r1s004g02374	1	277.917	218.893	1.27013	0.0016404	ribosome_production_factor_2_homolog	349	P:ribosomal_large_subunit_assembly;_P:maturation_of_LSU-rRNA_from_tricistronic_rRNA_transcript_(SSU-rRNA;_5.8S_rRNA;_LSU-rRNA);_C:nucleolus;_F:rRNA_binding	NA	NA	PBRA_003322
Pldbra_eH_r1s004g02376	1	39.039	27.5402	1.41822	0.00130868	hypothetical_protein_PBRA_003320	234	C:integral_component_of_membrane	NA	NA	PBRA_003320
Pldbra_eH_r1s004g02410	1	71.8809	53.7467	1.33874	0.00119534	hypothetical_protein_PBRA_003291	248	C:integral_component_of_membrane	NA	NA	PBRA_003291
Pldbra_eH_r1s004g02437	1	57.7816	47.8858	1.20766	0.00710288	hypothetical_protein_PBRA_003272	656	F:protein_binding;_F:zinc_ion_binding	NA	NA	PBRA_003272
Pldbra_eH_r1s004g02440	1	244.373	158.299	1.54374	0.00440682	30S_ribosomal_S19	165	C:ribosome	NA	NA	PBRA_003268
Pldbra_eH_r1s004g02444	1	124.197	100.003	1.2416	0.000977999	Thioesterase_thiol_ester_dehydrase-isomerase	408	C:integral_component_of_membrane	NA	ec:3.1.2.20	PBRA_003264
Pldbra_eH_r1s004g02448	1	775.876	599.246	1.2947	0.00503852	60S_ribosomal_L16	200	F:structural_constituent_of_ribosome;_P:translation;_C:large_ribosomal_subunit;_P:ribosome_biogenesis	NA	NA	PBRA_003260
Pldbra_eH_r1s004g02451	1	531.348	390.625	1.36031	0.00515708	hypothetical_protein_PBRA_003257	221	C:integral_component_of_membrane	NA	NA	PBRA_003257
Pldbra_eH_r1s004g02452	1	262.894	217.636	1.20778	0.00402639	ran_spi1_binding	200	C:intracellular;_P:intracellular_transport	NA	NA	PBRA_003256
Pldbra_eH_r1s004g02469	1	144.419	119.002	1.21448	0.00388604	ubiquinol-cytochrome_C_chaperone	311	NA	NA	NA	PBRA_007707
Pldbra_eH_r1s004g02488	1	3.50211	2.15144	1.62962	0.00349484	hypothetical_protein_PBRA_007692	402	C:integral_component_of_membrane	NA	ec:2.7.11.8	PBRA_007692
Pldbra_eH_r1s004g02518	1	665.394	498.139	1.33611	0.000185666	Heat_Shock_HSP10	107	F:ATP_binding;_C:cytoplasm;_P:protein_folding	NA	ec:3.6.4.9	PBRA_007667
Pldbra_eH_r1s004g02519	1	190.719	147.821	1.29015	0.00110199	mRNA_turnover_4_homolog	222	P:ribosomal_large_subunit_assembly;_C:nucleolus;_C:cytoplasm;_P:RNA_metabolic_process	NA	NA	PBRA_007666
Pldbra_eH_r1s004g02557	1	149.916	115.767	1.29416	0.00257755	Gar1_Naf1_RNA_binding_region-domain-containing	199	P:pseudouridine_synthesis;_F:RNA_binding;_P:rRNA_processing;_C:viral_nucleocapsid;_C:box_H/ACA_snoRNP_complex	NA	NA	PBRA_007635
Pldbra_eH_r1s004g02624	1	69.3621	53.9345	1.28852	0.00428793	hypothetical_protein_PBRA_008591	261	NA	NA	NA	PBRA_008591
Pldbra_eH_r1s004g02637	1	241.626	199.832	1.20924	0.00729975	flap_endonuclease_1	379	F:magnesium_ion_binding;_F:DNA_binding;_C:nucleoplasm;_C:nucleolus;_C:mitochondrion;_P:base-excision_repair;_P:DNA_catabolic_process;_F:5'-3'_exonuclease_activity;_F:5'-flap_endonuclease_activity;_P:DNA_replication;_removal_of_RNA_primer;_P:retina_development_in_camera-type_eye;_P:nucleic_acid_phosphodiester_bond_hydrolysis	Acting_on_ester_bonds;_Acting_on_ester_bonds	ec:3.1;ec:3.1.11.3	PBRA_008577
Pldbra_eH_r1s005g02754	1	1024.9	777.953	1.31733	0.00182468	ribosomal_S6	239	F:structural_constituent_of_ribosome;_C:ribosome;_P:translation;_P:ribosome_biogenesis	NA	NA	PBRA_007891
Pldbra_eH_r1s005g02782	1	75.4088	57.5815	1.30925	0.00581935	[Naegleria_gruberi]	269	NA	NA	ec:3.1.1.27	PBRA_007868
Pldbra_eH_r1s005g02801	1	57.8845	44.531	1.29859	0.0028216	hypothetical_protein_PBRA_002342	488	F:protein_binding	NA	NA	PBRA_002342
Pldbra_eH_r1s005g02813	1	78.493	62.4509	1.25739	0.00145375	hypothetical_protein_PBRA_002333	292	NA	NA	ec:2.1.1.300	PBRA_002333
Pldbra_eH_r1s005g02820	1	219.204	167.268	1.31105	0.00138057	high_mobility_group_DSP1-like	183	F:DNA_binding;_C:nucleus	NA	ec:2.1.1.43	PBRA_002327
Pldbra_eH_r1s005g02850	1	131.857	106.038	1.24366	0.00196557	hypothetical_protein_PBRA_002308	342	F:nucleic_acid_binding	NA	NA	PBRA_002308
Pldbra_eH_r1s005g02878	1	75.7581	61.0821	1.24009	0.0042925	elongator_complex_2_isoform_X1	698	P:tRNA_wobble_uridine_modification;_F:protein_binding;_C:Elongator_holoenzyme_complex	NA	NA	PBRA_002289
Pldbra_eH_r1s005g02892	1	92.1513	69.1497	1.33427	0.000137884	deoxyhypusine_hydroxylase	293	P:peptidyl-lysine_modification_to_peptidyl-hypusine;_F:deoxyhypusine_monooxygenase_activity;_F:metal_ion_binding;_P:oxidation-reduction_process	Deoxyhypusine_monooxygenase	ec:1.14.99.29	PBRA_002279
Pldbra_eH_r1s005g02951	1	1337.77	1027.72	1.30176	0.00186342	40S_ribosomal_S3a	251	P:cytoplasmic_translation;_F:structural_constituent_of_ribosome;_C:cytosolic_small_ribosomal_subunit;_P:ribosome_biogenesis	NA	NA	PBRA_002233
Pldbra_eH_r1s005g02952	1	162.442	123.923	1.31136	0.00049567	MAK16_homolog	274	P:maturation_of_5.8S_rRNA;_P:maturation_of_LSU-rRNA;_C:nucleolus;_C:preribosome;_large_subunit_precursor	NA	NA	PBRA_002232
Pldbra_eH_r1s005g03011	1	877.265	662.301	1.32461	0.00769371	hypothetical_protein_PBRA_003620	233	NA	NA	NA	PBRA_003620
Pldbra_eH_r1s005g03013	1	54.3355	42.8371	1.26835	0.00693679	[Micromonas_commoda]	451	F:protein_binding	NA	NA	PBRA_003618
Pldbra_eH_r1s005g03071	1	598.793	466.092	1.28467	0.00782399	40S_ribosomal_S17-4-like	136	F:structural_constituent_of_ribosome;_C:ribosome;_P:translation;_P:ribosome_biogenesis	NA	NA	PBRA_003579
Pldbra_eH_r1s005g03088	1	125.731	102.686	1.22501	0.00357151	hypothetical_protein_PBRA_003566	449	F:protein_binding;_F:metal_ion_binding	NA	ec:2.7.11.25	PBRA_003566
Pldbra_eH_r1s005g03191	1	273.68	168.691	1.62244	0.000672711	---NA---	205	NA	NA	NA	NA
Pldbra_eH_r1s005g03193	1	1054.4	796.798	1.32324	0.00551633	40S_ribosomal_S12	144	F:structural_constituent_of_ribosome;_P:translation;_C:cytosolic_small_ribosomal_subunit;_P:ribosome_biogenesis	NA	ec:3.1.26.5	PBRA_007195
Pldbra_eH_r1s005g03212	1	150.432	109.925	1.36882	0.000329116	hypothetical_protein_PBRA_007179	413	F:protein_binding;_P:ubiquitin-dependent_protein_catabolic_process	NA	ec:2.7.1.107	PBRA_007179
Pldbra_eH_r1s005g03238	1	145.48	123.587	1.17689	0.007482	mannose-6-phosphate_isomerase	399	F:mannose-6-phosphate_isomerase_activity;_P:fructose_metabolic_process;_P:mannose_metabolic_process;_F:zinc_ion_binding;_P:GDP-mannose_biosynthetic_process	Mannose-6-phosphate_isomerase	ec:5.3.1.8;ec:5.3.1.8	PBRA_007159
Pldbra_eH_r1s005g03244	1	147.267	116.719	1.26191	0.00331273	---NA---	431	F:nucleic_acid_binding	NA	NA	PBRA_003817
Pldbra_eH_r1s005g03245	1	89.6063	68.8547	1.30273	0.00287486	zinc_finger_and_BTB_domain-containing_10-like	447	F:nucleic_acid_binding	NA	NA	NA
Pldbra_eH_r1s005g03254	1	150.254	111.379	1.34947	0.00114655	hypothetical_protein_PBRA_007148	415	F:protein_binding;_P:ubiquitin-dependent_protein_catabolic_process	NA	ec:2.7.1.107	PBRA_007148
Pldbra_eH_r1s005g03292	1	118.439	95.5802	1.23819	0.00345468	50S_ribosomal_L10	198	C:intracellular;_P:ribosome_biogenesis	NA	NA	PBRA_007119
Pldbra_eH_r1s005g03297	1	97.682	72.6168	1.34655	0.00251586	hypothetical_protein_PBRA_007115	158	NA	NA	NA	PBRA_007115
Pldbra_eH_r1s005g03302	1	79.5575	65.1213	1.22386	0.0068554	angio-associated_migratory_cell	361	F:protein_binding	NA	NA	PBRA_007111
Pldbra_eH_r1s005g03308	1	54.4716	41.9483	1.29813	0.00740029	hypothetical_protein_PBRA_007106	140	NA	NA	NA	PBRA_007106
Pldbra_eH_r1s006g03333	1	39.4768	28.3353	1.39102	0.00207556	hypothetical_protein_PBRA_004137	686	F:protein_binding;_F:transferase_activity;_transferring_glycosyl_groups	NA	ec:2.4.2.38	PBRA_004137
Pldbra_eH_r1s006g03356	1	233.454	189.763	1.23015	0.00502554	eukaryotic_translation_initiation_factor_2_subunit_alpha	315	F:translation_initiation_factor_activity;_C:ribosome;_P:regulation_of_translational_initiation;_C:cytoplasmic_part	NA	ec:3.1.26.12	PBRA_004154
Pldbra_eH_r1s006g03379	1	128.871	101.101	1.27497	0.000527388	methionine--tRNA_mitochondrial-like_isoform_X1	519	F:methionine-tRNA_ligase_activity;_F:ATP_binding;_C:cytoplasm;_P:methionyl-tRNA_aminoacylation;_P:methionine_metabolic_process	Methionine--tRNA_ligase	ec:6.1.1.10;ec:6.1.1;ec:6.1.1.4	PBRA_004173
Pldbra_eH_r1s006g03409	1	121.023	78.2449	1.54696	0.0037596	hypothetical_protein_PBRA_004194	274	C:integral_component_of_membrane	NA	NA	PBRA_004194
Pldbra_eH_r1s006g03437	1	95.0978	72.0386	1.32026	0.00275204	DEAD_box_RNA_helicase	602	F:nucleic_acid_binding;_F:helicase_activity;_F:ATP_binding	Nucleoside-triphosphate_phosphatase	ec:3.4.21.113;ec:3.4.22.45	PBRA_004208
Pldbra_eH_r1s006g03473	1	217.081	184.24	1.17772	0.00381448	U3_small_nucleolar_RNA-associated_MPP10	602	C:small_nucleolar_ribonucleoprotein_complex;_P:rRNA_processing;_C:Mpp10_complex	NA	NA	PBRA_004230
Pldbra_eH_r1s006g03477	1	132.689	101.562	1.306	0.00193455	nucleolar_10	633	F:protein_binding;_C:nucleus	NA	NA	PBRA_004234
Pldbra_eH_r1s006g03514	1	94.1558	75.3804	1.2479	0.00133696	DEAD-box_ATP-dependent_RNA_helicase_18-like_isoform_X1	615	F:RNA_binding;_F:helicase_activity;_F:ATP_binding	Nucleoside-triphosphate_phosphatase	ec:3.6.4.13;ec:3.4.21.113;ec:3.4.22.45	PBRA_004263
Pldbra_eH_r1s006g03595	1	81.1015	57.6647	1.40702	0.00270314	WD40_repeat	266	P:maturation_of_LSU-rRNA_from_tricistronic_rRNA_transcript_(SSU-rRNA;_5.8S_rRNA;_LSU-rRNA);_P:maturation_of_5.8S_rRNA_from_tricistronic_rRNA_transcript_(SSU-rRNA;_5.8S_rRNA;_LSU-rRNA);_F:protein_binding;_C:nucleoplasm;_C:nucleolus;_C:preribosome;_large_subunit_precursor;_F:ribonucleoprotein_complex_binding	NA	NA	PBRA_004328
Pldbra_eH_r1s006g03627	1	54.4774	41.2821	1.31995	0.00288121	phosphatidate_cytidylyltransferase	284	C:integral_component_of_membrane;_F:transferase_activity	NA	NA	PBRA_004349
Pldbra_eH_r1s006g03672	1	101.118	74.5804	1.35725	0.00435487	HEAT_repeat-containing_3-like	510	F:protein_binding	NA	NA	PBRA_004379
Pldbra_eH_r1s006g03773	1	375.043	300.828	1.24683	0.00660618	Tyrosyl-tRNA_synthetase	385	P:tryptophan_biosynthetic_process;_F:tyrosine-tRNA_ligase_activity;_F:valine-tRNA_ligase_activity;_F:ATP_binding;_C:cytosol;_P:tyrosyl-tRNA_aminoacylation;_P:valyl-tRNA_aminoacylation;_P:tyrosine_biosynthetic_process;_P:L-phenylalanine_biosynthetic_process;_P:isoleucine_biosynthetic_process;_P:leucine_biosynthetic_process;_P:valine_biosynthetic_process	Tyrosine--tRNA_ligase;_Valine--tRNA_ligase	ec:6.1.1;ec:6.1.1.2	PBRA_006908
Pldbra_eH_r1s007g03937	1	621.661	464.161	1.33943	0.00256732	H_ACA_ribonucleo_complex_subunit_4	527	P:pseudouridine_synthesis;_F:RNA_binding;_P:RNA_processing;_F:pseudouridine_synthase_activity;_C:viral_nucleocapsid;_C:intracellular_ribonucleoprotein_complex	tRNA_pseudouridine(38-40)_synthase	ec:5.4.99.12;ec:5.4.99.25;ec:5.4.99.25;ec:5.4.99.25	PBRA_002373
Pldbra_eH_r1s007g03958	1	128.131	106.037	1.20924	0.00228363	RNA_pseudouridine_synthase_7	452	P:pseudouridine_synthesis;_F:RNA_binding;_F:pseudouridine_synthase_activity	tRNA_pseudouridine(38-40)_synthase	ec:5.4.99.12;ec:5.4.99.42	PBRA_002392
Pldbra_eH_r1s007g03988	1	84.0316	62.198	1.352	0.00100336	exosome_complex_exonuclease_MTR3	247	C:exosome_(RNase_complex);_P:nuclear-transcribed_mRNA_catabolic_process;_C:cytoplasm;_P:rRNA_metabolic_process;_C:nuclear_lumen;_P:ncRNA_3'-end_processing	NA	ec:2.7.7.56;ec:2.7.7.56	PBRA_002414
Pldbra_eH_r1s007g03989	1	42.1959	33.0335	1.27748	0.00654114	hypothetical_protein_PBRA_002415	154	NA	NA	NA	PBRA_002415
Pldbra_eH_r1s007g04051	1	165.973	129.819	1.27838	0.0036055	WD_domain_containing	1516	P:maturation_of_SSU-rRNA_from_tricistronic_rRNA_transcript_(SSU-rRNA;_5.8S_rRNA;_LSU-rRNA);_F:protein_binding;_C:integral_component_of_membrane;_F:transferase_activity;_transferring_hexosyl_groups	NA	ec:3.4.24.76	PBRA_002460
Pldbra_eH_r1s007g04056	1	760.303	548.981	1.38497	0.000522426	hypothetical_protein_PBRA_002462	184	NA	NA	NA	PBRA_002462
Pldbra_eH_r1s007g04088	1	49.5272	39.5839	1.25412	0.00490601	ubiquitin-related_modifier_1_homolog_2	96	P:tRNA_wobble_uridine_modification;_C:cytosol;_P:protein_urmylation;_P:tRNA_thio-modification	NA	NA	PBRA_002496
Pldbra_eH_r1s007g04133	1	87.686	66.8015	1.30988	0.000132375	hypothetical_protein_PBRA_002530	883	F:methyltransferase_activity;_C:integral_component_of_membrane;_P:methylation	NA	ec:2.7.7.48;ec:2.1.1.300	PBRA_002530
Pldbra_eH_r1s007g04203	1	55.3214	44.2332	1.25333	0.0037073	hypothetical_protein_PBRA_004637	224	NA	NA	NA	PBRA_004637
Pldbra_eH_r1s007g04208	1	48.2595	35.0586	1.37671	0.000934435	hypothetical_protein_PBRA_004641	285	C:integral_component_of_membrane	NA	NA	PBRA_004641
Pldbra_eH_r1s007g04210	1	170.183	143.152	1.18876	0.00480454	kynurenine_3-monooxygenase_and_related_flavo_monooxygenase	486	F:monooxygenase_activity;_C:membrane;_C:integral_component_of_membrane;_P:oxidation-reduction_process	NA	ec:2.7.11.8	PBRA_004643
Pldbra_eH_r1s007g04290	1	504.006	391.686	1.28678	0.0054464	ribosomal_L34	152	F:RNA_binding;_F:structural_constituent_of_ribosome;_P:translation;_C:cytosolic_large_ribosomal_subunit;_P:ribosome_biogenesis	NA	NA	PBRA_004707
Pldbra_eH_r1s007g04325	1	149.031	100.972	1.47627	0.00238222	---NA---	173	NA	NA	NA	NA
Pldbra_eH_r1s007g04335	1	173.436	140.308	1.23622	0.00293867	ATP-dependent_protease_ATPase_subunit	452	F:ATP_binding;_P:proteolysis;_C:HslUV_protease_complex;_F:ATPase_activity;_F:peptidase_activity;_acting_on_L-amino_acid_peptides	Adenosinetriphosphatase;_Nucleoside-triphosphate_phosphatase	ec:3.6.1;ec:3.6.1.3;ec:3.6.1.15;ec:3.6.1.3;ec:3.1.21.4;ec:3.6.1.3	PBRA_004747
Pldbra_eH_r1s007g04355	1	716.488	546.286	1.31157	0.00393521	40S_ribosomal_S20-1	117	F:RNA_binding;_F:structural_constituent_of_ribosome;_P:translation;_C:small_ribosomal_subunit;_P:ribosome_biogenesis	NA	NA	PBRA_004759
Pldbra_eH_r1s007g04376	1	71.9339	54.2705	1.32576	0.00027442	exosome_complex_component_RRP42	241	P:cellular_process	NA	ec:2.7.7.56;ec:2.7.7.56	PBRA_004775
Pldbra_eH_r1s007g04387	1	1251.56	941.279	1.32974	0.00729786	40S_ribosomal_S4	276	F:structural_constituent_of_ribosome;_C:ribosome;_P:translation;_F:rRNA_binding;_P:ribosome_biogenesis	NA	ec:5.4.99.21	PBRA_004785
Pldbra_eH_r1s008g04429	1	80.8985	67.2969	1.20189	0.0080691	prefoldin_subunit_6	139	P:protein_folding;_C:prefoldin_complex;_F:unfolded_protein_binding	NA	NA	NA
Pldbra_eH_r1s008g04437	1	311.77	226.125	1.37894	0.00187908	hypothetical_protein_PBRA_001033	252	C:integral_component_of_membrane	NA	NA	PBRA_001033
Pldbra_eH_r1s008g04465	1	828.374	606.845	1.36517	0.000718785	40S_ribosomal_S16	146	P:maturation_of_SSU-rRNA_from_tricistronic_rRNA_transcript_(SSU-rRNA;_5.8S_rRNA;_LSU-rRNA);_F:RNA_binding;_F:structural_constituent_of_ribosome;_P:translation;_C:cytosolic_small_ribosomal_subunit	NA	NA	PBRA_001056
Pldbra_eH_r1s008g04479	1	473.012	353.937	1.33643	0.00280065	asparagine--tRNA_cytoplasmic	519	F:nucleic_acid_binding;_F:asparagine-tRNA_ligase_activity;_F:ATP_binding;_C:cytoplasm;_P:asparaginyl-tRNA_aminoacylation;_P:alanine_metabolic_process;_P:aspartate_metabolic_process	Asparagine--tRNA_ligase	ec:6.1.1.22;ec:6.1.1;ec:2.3.2.3;ec:2.3.2.3	PBRA_001066,
Pldbra_eH_r1s008g04508	1	146.069	113.851	1.28328	0.000168408	WD40_repeat	446	P:maturation_of_SSU-rRNA_from_tricistronic_rRNA_transcript_(SSU-rRNA;_5.8S_rRNA;_LSU-rRNA);_F:protein_binding;_C:nucleolus;_C:small-subunit_processome;_C:Cul4-RING_E3_ubiquitin_ligase_complex	NA	NA	PBRA_001089
Pldbra_eH_r1s008g04513	1	379.897	295.569	1.28523	0.0040934	fumarate_reductase_flavo_subunit	483	F:succinate_dehydrogenase_activity;_P:obsolete_electron_transport;_P:oxidative_phosphorylation;_C:integral_component_of_membrane;_P:benzoate_metabolic_process;_P:reductive_tricarboxylic_acid_cycle;_C:succinate_dehydrogenase_complex	Deleted_entry	ec:1.3.99.1;ec:1.8.2.3;ec:1.3.99.33	PBRA_001094,
Pldbra_eH_r1s008g04571	1	356.759	295.064	1.20929	0.00453448	eukaryotic_translation_initiation_factor_3_subunit_G-like	309	P:formation_of_translation_preinitiation_complex;_F:translation_initiation_factor_activity;_C:ribosome;_C:eukaryotic_translation_initiation_factor_3_complex;_P:regulation_of_translational_initiation;_C:eukaryotic_43S_preinitiation_complex;_C:eukaryotic_48S_preinitiation_complex	NA	ec:5.2.1.8	PBRA_001146
Pldbra_eH_r1s008g04627	1	7.20647	4.37393	1.65436	0.00288436	hypothetical_protein_PBRA_001193	65	C:integral_component_of_membrane	NA	NA	PBRA_001193
Pldbra_eH_r1s008g04659	1	241.47	196.83	1.22693	0.00762942	translation_initiation_factor_eif-2b_epsilon_subunit	735	F:protein_binding;_P:biosynthetic_process;_F:nucleotidyltransferase_activity	NA	ec:2.7.7.33	PBRA_001218
Pldbra_eH_r1s008g04665	1	296.077	250.694	1.18106	0.00493399	Aspartate_aminotransferase_chloroplastic	421	P:tryptophan_biosynthetic_process;_F:L-aspartate:2-oxoglutarate_aminotransferase_activity;_P:oxaloacetate_metabolic_process;_P:alanine_metabolic_process;_P:arginine_metabolic_process;_P:aspartate_metabolic_process;_P:cysteine_metabolic_process;_P:glutamate_metabolic_process;_P:proline_metabolic_process;_P:tyrosine_biosynthetic_process;_P:L-phenylalanine_biosynthetic_process;_P:alkaloid_biosynthet…	Histidinol-phosphate_transaminase;_Aromatic-amino-acid_transaminase;_Tyrosine_transaminase;_Aspartate_transaminase	ec:2.6.1.64	PBRA_001223
Pldbra_eH_r1s008g04696	1	1190.2	912.622	1.30422	0.0030942	eukaryotic_translation_initiation_factor_5A-1-like	159	F:translation_initiation_factor_activity;_F:translation_elongation_factor_activity;_C:ribosome;_P:regulation_of_translational_initiation;_P:translational_frameshifting;_F:ribosome_binding;_P:positive_regulation_of_translational_elongation;_P:positive_regulation_of_translational_termination	NA	NA	PBRA_001250,
Pldbra_eH_r1s008g04743	1	469.078	345.495	1.35765	0.00138986	hypothetical_protein_PBRA_001286	236	C:integral_component_of_membrane	NA	NA	PBRA_001286
Pldbra_eH_r1s008g04797	1	669.333	502.16	1.33289	0.000763133	40S_ribosomal_S15-4-like	153	P:ribosomal_small_subunit_assembly;_F:RNA_binding;_F:structural_constituent_of_ribosome;_C:Golgi_apparatus;_P:translation;_C:cytosolic_small_ribosomal_subunit	NA	NA	PBRA_001328,
Pldbra_eH_r1s008g04827	1	119.028	99.5294	1.19538	0.00540361	hypothetical_protein_PBRA_001354	285	F:actin_binding;_P:actin_filament_organization;_C:actin_cytoskeleton	NA	NA	PBRA_001354
Pldbra_eH_r1s008g04877	1	562.308	443.6	1.26768	0.00248865	flagellar_associated	190	F:translation_elongation_factor_activity;_P:translational_elongation;_C:motile_cilium	NA	NA	PBRA_001391
Pldbra_eH_r1s009g04904	1	165.726	114.865	1.44309	0.00528896	hypothetical_protein_PBRA_000376;_partial	403	F:protein_binding;_C:integral_component_of_membrane	NA	ec:2.7.1.107	PBRA_000376,
Pldbra_eH_r1s009g04931	1	721.454	571.576	1.26219	0.00713517	60s_ribosomal_L28	145	F:structural_constituent_of_ribosome;_C:ribosome;_P:translation;_P:ribosome_biogenesis	NA	NA	PBRA_000354
Pldbra_eH_r1s009g04960	1	90.8184	76.2911	1.19129	0.0077067	3-demethylubiquinone-9_3-methyltransferase	240	P:ubiquinone_biosynthetic_process;_F:2-polyprenyl-6-methoxy-1;4-benzoquinone_methyltransferase_activity;_P:methylation	NA	ec:2.1.1;ec:2.1.1.300	PBRA_000332,
Pldbra_eH_r1s009g05112	1	27.6486	14.891	1.85781	0.00206612	E3_ubiquitin-_ligase_RING1-like	193	F:zinc_ion_binding;_F:metal_ion_binding	NA	NA	PBRA_000209
Pldbra_eH_r1s009g05160	1	91.4423	71.239	1.28395	0.0037285	GTP-binding	139	F:ATP_binding;_F:GTP_binding;_C:cytoplasm;_F:ATPase_activity;_F:ribosome_binding;_F:ribosomal_large_subunit_binding	Adenosinetriphosphatase;_Nucleoside-triphosphate_phosphatase	ec:3.6.1;ec:3.6.1.3;ec:3.6.1.15	PBRA_000172
Pldbra_eH_r1s009g05161	1	118.703	87.638	1.35425	0.000868722	GTP-binding	148	F:GTP_binding	NA	NA	PBRA_000172
Pldbra_eH_r1s009g05162	1	89.9714	68.2357	1.31895	0.00566604	GTP-binding_variant_2	103	F:ATP_binding;_F:GTP_binding;_C:cytoplasm;_F:ATPase_activity;_F:ribosome_binding;_F:ribosomal_large_subunit_binding	Adenosinetriphosphatase;_Nucleoside-triphosphate_phosphatase	ec:1.14.13.39	PBRA_000172
Pldbra_eH_r1s009g05183	1	397.883	298.531	1.33262	0.00580626	hypothetical_protein_PBRA_000153	200	C:integral_component_of_membrane	NA	NA	PBRA_000153
Pldbra_eH_r1s009g05276	1	139.447	108.756	1.28285	0.000387132	probable_18S_rRNA_(guanine-N(7))-methyltransferase	281	C:nucleolus;_F:rRNA_(guanine)_methyltransferase_activity;_P:rRNA_(guanine-N7)-methylation	NA	ec:2.1.1.309;ec:2.1.1.300;ec:6.3.3.3	PBRA_000077,
Pldbra_eH_r1s009g05285	1	78.0871	63.1044	1.2386	0.00563336	hypothetical_protein_PBRA_000066	220	NA	NA	NA	PBRA_000066
Pldbra_eH_r1s009g05314	1	118.769	93.2913	1.2738	0.000507583	Phosphatidylinositol_phosphatidylcholine_transfer_SFH8	296	NA	NA	ec:3.1.3.48	PBRA_000041
Pldbra_eH_r1s009g05317	1	208.745	166.28	1.25516	0.000690489	tRNA_(adenine(58)-N(1))-methyltransferase_catalytic_subunit_TRMT61A-like	357	F:tRNA_(adenine-N1-)-methyltransferase_activity;_P:tRNA_methylation;_C:tRNA_(m1A)_methyltransferase_complex	NA	ec:2.1.1;ec:2.1.1.219;ec:2.1.1.300	PBRA_000037
Pldbra_eH_r1s010g05374	1	105.321	82.2191	1.27986	0.00106436	mitochondrial_substrate_carrier_family	285	P:iron_ion_transport;_P:mitochondrial_transport;_C:integral_component_of_membrane;_F:transmembrane_transporter_activity;_P:transmembrane_transport	NA	NA	PBRA_001007
Pldbra_eH_r1s010g05420	1	85.4823	66.1652	1.2934	0.00518412	RNA_polymerase_I_associated_A49	397	F:DNA_binding;_F:DNA-directed_5'-3'_RNA_polymerase_activity;_C:nucleolus;_P:purine_nucleobase_metabolic_process;_P:pyrimidine_nucleobase_metabolic_process;_P:transcription;_DNA-templated	DNA-directed_RNA_polymerase	ec:2.7.7.6	PBRA_000971,
Pldbra_eH_r1s010g05426	1	447.13	337.784	1.32383	0.00278852	LTV1_homolog	430	NA	NA	NA	PBRA_000967
Pldbra_eH_r1s010g05440	1	1040.32	753.77	1.3802	0.00168731	ATPase_AAA	520	F:ATP:ADP_antiporter_activity;_F:ATP_binding;_P:ADP_transport;_P:ATP_transport;_C:integral_component_of_membrane	NA	NA	PBRA_000955
Pldbra_eH_r1s010g05456	1	55.2929	30.4902	1.81428	0.00726274	hypothetical_protein_PBRA_000942	384	F:protein_binding	NA	ec:2.7.1.107	PBRA_000942
Pldbra_eH_r1s010g05475	1	174.952	139.3	1.25653	0.00121669	probable_ribosome_biogenesis_RLP24	166	P:ribonucleoprotein_complex_biogenesis;_C:intracellular_part	NA	NA	PBRA_000923
Pldbra_eH_r1s010g05500	1	127.234	103.581	1.22946	0.00335585	exosome_complex_exonuclease_RRP4	271	C:exosome_(RNase_complex);_F:RNA_binding;_P:ncRNA_3'-end_processing;_P:nuclear_RNA_surveillance	NA	ec:2.7.7.8;ec:3.1.26.12	PBRA_000899
Pldbra_eH_r1s010g05512	1	147.566	119.761	1.23284	0.00127393	farnesyltransferase_geranylgeranyltransferase_type-1_subunit_alpha	299	F:protein_prenyltransferase_activity;_P:protein_prenylation;_P:protein_prenylation	NA	ec:2.5.1	PBRA_000885
Pldbra_eH_r1s010g05526	1	798.005	623.157	1.28056	0.00175248	40S_ribosomal_S13-2	148	P:maturation_of_SSU-rRNA_from_tricistronic_rRNA_transcript_(SSU-rRNA;_5.8S_rRNA;_LSU-rRNA);_P:cytoplasmic_translation;_F:structural_constituent_of_ribosome;_C:nucleolus;_C:cytosolic_small_ribosomal_subunit;_F:small_ribosomal_subunit_rRNA_binding	NA	NA	PBRA_000875
Pldbra_eH_r1s010g05529	1	58.825	40.9487	1.43614	0.000790676	hypothetical_protein_PBRA_000872	267	NA	NA	NA	PBRA_000872
Pldbra_eH_r1s010g05554	1	72.0262	57.1187	1.26143	0.00521321	GTP-binding	383	F:GTP_binding;_F:hydrolase_activity	NA	ec:1.14.13.39	PBRA_000851
Pldbra_eH_r1s010g05578	1	105.513	84.6193	1.248	0.00672172	glutamate--tRNA_ligase	526	F:tRNA_binding;_F:glutamate-tRNA_ligase_activity;_F:ATP_binding;_P:glutamyl-tRNA_aminoacylation;_F:zinc_ion_binding;_C:glutamate-tRNA_ligase_complex;_P:chlorophyll_metabolic_process	Glutamate--tRNA_ligase	ec:6.1.1;ec:6.1.1.17;ec:6.1.1.18	PBRA_000833
Pldbra_eH_r1s010g05630	1	143.796	113.139	1.2705	0.00175114	pentatricopeptide_repeat-containing_mitochondrial-like	819	NA	NA	NA	PBRA_000791
Pldbra_eH_r1s010g05650	1	55.59	44.6803	1.24622	0.00566017	gamma_carbonic_anhydrase_family	182	F:catalytic_activity	NA	NA	PBRA_000774
Pldbra_eH_r1s010g05662	1	67.1012	50.4559	1.33096	0.00412854	hypothetical_protein_PBRA_000767	287	C:integral_component_of_membrane	NA	NA	PBRA_000767
Pldbra_eH_r1s010g05714	1	33.0525	26.0566	1.2685	0.00397907	probable_sodium_metabolite_cotransporter_chloroplastic	356	C:integral_component_of_membrane	NA	NA	PBRA_000727,
Pldbra_eH_r1s010g05720	1	151.307	123.285	1.22721	0.00682181	eukaryotic_translation_initiation_factor_4E-1	223	F:translation_initiation_factor_activity;_C:ribosome;_P:regulation_of_translational_initiation	NA	NA	PBRA_000722,
Pldbra_eH_r1s010g05772	1	16.4962	11.8755	1.39523	0.00777685	hypothetical_protein_PBRA_000683	177	NA	NA	NA	PBRA_000683
Pldbra_eH_r1s011g05821	1	279.059	211.539	1.31911	0.000778167	lysine--tRNA_ligase_isoform_X2	568	F:nucleic_acid_binding;_F:lysine-tRNA_ligase_activity;_F:ATP_binding;_C:cytoplasm;_P:lysyl-tRNA_aminoacylation;_P:lysine_biosynthetic_process	Lysine--tRNA_ligase	ec:6.1.1.6;ec:6.1.1;ec:2.3.2.3;ec:2.3.2.3	PBRA_006114
Pldbra_eH_r1s011g05823	1	128.65	103.833	1.23946	7.57435e-05	50S_ribosomal_L13	205	F:structural_constituent_of_ribosome;_C:ribosome;_P:translation;_P:ribosome_biogenesis	NA	NA	PBRA_006116
Pldbra_eH_r1s011g05847	1	651.871	508.343	1.28246	0.00187834	threonine--tRNA_cytoplasmic_isoform_X1	691	F:threonine-tRNA_ligase_activity;_F:ATP_binding;_C:cytoplasm;_P:threonyl-tRNA_aminoacylation;_P:glycine_metabolic_process;_P:L-serine_metabolic_process;_P:threonine_metabolic_process	Threonine--tRNA_ligase	ec:6.1.1.3;ec:6.1.1;ec:6.1.1.3;ec:6.1.1.14;ec:6.1.1.26;ec:3.1.7.2	PBRA_006136
Pldbra_eH_r1s011g05854	1	220.136	169.469	1.29881	0.00406721	WD40_repeat	718	F:protein_binding	NA	NA	PBRA_006139
Pldbra_eH_r1s011g05879	1	97.4342	69.0542	1.41187	0.00266729	hypothetical_protein_PBRA_006163	397	C:integral_component_of_membrane	NA	NA	PBRA_006163
Pldbra_eH_r1s011g05921	1	41.378	31.6827	1.30574	0.001048	G_patch_domain-containing_4-like	185	F:nucleic_acid_binding	NA	ec:2.1.1.57	PBRA_006198
Pldbra_eH_r1s011g05941	1	309.186	246.797	1.25281	0.00382853	inorganic_pyrophosphatase	420	F:magnesium_ion_binding;_F:inorganic_diphosphatase_activity;_F:calcium_ion_binding;_C:cytoplasm;_P:oxidative_phosphorylation	Inorganic_diphosphatase	ec:3.6.1.1;ec:3.6.1;ec:3.6.1.1;ec:2.7.6.5	PBRA_006214
Pldbra_eH_r1s011g05962	1	208.633	156.68	1.33179	0.00447521	CCAAT_enhancer-binding_zeta-like	836	F:binding	NA	NA	PBRA_006228
Pldbra_eH_r1s011g05975	1	288.555	243.127	1.18706	0.00723628	hypothetical_protein_PBRA_006241	209	C:integral_component_of_membrane	NA	NA	PBRA_006241
Pldbra_eH_r1s011g06079	1	216.205	170.757	1.26633	0.00106936	eukaryotic_translation_initiation_factor_6	245	P:ribosomal_subunit_export_from_nucleus;_F:translation_initiation_factor_activity;_C:nucleolus;_C:ribosome;_P:regulation_of_translational_initiation;_P:mature_ribosome_assembly;_P:ribosomal_large_subunit_biogenesis;_F:ribosome_binding;_F:ribosomal_large_subunit_binding	NA	NA	PBRA_007260
Pldbra_eH_r1s011g06084	1	61.8953	45.4268	1.36262	0.00218412	S-adenosylmethionine_decarboxylase_proenzyme-like	338	F:adenosylmethionine_decarboxylase_activity;_P:arginine_metabolic_process;_P:proline_metabolic_process;_P:spermine_biosynthetic_process;_P:spermidine_biosynthetic_process	Adenosylmethionine_decarboxylase	ec:4.1.1.50;ec:4.1.1.50	PBRA_007265
Pldbra_eH_r1s011g06120	1	56.4819	44.6514	1.26472	0.00299376	hypothetical_protein_PBRA_007292	558	F:protein_binding;_F:transferase_activity;_transferring_glycosyl_groups	NA	ec:2.4.2.38	PBRA_007292
Pldbra_eH_r1s011g06177	1	55.3243	44.6452	1.23916	0.00355884	NUDIX_hydrolase	240	F:hydrolase_activity	NA	NA	PBRA_007330
Pldbra_eH_r1s011g06179	1	235.727	180.11	1.30896	0.00196396	guanine_nucleotide-binding_-like_3	487	F:GTP_binding	NA	ec:1.14.13.39	PBRA_007332
Pldbra_eH_r1s011g06182	1	59.784	45.5737	1.31378	0.00352996	adenine_DNA_glycosylase	431	F:DNA_binding;_P:base-excision_repair;_F:hydrolase_activity	NA	ec:3.2.2.21	PBRA_007335
Pldbra_eH_r1s012g06233	1	130.016	106.187	1.22447	0.00533428	mki67_fha_domain-interacting_nucleolar_phospho	240	F:RNA_binding	NA	ec:5.2.1.8	PBRA_004901
Pldbra_eH_r1s012g06256	1	91.3145	75.4759	1.21088	0.00541142	cell_cycle_checkpoint	282	P:DNA_damage_checkpoint;_C:nucleus	NA	ec:3.1.11.2	PBRA_004919
Pldbra_eH_r1s012g06284	1	267.712	206.349	1.29767	0.000348404	pre-mRNA-splicing_factor_ATP-dependent_RNA_helicase	698	F:nucleic_acid_binding;_F:helicase_activity;_F:ATP_binding	Nucleoside-triphosphate_phosphatase	ec:3.6.1;ec:3.6.1.15;ec:3.6.4.13;ec:3.4.21.113;ec:3.6.4.13;ec:3.4.22.45	PBRA_004939
Pldbra_eH_r1s012g06288	1	64.8563	50.0888	1.29725	0.00545116	hypothetical_protein_PBRA_004942	105	NA	NA	NA	PBRA_004942
Pldbra_eH_r1s012g06292	1	69.8382	56.0033	1.24669	0.00206426	cyclin-H_isoform_X1	343	P:transcription;_DNA-templated;_F:cyclin-dependent_protein_serine/threonine_kinase_regulator_activity;_P:regulation_of_protein_kinase_activity;_C:TFIIK_complex	NA	NA	PBRA_004946
Pldbra_eH_r1s012g06299	1	5731.72	4160.35	1.3777	0.00262915	hypothetical_protein_PBRA_004950	433	NA	NA	NA	PBRA_004950
Pldbra_eH_r1s012g06307	1	1348	1009.29	1.33564	0.00204437	40S_ribosomal_S18	153	F:RNA_binding;_F:structural_constituent_of_ribosome;_C:ribosome;_P:translation;_P:ribosome_biogenesis	NA	NA	PBRA_004955
Pldbra_eH_r1s012g06316	1	141.633	112.924	1.25528	0.00205575	glycyl-tRNA_synthetase	493	F:glycine-tRNA_ligase_activity;_F:ATP_binding;_P:glycyl-tRNA_aminoacylation;_P:glycine_metabolic_process;_P:L-serine_metabolic_process;_P:threonine_metabolic_process;_C:glycine-tRNA_ligase_complex	Glycine--tRNA_ligase	ec:6.1.1.14;ec:6.1.1;ec:6.1.1.14;ec:6.1.1.26	PBRA_004963
Pldbra_eH_r1s012g06360	1	106.73	88.5248	1.20475	0.00291963	hypothetical_protein_PBRA_004993	191	NA	NA	NA	PBRA_004993
Pldbra_eH_r1s012g06370	1	122.265	68.8041	1.77759	0.00513178	hypothetical_protein_PBRA_005478	414	NA	NA	NA	PBRA_005478
Pldbra_eH_r1s012g06406	1	72.0584	54.9907	1.30849	0.000255064	hypothetical_protein_PBRA_005026	227	NA	NA	NA	PBRA_005026
Pldbra_eH_r1s012g06407	1	18.8768	12.9553	1.4541	0.00451817	hypothetical_protein_PBRA_005027	321	F:protein_binding	NA	NA	PBRA_005027
Pldbra_eH_r1s012g06411	1	3140.39	2428.73	1.29303	0.00584908	elongation_factor_2	843	F:GTPase_activity;_F:GTP_binding;_P:translation	Nucleoside-triphosphate_phosphatase	ec:3.6.1;ec:3.6.1.15;ec:2.5.1.65	PBRA_005030
Pldbra_eH_r1s012g06485	1	227.189	178.319	1.27445	0.00571761	ribosome_biogenesis_NSA2	285	P:maturation_of_5.8S_rRNA;_P:maturation_of_LSU-rRNA;_C:nucleolus;_C:preribosome;_large_subunit_precursor	NA	NA	PBRA_005085
Pldbra_eH_r1s012g06525	1	92.9389	73.1874	1.27048	0.000201177	peptidyl-prolyl_cis-trans_isomerase-like_1	169	P:protein_peptidyl-prolyl_isomerization;_F:peptidyl-prolyl_cis-trans_isomerase_activity;_P:protein_folding;_C:post-mRNA_release_spliceosomal_complex	Peptidylprolyl_isomerase	ec:5.2.1.8;ec:5.2.1.8	PBRA_008091
Pldbra_eH_r1s012g06547	1	128.453	92.1596	1.39382	0.000252997	E3_ubiquitin-_ligase_RNF181-like	234	C:membrane;_C:integral_component_of_membrane;_F:ligase_activity	NA	NA	PBRA_008109
Pldbra_eH_r1s013g06611	1	560.209	436.792	1.2825	0.0014638	nucleolar_NOP5	507	P:rRNA_modification;_F:snoRNA_binding;_C:box_C/D_snoRNP_complex;_C:small-subunit_processome	NA	NA	PBRA_005588
Pldbra_eH_r1s013g06631	1	155.743	130.397	1.19516	0.00680199	AATF_isoform_X2	429	C:nucleus	NA	NA	PBRA_005574
Pldbra_eH_r1s013g06637	1	125.932	101.981	1.2345	0.00623191	adenylosuccinate_lyase	482	F:N6-(1;2-dicarboxyethyl)AMP_AMP-lyase_(fumarate-forming)_activity;_P:purine_nucleobase_metabolic_process;_P:'de_novo'_IMP_biosynthetic_process;_P:alanine_metabolic_process;_P:aspartate_metabolic_process;_P:'de_novo'_AMP_biosynthetic_process;_F:(S)-2-(5-amino-1-(5-phospho-D-ribosyl)imidazole-4-carboxamido)succinate_AMP-lyase_(fumarate-forming)_activity	Adenylosuccinate_lyase	ec:4.3.2.2;ec:5.5.1.2;ec:5.5.1.2	PBRA_005570
Pldbra_eH_r1s013g06643	1	25.4077	18.5758	1.36781	0.00485333	hypothetical_protein_PBRA_005565	277	C:integral_component_of_membrane	NA	NA	PBRA_005565
Pldbra_eH_r1s013g06672	1	39.2042	30.2602	1.29768	0.00262552	programmed_cell_death_2_isoform_X1	287	C:cytoplasm	NA	NA	PBRA_005544
Pldbra_eH_r1s013g06679	1	211.872	171.256	1.2372	0.00704346	glutathione_peroxidase	190	F:peroxidase_activity;_C:cell;_P:obsolete_electron_transport;_P:obsolete_peroxidase_reaction;_P:response_to_oxidative_stress;_F:electron_transfer_activity;_F:protein_disulfide_oxidoreductase_activity;_P:electron_transport_chain;_P:cell_redox_homeostasis;_P:cellular_oxidant_detoxification	Peroxidase	ec:1.8.1.8;ec:1.11.1.17;ec:1.8.1.8	PBRA_005537
Pldbra_eH_r1s013g06709	1	2131.92	1604.58	1.32867	0.000975236	60S_ribosomal_L1-B	222	F:RNA_binding;_F:structural_constituent_of_ribosome;_P:translation;_C:large_ribosomal_subunit;_P:ribosome_biogenesis	NA	NA	PBRA_005516
Pldbra_eH_r1s013g06780	1	154.396	107.59	1.4355	8.10687e-05	hypothetical_protein_PBRA_005459	576	F:protein_binding	NA	ec:2.7.1.107	PBRA_005459
Pldbra_eH_r1s013g06806	1	238.49	181.386	1.31493	0.00588423	hypothetical_protein_PBRA_005440	266	NA	NA	NA	PBRA_005440
Pldbra_eH_r1s013g06808	1	246.083	165.764	1.48448	0.00628899	zinc_finger_and_SCAN_domain-containing_10_isoform_X1	233	F:nucleic_acid_binding	NA	NA	PBRA_005439
Pldbra_eH_r1s013g06811	1	156.462	121.813	1.28462	0.00182786	[Naegleria_gruberi]	242	F:protein_binding;_bridging;_F:actin_filament_binding	NA	NA	PBRA_005438
Pldbra_eH_r1s013g06854	1	347.15	215.192	1.61326	0.00106181	hypothetical_protein_PBRA_008536	428	F:protein_binding	NA	ec:2.7.1.107	PBRA_008536
Pldbra_eH_r1s013g06856	1	95.3472	71.9812	1.32393	0.00791792	hypothetical_protein_PBRA_008535	426	F:protein_binding	NA	ec:2.7.1.107	PBRA_008535
Pldbra_eH_r1s013g06899	1	341.052	262.288	1.30034	0.00280921	hypothetical_protein_PBRA_009313	458	NA	NA	NA	PBRA_009313
Pldbra_eH_r1s014g06947	1	273.428	229.293	1.19229	0.00704069	hypothetical_protein_PBRA_004451;_partial	318	C:integral_component_of_membrane	NA	NA	PBRA_004451,
Pldbra_eH_r1s014g06966	1	152.858	122.223	1.25081	0.00053565	serine_threonine_family_2C	290	F:catalytic_activity;_C:integral_component_of_membrane	NA	ec:3.1.3.3	PBRA_004464
Pldbra_eH_r1s014g06980	1	561.474	427.573	1.31327	0.0023166	30S_small_subunit_ribosomal_S25e	107	C:ribosome	NA	NA	PBRA_004470
Pldbra_eH_r1s014g06983	1	384.478	300.821	1.27826	0.000248468	eukaryotic_translation_initiation_factor_3_subunit_L-like	488	P:formation_of_translation_preinitiation_complex;_F:translation_initiation_factor_activity;_F:protein_binding;_C:ribosome;_C:eukaryotic_translation_initiation_factor_3_complex;_P:regulation_of_translational_initiation;_C:eukaryotic_43S_preinitiation_complex;_C:eukaryotic_48S_preinitiation_complex	NA	NA	PBRA_004473
Pldbra_eH_r1s014g07037	1	80.8751	66.1314	1.22262	0.00554214	E3_ubiquitin-_ligase_FANCL_isoform_X1	358	F:RNA_binding;_F:ubiquitin-protein_transferase_activity;_P:DNA_repair;_P:protein_ubiquitination;_C:Fanconi_anaemia_nuclear_complex	NA	NA	PBRA_004500,
Pldbra_eH_r1s014g07060	1	523.071	418.814	1.24897	0.00290968	eukaryotic_peptide_chain_release_factor_subunit_1	435	P:cytoplasmic_translational_termination;_C:cytosol;_C:ribosome;_P:DNA-templated_transcription;_termination;_P:regulation_of_translational_termination;_F:protein_C-terminus_binding;_C:cytoplasmic_stress_granule;_F:translation_release_factor_activity;_codon_specific;_C:translation_release_factor_complex;_P:'de_novo'_cotranslational_protein_folding	NA	NA	PBRA_004513
Pldbra_eH_r1s014g07062	1	57.3535	41.6249	1.37751	0.00512419	hypothetical_protein_PBRA_004514	215	NA	NA	NA	PBRA_004514
Pldbra_eH_r1s014g07089	1	985.103	746.799	1.31909	0.00230566	60S_ribosomal_L33-A	133	P:cytoplasmic_translation;_F:structural_constituent_of_ribosome;_C:cytosolic_large_ribosomal_subunit;_P:ribosomal_large_subunit_biogenesis	NA	NA	PBRA_004523
Pldbra_eH_r1s014g07099	1	205.751	172.53	1.19192	0.00539167	DUF2183_domain-containing	390	NA	NA	ec:3.1.3.96	PBRA_004531
Pldbra_eH_r1s014g07104	1	81.8909	66.1082	1.23893	0.00363396	THO_complex_subunit_6	266	F:protein_binding	NA	NA	PBRA_004534
Pldbra_eH_r1s014g07110	1	812.953	568.922	1.42893	0.00117764	hypothetical_protein_PBRA_004539	348	NA	NA	NA	PBRA_004539
Pldbra_eH_r1s014g07160	1	160.678	127.008	1.26488	0.00819375	inositol-3-phosphate_synthase_1-A-like	517	F:inositol-3-phosphate_synthase_activity;_C:cytoplasm;_P:inositol_biosynthetic_process;_P:phospholipid_biosynthetic_process;_P:streptomycin_biosynthetic_process	Inositol-3-phosphate_synthase	ec:5.5.1.4;ec:5.5.1.4;ec:5.5.1.4	PBRA_004572
Pldbra_eH_r1s014g07168	1	88.3825	67.6748	1.30738	0.00433474	NBS-LRR_class_disease_resistance	325	F:protein_binding	NA	NA	PBRA_004578
Pldbra_eH_r1s014g07186	1	16.3209	11.5776	1.40822	0.00314702	bifunctional_bis(5_-adenosyl)-triphosphatase_adenylylsulfatase_FHIT_isoform_X1	201	F:catalytic_activity	NA	ec:3.6.1.17	PBRA_004586
Pldbra_eH_r1s014g07255	1	664.384	451.016	1.47312	0.00517829	serine_threonine-_phosphatase_6_regulatory_ankyrin_repeat_subunit_A-	491	F:protein_binding	NA	ec:2.7.1.107	PBRA_007817
Pldbra_eH_r1s014g07294	1	111.321	85.3883	1.30389	0.000426618	hypothetical_protein_PBRA_007845	473	C:integral_component_of_membrane	NA	NA	PBRA_007845
Pldbra_eH_r1s014g07302	1	49.5194	35.6744	1.38795	0.00602061	hypothetical_protein_PBRA_007853	359	F:protein_binding	NA	ec:2.7.1.107	PBRA_007853
Pldbra_eH_r1s014g07304	1	99.3811	66.4401	1.49597	0.00102727	hypothetical_protein_PBRA_007855	396	F:protein_binding	NA	ec:2.7.1.107	PBRA_007855
Pldbra_eH_r1s015g07444	1	41.8153	33.5436	1.24791	0.00533616	hypothetical_protein_PBRA_003962	45	C:integral_component_of_membrane	NA	NA	PBRA_003962
Pldbra_eH_r1s015g07447	1	2279.32	1614.9	1.4114	0.00214892	Peptide_methionine_sulfoxide_reductase	251	P:cellular_protein_modification_process;_F:peptide-methionine_(S)-S-oxide_reductase_activity;_P:oxidation-reduction_process	Peptide-methionine_(S)-S-oxide_reductase	ec:1.8.4;ec:1.8.4.11;ec:1.8.4.12	PBRA_003965
Pldbra_eH_r1s015g07470	1	260.872	206.777	1.26125	0.000367362	poly(A)-specific_ribonuclease_PARN-like_domain-containing_1	393	F:nucleic_acid_binding	NA	ec:3.1;ec:3.1.13;ec:3.1.15;ec:3.1.13.4;ec:3.1.13.4	PBRA_003983
Pldbra_eH_r1s015g07482	1	65.2079	48.8961	1.33259	0.00257365	hypothetical_protein_PBRA_003991	129	NA	NA	NA	PBRA_003991
Pldbra_eH_r1s015g07525	1	115.078	90.3537	1.27538	0.00193979	RNA_polymerase_III_subunit	367	F:DNA_binding;_F:DNA-directed_5'-3'_RNA_polymerase_activity;_C:nucleolus;_P:purine_nucleobase_metabolic_process;_P:pyrimidine_nucleobase_metabolic_process;_P:transcription;_DNA-templated;_F:protein_dimerization_activity;_C:nuclear_DNA-directed_RNA_polymerase_complex	DNA-directed_RNA_polymerase	ec:2.7.7.6;ec:2.7.7.6;ec:2.7.7.6	PBRA_004009
Pldbra_eH_r1s015g07544	1	91.8114	70.6574	1.30063	0.00382808	hypothetical_protein_PBRA_004028	115	C:integral_component_of_membrane	NA	NA	PBRA_004028
Pldbra_eH_r1s015g07547	1	104.162	81.6827	1.27622	0.00599567	ribosomal_RNA_assembly	230	F:RNA_binding;_C:nucleolus	NA	ec:2.7.7.8	PBRA_004030
Pldbra_eH_r1s015g07649	1	178.547	133.321	1.33964	0.00551456	NUC091_domain-domain-containing	495	F:GTPase_activity;_F:GTP_binding;_C:nucleolus;_P:ribosome_biogenesis	Nucleoside-triphosphate_phosphatase	ec:1.14.13.39	PBRA_004110
Pldbra_eH_r1s015g07680	1	54.4175	42.3714	1.2849	0.00674571	novel_plant_SNARE_11	222	C:integral_component_of_membrane	NA	NA	PBRA_004129
Pldbra_eH_r1s015g07681	1	39.9046	27.5802	1.44955	0.0024842	hypothetical_protein_PBRA_004130	432	F:nucleic_acid_binding;_F:zinc_ion_binding	NA	NA	PBRA_004130
Pldbra_eH_r1s016g07732	1	107.439	85.3697	1.25879	0.00107568	peptidyl-prolyl_cis-trans_isomerase-like_3	163	P:protein_peptidyl-prolyl_isomerization;_F:peptidyl-prolyl_cis-trans_isomerase_activity;_P:protein_folding	Peptidylprolyl_isomerase	ec:5.2.1.8;ec:5.2.1.8	PBRA_005408
Pldbra_eH_r1s016g07737	1	262.576	206.211	1.27352	0.000591373	gtp-binding	370	F:GTP_binding	NA	ec:1.14.13.39;ec:3.1.7.2	PBRA_005407
Pldbra_eH_r1s016g07738	1	99.6528	80.5345	1.23806	0.00274674	probable_tRNA(His)_guanylyltransferase	249	F:magnesium_ion_binding;_F:GTP_binding;_P:tRNA_modification;_F:tRNA_guanylyltransferase_activity;_C:membrane	NA	ec:2.7.7;ec:2.7.7.79;ec:2.7.7.79	PBRA_005406
Pldbra_eH_r1s016g07753	1	60.3548	40.0486	1.50823	0.00279705	hypothetical_protein_PBRA_005398	290	F:protein_binding	NA	ec:2.7.1.107	PBRA_005398
Pldbra_eH_r1s016g07760	1	275.782	215.194	1.28134	0.00108387	hypothetical_protein_PBRA_005394	481	NA	NA	ec:3.4.11.18	PBRA_005394
Pldbra_eH_r1s016g07785	1	346.255	279.445	1.23905	0.0070237	phenylalanine--tRNA_ligase_alpha_cytoplasmic	506	F:tRNA_binding;_P:tryptophan_biosynthetic_process;_F:phenylalanine-tRNA_ligase_activity;_F:ATP_binding;_P:phenylalanyl-tRNA_aminoacylation;_P:tyrosine_biosynthetic_process;_P:L-phenylalanine_biosynthetic_process;_C:phenylalanine-tRNA_ligase_complex	Phenylalanine--tRNA_ligase	ec:6.1.1.20;ec:6.1.1;ec:6.1.1.27	PBRA_005374
Pldbra_eH_r1s016g07789	1	48.3452	35.5449	1.3591	0.00263177	hypothetical_protein_PBRA_005372	133	NA	NA	NA	PBRA_005372
Pldbra_eH_r1s016g07814	1	678.184	543.757	1.24723	0.00222957	dolichyl-diphosphooligosaccharide--_glycosyltransferase_subunit_1A-like	553	F:dolichyl-diphosphooligosaccharide-protein_glycotransferase_activity;_C:oligosaccharyltransferase_complex;_C:integral_component_of_membrane;_P:protein_N-linked_glycosylation_via_asparagine	Glycosyltransferases	ec:2.4.1.119;ec:2.4.1;ec:2.4.99.18	PBRA_005349
Pldbra_eH_r1s016g07843	1	197.384	158.762	1.24301	0.00668733	DEAD_DEAH_box_RNA_helicase	511	F:nucleic_acid_binding;_F:ATP_binding	NA	ec:3.4.21.113;ec:3.4.22.45	PBRA_006726
Pldbra_eH_r1s016g07859	1	146.492	113.188	1.29377	5.41449e-05	DDB1-_and_CUL4-associated_factor_4	293	F:protein_binding	NA	NA	PBRA_006737
Pldbra_eH_r1s016g07951	1	47.9503	36.9517	1.29715	0.00805431	diphthine_synthase	285	F:diphthine_synthase_activity;_P:phosphatidylinositol_biosynthetic_process;_C:integral_component_of_membrane;_P:peptidyl-diphthamide_biosynthetic_process_from_peptidyl-histidine;_P:methylation	Diphthine_synthase	ec:2.1.1.98;ec:2.1.1.152	PBRA_006805
Pldbra_eH_r1s016g07961	1	185.48	147.978	1.25295	0.00288901	folate_transporter_chloroplastic_isoform_X2	313	C:mitochondrion;_C:chloroplast_envelope;_C:integral_component_of_membrane;_P:transmembrane_transport	NA	NA	PBRA_006812
Pldbra_eH_r1s016g07970	1	279.682	219.757	1.27279	0.00360942	diacylglycerol_acyltransferase	320	C:integral_component_of_membrane;_F:transferase_activity;_transferring_acyl_groups_other_than_amino-acyl_groups	NA	ec:2.3.1.75	PBRA_006821
Pldbra_eH_r1s016g08011	1	1039.77	799.477	1.30055	0.00323945	60S_ribosomal_L9-like	188	F:structural_constituent_of_ribosome;_C:ribosome;_P:translation;_F:rRNA_binding;_P:ribosome_biogenesis	NA	NA	PBRA_006844
Pldbra_eH_r1s017g08041	1	1177.37	888.406	1.32516	0.00782018	Receptor_of_activated_C_kinase_1	321	P:angiogenesis;_F:protein_binding;_C:cytoplasm;_F:kinase_activity;_P:phosphorylation;_P:negative_regulation_of_Wnt_signaling_pathway;_P:regulation_of_protein_localization;_P:regulation_of_cell_division;_P:convergent_extension_involved_in_gastrulation;_P:regulation_of_establishment_of_cell_polarity;_P:positive_regulation_of_gastrulation	NA	NA	PBRA_001825
Pldbra_eH_r1s017g08078	1	150.024	120.543	1.24468	0.00262446	T9SS_C-terminal_target_domain-containing	2781	F:protein_binding;_C:integral_component_of_membrane	NA	NA	PBRA_001854
Pldbra_eH_r1s017g08092	1	108.54	65.7213	1.65177	0.00161575	hypothetical_protein_PBRA_001867	403	F:protein_binding;_C:membrane	NA	ec:2.7.1.107	PBRA_001867
Pldbra_eH_r1s017g08099	1	71.0022	54.9438	1.29193	0.00179788	programmed_cell_death_2_isoform_X1	387	C:cytoplasm	NA	ec:3.4.11.18	PBRA_001874
Pldbra_eH_r1s017g08189	1	298.646	237.775	1.25592	0.00145518	hypothetical_protein_PBRA_001945	304	NA	NA	NA	PBRA_001945
Pldbra_eH_r1s017g08199	1	300.838	235.308	1.27858	0.000711607	hypothetical_protein_PBRA_001953	320	NA	NA	NA	PBRA_001953
Pldbra_eH_r1s017g08217	1	232.382	186.431	1.24679	0.00375821	alpha_beta_hydrolase_domain-containing	352	P:metabolic_process;_F:hydrolase_activity	NA	ec:3.1.1.3	PBRA_001971
Pldbra_eH_r1s017g08224	1	66.8513	49.8841	1.34086	0.00328476	Dbl_homology_domain-containing	371	F:Rho_guanyl-nucleotide_exchange_factor_activity;_P:regulation_of_Rho_protein_signal_transduction;_P:regulation_of_GTPase_activity;_F:metal_ion_binding	NA	ec:2.7.11.1;ec:2.7.10.2	PBRA_001975
Pldbra_eH_r1s017g08237	1	124.499	86.1363	1.44562	0.000738884	tudor_domain-containing_1	228	P:gamete_generation;_P:cellular_process_involved_in_reproduction_in_multicellular_organism;_P:cell_differentiation;_C:P_granule;_P:anatomical_structure_development;_P:nucleic_acid_metabolic_process	NA	ec:3.4.11.18	PBRA_001987
Pldbra_eH_r1s017g08254	1	159.756	123.913	1.28913	0.00163905	hypothetical_protein_PBRA_001996	503	NA	NA	NA	PBRA_001996
Pldbra_eH_r1s017g08320	1	60.4683	46.6608	1.2953	0.00112635	hypothetical_protein_PBRA_002044	175	NA	NA	ec:3.5.4.37	PBRA_002044
Pldbra_eH_r1s017g08343	1	51.5529	40.9279	1.25917	0.00728229	UPF0054_family_metallo	187	F:metalloendopeptidase_activity;_P:rRNA_processing;_P:proteolysis	Acting_on_peptide_bonds_(peptidases)	ec:3.4.24	PBRA_008688
Pldbra_eH_r1s018g08434	1	100.656	82.8829	1.21387	0.00118925	P-loop_containing_nucleoside_triphosphate_hydrolase	213	F:ATP_binding;_F:ATPase_activity	Adenosinetriphosphatase;_Nucleoside-triphosphate_phosphatase	ec:3.6.1;ec:3.6.1.3;ec:3.6.1.15;ec:3.6.3.43	PBRA_006991
Pldbra_eH_r1s018g08464	1	198.75	145.544	1.36613	0.00442162	Ankyrin_repeat-containing_domain	342	F:protein_binding	NA	ec:2.7.1.107	PBRA_007015
Pldbra_eH_r1s018g08465	1	174.613	134.038	1.30338	0.00121367	hypothetical_protein_PBRA_007015	348	F:protein_binding	NA	ec:2.7.1.107	PBRA_007015
Pldbra_eH_r1s018g08493	1	110.422	82.2134	1.34422	5.32529e-05	periodic_tryptophan	451	F:protein_binding	NA	NA	PBRA_007030
Pldbra_eH_r1s018g08523	1	118.098	90.8969	1.30036	0.000581849	60S_ribosome_subunit_biogenesis_NIP7_homolog	186	P:maturation_of_LSU-rRNA_from_tricistronic_rRNA_transcript_(SSU-rRNA;_5.8S_rRNA;_LSU-rRNA);_F:RNA_binding;_C:nucleolus;_C:cytosol;_C:preribosome;_large_subunit_precursor;_P:ribosome_assembly;_P:assembly_of_large_subunit_precursor_of_preribosome	NA	ec:5.4.99.25	PBRA_000516
Pldbra_eH_r1s018g08524	1	179.671	146.243	1.2287	0.00233645	homologous-pairing_2_homolog	351	P:reciprocal_meiotic_recombination	NA	NA	PBRA_000515
Pldbra_eH_r1s018g08543	1	2.74809	1.40568	1.98617	0.00167222	RING_zinc_finger_domain_superfamily	84	F:ligase_activity	NA	NA	PBRA_000499
Pldbra_eH_r1s018g08553	1	23.3186	16.9099	1.38137	0.00404641	7-dehydrocholesterol_reductase	433	F:sterol_delta7_reductase_activity;_P:sterol_biosynthetic_process;_P:brassinosteroid_biosynthetic_process;_F:oxidoreductase_activity;_acting_on_the_CH-CH_group_of_donors;_NAD_or_NADP_as_acceptor;_C:integral_component_of_endoplasmic_reticulum_membrane;_P:oxidation-reduction_process	NA	ec:1.3.1.71	PBRA_000493
Pldbra_eH_r1s018g08619	1	8158.8	6074.06	1.34323	0.00127054	probable_S-adenosylmethionine-dependent_methyltransferase_At5g38100	377	F:methyltransferase_activity;_P:methylation	NA	ec:2.1.1.276;ec:2.1.1.300	PBRA_000444
Pldbra_eH_r1s018g08642	1	631.977	474.613	1.33165	0.00757286	peptidylprolyl_cis-trans_FKBP-type_domain_containing	382	P:histone_peptidyl-prolyl_isomerization;_F:peptidyl-prolyl_cis-trans_isomerase_activity;_F:protein_binding;_F:FK506_binding;_C:nucleolus	Peptidylprolyl_isomerase	ec:5.2.1.8;ec:5.2.1.8	PBRA_000431
Pldbra_eH_r1s018g08643	1	130.609	99.7471	1.3097	0.00144834	U3_small_nucleolar_RNA-associated_4_homolog	672	F:protein_binding	NA	NA	PBRA_000430
Pldbra_eH_r1s018g08651	1	66.7423	42.0566	1.58738	0.00330901	hypothetical_protein_PBRA_000424;_partial	369	NA	NA	NA	PBRA_000424,
Pldbra_eH_r1s019g08704	1	829.475	640.409	1.29527	0.000896855	60S_ribosomal_L18a-2	175	F:structural_constituent_of_ribosome;_C:ribosome;_P:translation;_P:ribosome_biogenesis	NA	NA	PBRA_004832
Pldbra_eH_r1s019g08717	1	196.454	159.506	1.23193	0.00605244	elongation_factor-like_GTPase_1	934	F:GTPase_activity;_F:GTP_binding	Nucleoside-triphosphate_phosphatase	ec:3.6.1;ec:3.6.1.15	PBRA_004822
Pldbra_eH_r1s019g08724	1	811.138	673.82	1.20378	0.00691771	T-complex_1	541	F:ATP_binding;_C:cytoplasm;_P:protein_folding;_F:unfolded_protein_binding	NA	ec:2.7.1.150	PBRA_004815
Pldbra_eH_r1s019g08735	1	112.082	79.3217	1.41282	4.73324e-05	arginine_methyltransferase	357	P:protein_methylation;_F:methyltransferase_activity	NA	ec:2.1.1.300	PBRA_004808
Pldbra_eH_r1s019g08747	1	124.407	98.5269	1.26363	0.00339214	ribosome_production_factor_1-like	303	NA	NA	ec:6.1.1.14	PBRA_004800
Pldbra_eH_r1s019g08776	1	225.179	173.28	1.29931	0.00104638	elongation_factor_Ts	296	F:translation_elongation_factor_activity;_F:protein_binding;_C:ribosome;_P:regulation_of_translational_elongation	NA	NA	PBRA_004863
Pldbra_eH_r1s019g08794	1	360.769	293.838	1.22792	0.00534595	prefoldin_subunit_3	193	P:protein_folding;_C:prefoldin_complex	NA	NA	PBRA_002054
Pldbra_eH_r1s019g08798	1	1378.46	1059.98	1.30047	0.00282124	60S_ribosomal_L7a-like	269	P:maturation_of_LSU-rRNA;_F:RNA_binding;_P:translation;_C:cytosolic_large_ribosomal_subunit	NA	ec:3.1.26.5	PBRA_002058
Pldbra_eH_r1s019g08811	1	1.87848	0.883222	2.16181	0.000718163	EVI5_isoform_X1	510	F:GTPase_activator_activity;_P:regulation_of_GTPase_activity;_P:positive_regulation_of_GTPase_activity	NA	NA	PBRA_002070
Pldbra_eH_r1s019g08912	1	1063.49	800.444	1.32864	0.000604164	delta-5_desaturase	476	P:lipid_metabolic_process;_C:integral_component_of_membrane	NA	ec:1.14.99.33;ec:1.1.99.31	PBRA_002161
Pldbra_eH_r1s020g09085	1	103.484	78.1899	1.32311	0.00160473	prefoldin_subunit_5	151	P:protein_folding;_C:prefoldin_complex;_F:unfolded_protein_binding	NA	NA	PBRA_007567
Pldbra_eH_r1s020g09114	1	37.1519	24.4392	1.51883	0.00125868	hypothetical_protein_PBRA_007590	335	C:integral_component_of_membrane	NA	NA	PBRA_007590
Pldbra_eH_r1s020g09116	1	369.561	278.191	1.32847	0.0012107	hypothetical_protein_PBRA_007592	461	NA	NA	NA	PBRA_007592
Pldbra_eH_r1s020g09144	1	79.9696	65.8189	1.21697	0.0049125	UPF0468	191	C:cytoplasm;_C:microtubule;_C:ciliary_basal_body;_P:cilium_assembly;_P:regulation_of_cilium_beat_frequency_involved_in_ciliary_motility;_P:positive_regulation_of_cell_motility;_P:positive_regulation_of_feeding_behavior	NA	NA	PBRA_007610
Pldbra_eH_r1s020g09145	1	100.51	82.1356	1.22454	0.00699384	ribosome_maturation_SBDS	254	P:myeloid_leukocyte_differentiation;_P:mature_ribosome_assembly	NA	NA	PBRA_007611
Pldbra_eH_r1s021g09213	1	1214.05	943.762	1.28641	0.00744638	molecular_chaperone	659	F:ATP_binding;_P:protein_folding;_F:unfolded_protein_binding	NA	ec:3.6.1.3	PBRA_006417
Pldbra_eH_r1s021g09277	1	944.809	737.124	1.28169	0.000941584	hypothetical_protein_PBRA_006368	257	NA	NA	NA	PBRA_006368
Pldbra_eH_r1s021g09288	1	55.1642	40.6949	1.35832	0.00247455	hypothetical_protein_PBRA_006358	809	F:protein_binding;_F:zinc_ion_binding	NA	NA	PBRA_006358
Pldbra_eH_r1s021g09296	1	345.913	259	1.33587	0.000650843	Heat_Shock_cytosolic	712	F:protein_binding;_F:ATP_binding	NA	ec:3.6.1.3	PBRA_006351
Pldbra_eH_r1s021g09298	1	77.8842	61.1943	1.27099	0.00522143	HD_phosphohydrolase_domain-containing	478	F:hydrolase_activity	NA	ec:3.1.3.89	PBRA_006349
Pldbra_eH_r1s021g09305	1	819.277	637.847	1.28436	0.00246048	nucleolar_56-like	572	P:rRNA_modification;_F:snoRNA_binding;_C:box_C/D_snoRNP_complex;_C:small-subunit_processome	NA	NA	PBRA_006344
Pldbra_eH_r1s021g09346	1	37.7778	25.7266	1.4669	0.00662721	MFS_transporter	217	C:integral_component_of_membrane	NA	NA	PBRA_006325
Pldbra_eH_r1s021g09351	1	4597.1	2711.46	1.69544	0.000416715	hypothetical_protein_PBRA_006323	415	NA	NA	NA	PBRA_006323
Pldbra_eH_r1s021g09352	1	116.281	96.4373	1.2055	0.00701181	zinc_finger_CCCH_domain-containing_11	329	F:metal_ion_binding	NA	ec:2.4.2.30	PBRA_006322
Pldbra_eH_r1s021g09423	1	68.3982	53.2718	1.28533	0.00174452	pterin-4-alpha-carbinolamine_dehydratase	181	P:tetrahydrobiopterin_biosynthetic_process;_F:4-alpha-hydroxytetrahydrobiopterin_dehydratase_activity	4a-hydroxytetrahydrobiopterin_dehydratase	ec:4.2.1.96;ec:4.2.1.96	PBRA_008819
Pldbra_eH_r1s021g09433	1	155.677	118.365	1.3155	0.00261393	ribosomal_RNA_small_subunit_methyltransferase_NEP1	216	P:maturation_of_SSU-rRNA_from_tricistronic_rRNA_transcript_(SSU-rRNA;_5.8S_rRNA;_LSU-rRNA);_P:blastocyst_development;_C:nucleolus;_P:nucleologenesis;_F:rRNA_binding;_C:small-subunit_processome;_F:rRNA_(pseudouridine)_methyltransferase_activity;_P:rRNA_base_methylation	NA	ec:2.1.1.260	PBRA_008826
Pldbra_eH_r1s022g09473	1	165.919	130.164	1.27521	0.00518404	hypothetical_protein_PBRA_005952	543	P:endonucleolytic_cleavage_in_ITS1_to_separate_SSU-rRNA_from_5.8S_rRNA_and_LSU-rRNA_from_tricistronic_rRNA_transcript_(SSU-rRNA;_5.8S_rRNA;_LSU-rRNA);_C:nucleolus;_C:90S_preribosome	NA	NA	PBRA_005952
Pldbra_eH_r1s022g09481	1	209.689	168.007	1.24834	0.00420419	probable_ATP-dependent_RNA_helicase_DDX56	573	F:nucleic_acid_binding;_F:ATP_binding	NA	ec:3.4.21.113;ec:3.4.22.45	PBRA_005960
Pldbra_eH_r1s022g09490	1	50.8391	39.1263	1.30278	0.00457663	zinc_finger_593-like	120	F:nucleic_acid_binding;_C:intracellular_part	NA	NA	PBRA_005968
Pldbra_eH_r1s022g09515	1	301.436	247.22	1.21929	0.00123813	metal-dependent_hydrolase	347	F:hydrolase_activity	NA	NA	PBRA_005989
Pldbra_eH_r1s023g09699	1	2125.83	1186.92	1.79105	0.00242213	hypothetical_protein_PBRA_005609	411	NA	NA	NA	PBRA_005609
Pldbra_eH_r1s023g09725	1	7.02281	4.6029	1.5374	0.00711155	[Micromonas_commoda]	105	NA	NA	NA	PBRA_004728
Pldbra_eH_r1s023g09728	1	9022.39	5998.52	1.5041	0.00277511	hypothetical_protein_PBRA_005624	470	NA	NA	NA	PBRA_005624
Pldbra_eH_r1s023g09731	1	162.093	124.724	1.29963	0.000270337	CLP1_homolog	413	F:ATP_binding;_C:mRNA_cleavage_factor_complex;_P:mRNA_3'-end_processing	NA	ec:2.7.1.78	PBRA_005628
Pldbra_eH_r1s023g09751	1	1.24326	0.486905	2.45621	0.00633765	leucine-rich_repeat_domain-containing	418	F:hydrolase_activity	NA	NA	PBRA_001006
Pldbra_eH_r1s023g09768	1	144.836	110.568	1.30966	0.00287863	U3_small_nucleolar_RNA-associated_15	513	F:protein_binding;_C:nucleolus;_P:rRNA_processing	NA	NA	PBRA_005655
Pldbra_eH_r1s023g09898	1	227.23	181.312	1.25359	0.00171619	Helicase_IV	729	F:DNA_binding;_F:ATP-dependent_DNA_helicase_activity;_F:ATP_binding;_C:replication_fork;_P:DNA_duplex_unwinding	Adenosinetriphosphatase;_Nucleoside-triphosphate_phosphatase	ec:3.1.11.5	PBRA_005755
Pldbra_eH_r1s023g09922	1	56.5898	40.2006	1.40981	0.00217655	Fcf1-domain-containing	216	C:small-subunit_processome	NA	NA	PBRA_005776
Pldbra_eH_r1s024g09937	1	188.657	144.998	1.30109	0.00262949	SWI4_Peter_Pan_suppressor	373	P:ribosomal_large_subunit_assembly;_F:rRNA_binding;_C:preribosome;_large_subunit_precursor	NA	NA	PBRA_005786
Pldbra_eH_r1s024g10085	1	3.69693	1.75373	2.12897	0.00302229	hypothetical_protein_PBRA_005896	335	F:protein_binding;_C:integral_component_of_membrane	NA	ec:2.7.1.107	PBRA_005896
Pldbra_eH_r1s024g10112	1	238.504	199.635	1.19453	0.00424875	beta-1;4-mannosyl-glyco_4-beta-N-acetylglucosaminyltransferase-like	838	F:beta-1;4-mannosylglycoprotein_4-beta-N-acetylglucosaminyltransferase_activity;_P:protein_N-linked_glycosylation;_C:integral_component_of_membrane	Beta-1;4-mannosyl-glycoprotein_4-beta-N-acetylglucosaminyltransferase	ec:2.4.1.144;ec:2.4.1;ec:2.4.1.144	PBRA_005919
Pldbra_eH_r1s024g10119	1	119.921	97.645	1.22866	0.00692985	asparaginyl-tRNA_synthetase	488	F:nucleic_acid_binding;_F:asparagine-tRNA_ligase_activity;_F:ATP_binding;_C:cytoplasm;_P:asparaginyl-tRNA_aminoacylation;_P:alanine_metabolic_process;_P:aspartate_metabolic_process	Asparagine--tRNA_ligase	ec:6.1.1.22;ec:6.1.1;ec:2.3.2.3;ec:2.3.2.3	PBRA_005923
Pldbra_eH_r1s024g10159	1	353.066	199	1.77415	0.00187738	hypothetical_protein_PBRA_005949	462	F:protein_binding	NA	ec:2.7.1.107	PBRA_005949
Pldbra_eH_r1s025g10185	1	215.921	130.766	1.65146	0.000908011	hypothetical_protein_PBRA_009237	271	NA	NA	ec:2.7.1.107	PBRA_009237
Pldbra_eH_r1s025g10186	1	464.617	279.613	1.66176	0.00135432	hypothetical_protein_PBRA_009237	285	P:ubiquitin-dependent_protein_catabolic_process	NA	ec:2.7.1.107	PBRA_009237
Pldbra_eH_r1s025g10197	1	374.335	235.246	1.59142	0.00120781	hypothetical_protein_PBRA_009249	257	NA	NA	ec:2.7.1.107	PBRA_009249
Pldbra_eH_r1s025g10266	1	238.232	193.284	1.2323	0.00161598	Immunoglobulin_E-set	371	P:signal_transduction	NA	NA	PBRA_008421
Pldbra_eH_r1s025g10273	1	443.122	277.274	1.59831	0.00107533	hypothetical_protein_PBRA_008425	247	F:protein_binding	NA	ec:2.7.1.107	PBRA_008425
Pldbra_eH_r1s025g10311	1	228.311	178.411	1.27975	0.000125011	arginine_N-methyltransferase	348	C:cytosol;_P:regulation_of_transcription;_DNA-templated;_F:histone-arginine_N-methyltransferase_activity;_P:peptidyl-arginine_methylation;_F:protein-arginine_omega-N_asymmetric_methyltransferase_activity	NA	ec:2.1.1.300	PBRA_008455
Pldbra_eH_r1s025g10313	1	26.319	17.1874	1.53285	0.0014044	hypothetical_protein_PBRA_008457	185	C:integral_component_of_membrane	NA	NA	PBRA_008457
Pldbra_eH_r1s026g10358	1	103.21	81.0689	1.27307	0.00327923	tubulin-specific_chaperone_E	554	F:protein_binding	NA	ec:3.4.19.12	PBRA_006585
Pldbra_eH_r1s026g10399	1	113.485	92.7988	1.22324	0.00183515	initiator_tRNA_phosphoribosyl_transferase	441	P:charged-tRNA_amino_acid_modification;_F:tRNA_A64-2'-O-ribosylphosphate_transferase_activity	NA	NA	PBRA_006617
Pldbra_eH_r1s026g10401	1	100.157	79.4631	1.26057	0.000617284	U3_small_nucleolar_ribonucleo_IMP4_isoform_X2	290	P:rRNA_processing;_C:viral_nucleocapsid;_F:snoRNA_binding;_C:small-subunit_processome;_C:Mpp10_complex;_F:rRNA_primary_transcript_binding	NA	ec:6.1.1.14	PBRA_006619
Pldbra_eH_r1s026g10404	1	126.49	94.7701	1.33504	0.00237667	---NA---	41	NA	NA	NA	NA
Pldbra_eH_r1s026g10442	1	103.952	63.5355	1.63674	0.000493803	hypothetical_protein_PBRA_006649	363	F:protein_binding	NA	ec:2.7.1.107	PBRA_006649
Pldbra_eH_r1s026g10450	1	545.799	345.195	1.58124	0.00265158	hypothetical_protein_PBRA_006655	315	F:protein_binding	NA	ec:2.7.1.107	PBRA_006655
Pldbra_eH_r1s026g10488	1	67.5512	53.4003	1.26652	0.00313902	XRN_family_5_-3_exonuclease	467	F:nucleic_acid_binding;_F:exonuclease_activity;_P:nucleic_acid_phosphodiester_bond_hydrolysis	NA	ec:3.1	PBRA_006686
Pldbra_eH_r1s026g10489	1	134.323	103.274	1.30122	0.00221212	nucleolar_complex_4_homolog	503	P:ribosome_biogenesis	NA	NA	PBRA_006687
Pldbra_eH_r1s026g10492	1	219.485	149.667	1.46669	0.00182783	hypothetical_protein_PBRA_006690	404	F:protein_binding	NA	ec:2.7.1.107	PBRA_006690
Pldbra_eH_r1s026g10503	1	82.7154	58.0826	1.42399	0.00771124	hypothetical_protein_PBRA_006696	479	F:protein_binding	NA	ec:2.7.1.107	PBRA_006696
Pldbra_eH_r1s026g10505	1	109.673	73.8356	1.48532	0.00512341	hypothetical_protein_PBRA_006697	339	F:protein_binding	NA	ec:2.7.1.107	PBRA_006697
Pldbra_eH_r1s027g10532	1	72.1377	56.6643	1.2738	0.00190181	chromatin_associated_KTI12	277	NA	NA	ec:6.3.5.4	PBRA_006429
Pldbra_eH_r1s027g10556	1	1198.65	895.019	1.33918	0.00182664	28_kDa_ribonucleo	501	F:RNA_binding	NA	ec:5.2.1.8	PBRA_006451
Pldbra_eH_r1s027g10568	1	35.0106	27.3606	1.28047	0.00567086	RHTO0S01e12618g1_1_[Rhodotorula_toruloides]	334	NA	NA	NA	PBRA_006458
Pldbra_eH_r1s027g10582	1	185.267	147.273	1.25848	0.0025796	ribosomal_L1	251	C:ribosome	NA	NA	PBRA_006468
Pldbra_eH_r1s027g10616	1	70.2886	53.682	1.31042	0.00105277	exosome_complex_component_RRP46-like	240	P:RNA_catabolic_process;_P:ncRNA_3'-end_processing;_C:intracellular_part	NA	ec:2.7.7.56;ec:2.7.7.56	PBRA_006495
Pldbra_eH_r1s027g10648	1	195.994	145.456	1.34753	0.00110725	---NA---	105	NA	NA	NA	PBRA_000209
Pldbra_eH_r1s027g10699	1	70.4885	51.2265	1.37805	0.00116423	hypothetical_protein_PBRA_006557	371	C:integral_component_of_membrane	NA	NA	PBRA_006557
Pldbra_eH_r1s027g10714	1	998.612	741.431	1.34688	0.000934825	ribosomal_RPS9	192	F:structural_constituent_of_ribosome;_F:rRNA_binding;_C:cytosolic_small_ribosomal_subunit;_P:ribosome_biogenesis;_P:positive_regulation_of_translational_fidelity	NA	ec:5.4.99.21	PBRA_006571
Pldbra_eH_r1s027g10715	1	302.448	234.642	1.28899	0.000536601	60S_ribosomal_export	536	C:nucleus;_C:cytoplasm;_P:protein_transport	NA	NA	PBRA_006572
Pldbra_eH_r1s027g10719	1	267.657	206.89	1.29371	0.00112037	hypothetical_protein_PBRA_006575	566	NA	NA	ec:2.7.11.8	PBRA_006575
Pldbra_eH_r1s028g10729	1	183.19	144.805	1.26533	0.002088	single-stranded_DNA-bindig_mitochondrial-like	228	F:single-stranded_DNA_binding;_P:regulation_of_transcription;_DNA-templated;_P:defense_response	NA	NA	PBRA_009568
Pldbra_eH_r1s028g10739	1	89.3124	74.9384	1.19125	0.00492276	peroxisomal_membrane_PEX16	365	NA	NA	NA	PBRA_008715
Pldbra_eH_r1s028g10791	1	257.02	203.781	1.2609	0.00370154	ARM_repeat-containing	617	F:RNA_binding	NA	NA	PBRA_009140
Pldbra_eH_r1s028g10819	1	174.19	135.887	1.28225	0.00228011	Methionine_aminopeptidase_1	376	P:proteolysis;_F:metal_ion_binding;_F:metalloaminopeptidase_activity;_P:protein_initiator_methionine_removal	Acting_on_peptide_bonds_(peptidases)	ec:3.4.11;ec:3.4.11.26	PBRA_009153
Pldbra_eH_r1s028g10820	1	113.506	89.9241	1.26166	0.00449725	hypothetical_protein_PBRA_009154	372	NA	NA	NA	PBRA_009154
Pldbra_eH_r1s028g10826	1	37.2215	28.4316	1.3093	0.00572457	probable_E3_ubiquitin-_ligase_HERC6	498	F:ligase_activity	NA	NA	PBRA_009160
Pldbra_eH_r1s028g10855	1	117.22	84.8193	1.38197	0.00602792	zinc_finger_540-like_isoform_X2	594	F:nucleic_acid_binding	NA	NA	PBRA_000339
Pldbra_eH_r1s028g10867	1	41.4582	30.0593	1.38094	0.00168299	hypothetical_protein_PBRA_008367	65	C:integral_component_of_membrane	NA	NA	PBRA_008367
Pldbra_eH_r1s028g10872	1	81.2932	58.2178	1.39636	0.00445262	hypothetical_protein_PBRA_008371	486	C:integral_component_of_membrane	NA	NA	PBRA_008371
Pldbra_eH_r1s029g10909	1	321.799	241.824	1.33111	0.00486826	cold-shock	241	F:DNA_binding;_P:regulation_of_transcription;_DNA-templated	NA	NA	PBRA_007645
Pldbra_eH_r1s029g10967	1	63.812	48.2481	1.32178	0.00348989	trafficking_particle_complex_subunit_2	110	C:cytoplasm;_P:ER_to_Golgi_vesicle-mediated_transport	NA	NA	PBRA_007452
Pldbra_eH_r1s029g11029	1	3.14043	1.60281	1.99385	0.00386262	TKL_kinase	466	F:protein_binding	NA	NA	PBRA_007490
Pldbra_eH_r1s029g11045	1	67.4321	52.0999	1.29456	0.00465516	hypothetical_protein_PBRA_007504	395	C:integral_component_of_membrane	NA	NA	PBRA_007504
Pldbra_eH_r1s029g11071	1	509.045	351.237	1.44929	0.00265696	NEP1-interacting_-like_2_isoform_X1	202	C:membrane;_C:integral_component_of_membrane	NA	NA	PBRA_007520
Pldbra_eH_r1s030g11098	1	1909.21	1477	1.29262	0.0031834	60S_ribosomal_L3	395	F:structural_constituent_of_ribosome;_C:ribosome;_P:translation;_P:ribosome_biogenesis	NA	NA	PBRA_000635
Pldbra_eH_r1s030g11146	1	339.944	278.764	1.21933	0.00116089	protoporphyrinogen_oxidase	496	F:oxygen-dependent_protoporphyrinogen_oxidase_activity;_P:protoporphyrinogen_IX_biosynthetic_process;_P:chlorophyll_metabolic_process;_P:oxidation-reduction_process	Protoporphyrinogen_oxidase	ec:1.3.3.4;ec:1.5.3.19;ec:1.8.2.3	PBRA_000594
Pldbra_eH_r1s030g11162	1	250.038	205.211	1.21833	0.00426269	nuclear_export_[Rhodotorula_toruloides_NP11]	389	C:nuclear_pore;_F:metal_ion_binding;_P:intracellular_transport	NA	ec:3.4.19.12	PBRA_000581,
Pldbra_eH_r1s030g11167	1	65.4256	54.1317	1.20985	0.00796894	hypothetical_protein_PBRA_000578;_partial	549	C:integral_component_of_membrane	NA	ec:2.7.8.27	PBRA_000578,
Pldbra_eH_r1s030g11223	1	195.413	154.744	1.26297	0.00351393	lariat_debranching_enzyme	474	P:mRNA_processing;_F:hydrolase_activity;_acting_on_ester_bonds	NA	NA	PBRA_000526,
Pldbra_eH_r1s031g11276	1	97.1169	75.116	1.29196	8.92661e-05	armadillo-like_helical_domain-containing	332	F:binding	NA	NA	PBRA_007369
Pldbra_eH_r1s031g11277	1	126.902	101.15	1.2529	0.00166894	pelota_homolog_isoform_X1	373	F:endonuclease_activity;_C:nucleus;_C:cytoplasm;_P:organelle_organization;_P:gamete_generation;_P:cellular_process_involved_in_reproduction_in_multicellular_organism;_F:metal_ion_binding;_P:anatomical_structure_development;_P:cell_division;_P:nuclear-transcribed_mRNA_catabolic_process;_non-stop_decay;_P:nuclear-transcribed_mRNA_catabolic_process;_no-go_decay;_P:RNA_surveillance;_P:nucleic_acid_ph…	NA	NA	PBRA_007370
Pldbra_eH_r1s031g11283	1	220.712	160.961	1.37148	0.00187645	hypothetical_protein_PBRA_007374	426	F:protein_binding	NA	ec:2.7.1.107	PBRA_007374
Pldbra_eH_r1s031g11302	1	18.4846	12.7563	1.4453	0.00344277	hypothetical_protein_PBRA_007392	180	NA	NA	NA	PBRA_007392
Pldbra_eH_r1s031g11306	1	115.211	91.1051	1.26557	0.00433631	spermidine_synthase_2	303	F:spermidine_synthase_activity;_F:protein_binding;_C:plasma_membrane;_P:arginine_metabolic_process;_P:proline_metabolic_process;_P:spermidine_biosynthetic_process;_P:beta-alanine_metabolic_process	Spermidine_synthase	ec:2.1.1.300	PBRA_007396
Pldbra_eH_r1s031g11315	1	881.374	686.365	1.2841	0.00305044	40S_ribosomal_S23	143	F:structural_constituent_of_ribosome;_P:translation;_C:cytosolic_small_ribosomal_subunit;_P:ribosome_biogenesis	NA	NA	PBRA_007403
Pldbra_eH_r1s031g11317	1	19.1353	11.6898	1.63897	0.000698158	hypothetical_protein_PBRA_007405	385	F:protein_binding	NA	ec:2.7.1.107	PBRA_007405
Pldbra_eH_r1s031g11320	1	62.9468	45.0352	1.39842	0.00701862	hypothetical_protein_PBRA_007407	396	F:protein_binding	NA	ec:2.7.1.107	PBRA_007407
Pldbra_eH_r1s031g11335	1	167.554	135.238	1.23919	0.00536025	membrane_bound_O-acyl_transferase_family	531	C:integral_component_of_membrane	NA	ec:2.3.1.20	PBRA_007421
Pldbra_eH_r1s031g11337	1	92.7872	76.0684	1.21953	0.00468434	DEAD_DEAH_box_RNA_helicase	521	F:nucleic_acid_binding;_F:ATP_binding;_F:hydrolase_activity	NA	ec:3.4.21.113;ec:3.4.22.45	PBRA_007423
Pldbra_eH_r1s031g11353	1	112.222	92.1842	1.21618	0.00200357	signal_peptidase_complex_catalytic_subunit_SEC11A	185	C:signal_peptidase_complex;_P:signal_peptide_processing;_F:serine-type_peptidase_activity;_C:integral_component_of_membrane	NA	ec:3.4.21.89	PBRA_007436
Pldbra_eH_r1s032g11429	1	122.719	99.5552	1.23206	0.00133209	hypothetical_protein_PBRA_009066	356	NA	NA	NA	PBRA_009066
Pldbra_eH_r1s033g11475	1	197.991	153.29	1.29187	0.000939163	3-oxo-5-alpha-steroid_4-dehydrogenase-domain-containing	305	C:cytoplasm;_P:lipid_metabolic_process;_C:integral_component_of_membrane;_F:oxidoreductase_activity;_acting_on_the_CH-CH_group_of_donors;_P:oxidation-reduction_process	NA	ec:1.3.99.5	PBRA_004441
Pldbra_eH_r1s033g11549	1	115.943	90.785	1.27809	0.00405342	hypothetical_protein_PBRA_008996	336	C:membrane;_C:integral_component_of_membrane	NA	NA	PBRA_008996
Pldbra_eH_r1s033g11569	1	49.9857	33.6202	1.48546	0.000332151	S-adenosyl-L-methionine-dependent_methyltransferase	355	F:protein_binding;_F:methyltransferase_activity;_P:cellular_metabolic_process;_P:organic_substance_metabolic_process	NA	ec:2.7.1.107;ec:2.1.1.300	PBRA_009012
Pldbra_eH_r1s034g11604	1	91.0187	68.8381	1.32404	0.000150958	3_-5_exoribonuclease	192	C:exosome_(RNase_complex);_F:RNA_binding	NA	NA	PBRA_008008
Pldbra_eH_r1s034g11620	1	65.0734	50.9232	1.27746	0.00161624	solute_carrier_family_25_member_44-like	344	C:integral_component_of_membrane	NA	NA	PBRA_008021
Pldbra_eH_r1s034g11629	1	78.7019	62.9017	1.25017	0.000405779	Ras_GTPase	344	F:GTPase_activity;_F:GTP_binding;_C:autophagosome;_P:signal_transduction;_C:integral_component_of_membrane;_C:cytoplasmic_vesicle;_P:negative_regulation_of_phagocytosis	Nucleoside-triphosphate_phosphatase	NA	PBRA_008030
Pldbra_eH_r1s035g11685	1	198.126	160.809	1.2316	0.00167774	zinc_finger_(C2H2_type)_family	376	F:nucleic_acid_binding;_F:zinc_ion_binding	NA	NA	PBRA_008187
Pldbra_eH_r1s035g11697	1	135.969	106.208	1.28031	0.00257208	aspartate--tRNA_ligase	532	F:nucleic_acid_binding;_F:aminoacyl-tRNA_ligase_activity;_F:ATP_binding;_C:cytoplasm;_P:tRNA_aminoacylation_for_protein_translation	NA	ec:6.1.1;ec:2.3.2.3;ec:2.3.2.3	PBRA_008200
Pldbra_eH_r1s036g11748	1	64.3447	46.214	1.3938	0.000629234	2OG-Fe(II)_oxygenase	263	F:iron_ion_binding;_F:oxidoreductase_activity;_acting_on_paired_donors;_with_incorporation_or_reduction_of_molecular_oxygen;_F:L-ascorbic_acid_binding;_P:oxidation-reduction_process	NA	ec:1.14.11.2	PBRA_007920
Pldbra_eH_r1s036g11786	1	856.219	656.437	1.30445	0.00120352	40S_ribosomal_protein_S11	163	F:structural_constituent_of_ribosome;_P:translation;_F:rRNA_binding;_C:cytosolic_small_ribosomal_subunit;_P:ribosome_biogenesis	NA	NA	PBRA_007952
Pldbra_eH_r1s036g11818	1	67.729	52.6151	1.28854	0.00538676	TRNA-dihydrouridine_synthase	367	P:tRNA_dihydrouridine_synthesis;_F:tRNA_dihydrouridine_synthase_activity;_F:flavin_adenine_dinucleotide_binding;_P:oxidation-reduction_process	NA	ec:1.3.1.91	PBRA_007976
Pldbra_eH_r1s036g11819	1	126.851	90.7991	1.39719	0.00420679	hypothetical_protein_PBRA_007977	342	F:ion_channel_activity;_F:protein_binding;_C:integral_component_of_membrane;_P:ion_transmembrane_transport	NA	ec:2.7.1.107	PBRA_007977
Pldbra_eH_r1s036g11833	1	80.9594	64.4375	1.25708	0.00773157	protein_CMSS1	276	NA	NA	NA	PBRA_007989
Pldbra_eH_r1s037g11853	1	199.133	138.814	1.43507	0.000699154	hypothetical_protein_PBRA_009271	403	F:protein_binding;_P:ubiquitin-dependent_protein_catabolic_process	NA	ec:2.7.1.107	PBRA_009271
Pldbra_eH_r1s037g11877	1	795.115	498.939	1.59365	0.00190035	NUDIX_hydrolase	456	F:hydrolase_activity	NA	ec:3.6.1.65	PBRA_008753
Pldbra_eH_r1s037g11878	1	118.971	79.0488	1.50522	0.00516132	hypothetical_protein_PBRA_008754	638	NA	NA	ec:2.7.7.19	PBRA_008754
Pldbra_eH_r1s038g11960	1	4.76371	2.63578	1.78893	0.00436914	DUF2235_domain-containing_protein	528	C:membrane;_C:integral_component_of_membrane;_F:hydrolase_activity	NA	NA	PBRA_003695
Pldbra_eH_r1s039g12021	1	464.785	354.562	1.31093	0.00122768	40S_ribosomal_protein_S27	84	F:structural_constituent_of_ribosome;_C:ribosome;_P:translation;_P:ribosome_biogenesis;_F:metal_ion_binding	NA	NA	PBRA_008269
Pldbra_eH_r1s039g12037	1	984.212	814.452	1.20829	0.00697243	gtp-binding_nuclear_protein_gsp1_ran	222	F:GTPase_activity;_F:GTP_binding;_C:nucleus;_P:nucleocytoplasmic_transport;_P:protein_transport	Nucleoside-triphosphate_phosphatase	ec:3.6.1;ec:3.6.1.15	PBRA_009408
Pldbra_eH_r1s040g12060	1	1096.48	877.82	1.24913	0.00466505	40S_ribosomal_protein_S8	203	F:structural_constituent_of_ribosome;_C:ribosome;_P:translation;_P:ribosome_biogenesis	NA	NA	PBRA_008865
Pldbra_eH_r1s040g12062	1	223.679	172.975	1.29294	0.00772845	Glutamate-rich_WD_repeat-containing_protein	522	F:protein_binding;_C:nucleus	NA	NA	PBRA_008867
Pldbra_eH_r1s040g12068	1	80.5573	62.2227	1.29542	0.00277217	hypothetical_protein_PBRA_008871	407	F:protein_binding	NA	ec:2.7.1.107	PBRA_008871
Pldbra_eH_r1s040g12070	1	3.74185	1.95516	1.93445	0.0023294	wax_ester/triacylglycerol_synthase_family_O-acyltransferase	564	F:diacylglycerol_O-acyltransferase_activity;_P:acyl-carrier-protein_biosynthetic_process;_P:glycerolipid_biosynthetic_process	Diacylglycerol_O-acyltransferase	ec:2.3.1.20;ec:2.3.1;ec:2.3.1.75;ec:2.3.1.75	PBRA_008873
Pldbra_eH_r1s041g12147	1	3046.76	2238.6	1.36101	0.00313703	chaperonin_CPN60-2;_mitochondrial	573	F:ATP_binding;_C:cytoplasm;_P:protein_refolding	NA	ec:2.7.1.150	PBRA_008394
Pldbra_eH_r1s042g12178	1	115.014	95.5214	1.20406	0.00658136	probable_tRNA_N6-adenosine_threonylcarbamoyltransferase	336	C:EKC/KEOPS_complex;_P:tRNA_threonylcarbamoyladenosine_modification;_C:nucleus;_C:cytoplasm;_P:proteolysis;_F:metallopeptidase_activity;_F:metal_ion_binding;_F:N(6)-L-threonylcarbamoyladenine_synthase	N(6)-L-threonylcarbamoyladenine_synthase	ec:3.4.24.57	PBRA_008663
Pldbra_eH_r1s042g12191	1	93.5237	70.6582	1.32562	0.00149711	hypothetical_protein_PBRA_008651	356	NA	NA	NA	PBRA_008651
Pldbra_eH_r1s044g12300	1	77.9025	56.2803	1.38604	0.000546042	hypothetical_protein_PBRA_009206	249	F:nucleic_acid_binding;_C:membrane;_C:integral_component_of_membrane	NA	NA	PBRA_009206
Pldbra_eH_r1s048g12463	1	153.892	115.332	1.33385	0.00599886	DEAD/DEAH_box_RNA_helicase	500	F:nucleic_acid_binding;_F:ATP_binding	NA	ec:3.4.21.113;ec:3.4.22.45	PBRA_008496
Pldbra_eH_r1s049g12483	1	121.999	94.0087	1.29743	5.87273e-05	notchless_protein_homolog_1_isoform_X1	486	F:protein_binding;_C:nucleolus	NA	NA	PBRA_008060
Pldbra_eH_r1s050g12521	1	135.582	102.895	1.31735	6.21018e-05	histone-lysine_N-methyltransferase_ATXR2	439	F:protein_binding	NA	ec:2.1.1.259	PBRA_007727
Pldbra_eH_r1s054g12593	1	94.2274	76.3053	1.23577	0.00739655	hypothetical_protein_PBRA_007718	441	NA	NA	NA	PBRA_007718
Pldbra_eH_r1s054g12594	1	437.499	334.048	1.30964	0.0017779	hypothetical_protein_PBRA_007719	419	NA	NA	NA	PBRA_007719
Pldbra_eH_r1s054g12600	1	72.624	47.2972	1.5352	0.00488296	hypothetical_protein_PBRA_007721	412	F:protein_binding;_C:integral_component_of_membrane	NA	ec:2.7.1.107	PBRA_007721
Pldbra_eH_r1s056g12612	1	162.55	110.412	1.47252	0.00232909	hypothetical_protein_PBRA_008788	372	F:methyltransferase_activity;_F:transferase_activity;_P:methylation	NA	NA	PBRA_008788
Pldbra_eH_r1s056g12614	1	64.6674	52.3097	1.23797	0.00661019	putative_Rpc11-DNA-directed_RNA_polymerase_III_subunit_C11	103	F:nucleic_acid_binding;_F:DNA-directed_5'-3'_RNA_polymerase_activity;_C:nucleolus;_P:purine_nucleobase_metabolic_process;_P:pyrimidine_nucleobase_metabolic_process;_P:transcription;_DNA-templated;_P:mRNA_cleavage;_F:zinc_ion_binding	DNA-directed_RNA_polymerase	ec:2.7.7.6;ec:2.7.7.6	PBRA_008790
Pldbra_eH_r1s056g12615	1	221.589	175.593	1.26163	0.00120643	peroxiredoxin_HYR1	169	F:glutathione_peroxidase_activity;_P:glutathione_metabolic_process;_P:obsolete_peroxidase_reaction;_P:response_to_oxidative_stress;_P:oxidation-reduction_process;_P:cellular_oxidant_detoxification	Glutathione_peroxidase;_Peroxidase	ec:1.11.1.9;ec:1.11.1.7;ec:1.11.1.22;ec:1.8.1.8	PBRA_008791
Pldbra_eH_r1s061g12660	1	455.928	318.364	1.43208	0.00178343	hypothetical_protein_PBRA_009634	360	F:protein_binding	NA	ec:2.7.1.107	PBRA_009634
Pldbra_eH_r1s064g12686	1	132.973	103.302	1.28591	0.00166836	ribosome_biogenesis_GTPase_Der	507	F:GTP_binding	NA	ec:1.14.13.39	PBRA_009619
Pldbra_eH_r1s075g12728	1	0.605757	0.159548	3.42845	0.00334697	hypothetical_protein_PBRA_009641	422	F:nucleic_acid_binding;_P:DNA_integration	NA	NA	PBRA_009641
Pldbra_eH_r1s083g12759	1	153.647	117.101	1.31241	0.00474491	RNA_cytidine_acetyltransferase	1006	P:rRNA_modification;_F:ATP_binding;_C:nucleolus;_F:N-acetyltransferase_activity;_C:integral_component_of_membrane;_P:ribosomal_small_subunit_biogenesis;_P:acyl-carrier-protein_biosynthetic_process;_P:tRNA_acetylation	NA	ec:2.3.1;ec:2.3.1.193;ec:2.3.1.193;ec:2.3.1.193;ec:2.3.1.193	PBRA_004446

## Sheet: Pb genes in Tenor H vs L Tf
S3 Table. Description of the P. brassicae genes differentially expressed between the different soil microbiota diversity levels at Tf when infecting Tenor.
B. Description of the P. brassicae genes differentially expressed between H and L at Tf when infecting Tenor (-1: genes underexpressed at H compared to L; 1: genes overexpressed at H compared to L).
P. brassicae Gene	P. brassicae gene expression level	P. brassicae gene expression level	P. brassicae gene expression level	Fold change	Adjusted	Description	Length	Blast2Go_GO_Names	Blast2Go_Enzyme_Names	Manual_EnzymeCodes	Genes in e3 isolate (Schwelm et al., 2015)
	in Tenor H compared to L at Tf	in Tenor / H / Tf	in Tenor / L / Tf		P-value
Pldbra_eH_r1s001g00017	-1	156.241	344.385	2.20404	0.000747407	mutS_homolog_4	847	F:ATP_binding;_P:mismatch_repair;_F:mismatched_DNA_binding	NA	NA	PBRA_009486
Pldbra_eH_r1s001g00022	-1	6.23344	15.9382	2.55873	0.00215864	hypothetical_protein_PBRA_009034	220	NA	NA	NA	PBRA_009034
Pldbra_eH_r1s001g00033	-1	226.715	424.326	1.87149	0.000563416	hypothetical_protein_PBRA_003864	637	NA	NA	NA	PBRA_003864
Pldbra_eH_r1s001g00091	-1	4.76022	12.9107	2.69858	0.000304987	DNA_damage-inducible_1-like_isoform_X1	90	F:aspartic-type_endopeptidase_activity;_P:proteolysis;_F:ubiquitin_binding	Acting_on_peptide_bonds_(peptidases)	ec:3.4.19.12	PBRA_003807
Pldbra_eH_r1s001g00101	-1	5.97836	17.9927	3.00593	0.000770892	---NA---	393	NA	NA	NA	NA
Pldbra_eH_r1s001g00102	-1	7.53339	21.7022	2.87085	0.000482932	hypothetical_protein_PBRA_003798	628	NA	NA	NA	PBRA_003798
Pldbra_eH_r1s001g00135	-1	29.1699	56.7165	1.94523	0.00208083	phospholipid_transporter	700	F:magnesium_ion_binding;_F:phospholipid-translocating_ATPase_activity;_F:ATP_binding;_P:cation_transport;_P:aminophospholipid_transport;_C:integral_component_of_membrane;_P:phospholipid_translocation	Adenosinetriphosphatase;_Phospholipid-translocating_ATPase;_Nucleoside-triphosphate_phosphatase	ec:3.6.1;ec:3.6.1.3;ec:3.6.3.1;ec:3.6.1.15;ec:3.1.3.96	PBRA_003770
Pldbra_eH_r1s001g00136	-1	16.2138	33.093	2.03882	0.00200791	phospholipid-transporting_ATPase_IB-like_isoform_X2_[Orbicella_faveolata]	286	F:magnesium_ion_binding;_F:phospholipid-translocating_ATPase_activity;_F:ATP_binding;_P:cation_transport;_P:aminophospholipid_transport;_C:integral_component_of_membrane;_P:phospholipid_translocation	Adenosinetriphosphatase;_Phospholipid-translocating_ATPase;_Nucleoside-triphosphate_phosphatase	ec:3.6.1;ec:3.6.1.3;ec:3.6.3.1;ec:3.6.1.15;ec:3.1.3.96	PBRA_003770
Pldbra_eH_r1s001g00137	-1	11.9503	34.5401	2.8867	0.00117936	solute_carrier_family_44_member_2	624	C:integral_component_of_membrane	NA	NA	PBRA_003769
Pldbra_eH_r1s001g00138	-1	52.6038	77.3801	1.4691	0.00335401	hypothetical_protein_PBRA_003768	240	NA	NA	NA	PBRA_003768
Pldbra_eH_r1s001g00172	-1	11.1623	32.5429	2.91307	0.000717574	Chromosome-associated_kinesin_KIF4A	574	F:microtubule_motor_activity;_F:ATP_binding;_C:microtubule;_P:microtubule-based_movement;_F:microtubule_binding;_C:tubulin_complex;_F:metal_ion_binding	Nucleoside-triphosphate_phosphatase	ec:3.6.1;ec:3.6.1.15;ec:3.1.3.48	PBRA_003741
Pldbra_eH_r1s001g00179	-1	2.86435	8.4442	2.92772	0.00162299	adenylate_guanylate_cyclase	628	C:intracellular;_P:cyclic_nucleotide_biosynthetic_process;_F:phosphorus-oxygen_lyase_activity;_P:intracellular_signal_transduction	NA	ec:4.6.1.1	PBRA_003735
Pldbra_eH_r1s001g00180	-1	4.53713	16.0657	3.52987	3.64722e-05	Adenylate_cyclase	823	F:protein_binding;_C:integral_component_of_membrane	NA	NA	PBRA_003734
Pldbra_eH_r1s001g00209	-1	9.27377	24.8504	2.67857	0.00162224	leucine_zipper_transcription_factor_1_isoform_X1	283	NA	NA	NA	PBRA_003711
Pldbra_eH_r1s001g00240	-1	0.200056	0.903052	4.65378	0.000126185	hypothetical_protein_PBRA_003684	280	C:integral_component_of_membrane	NA	ec:2.7.8.27	PBRA_003684
Pldbra_eH_r1s001g00250	-1	6.83586	11.7374	1.72323	0.000492091	myosin_XI-2	1674	F:motor_activity;_F:protein_binding;_F:ATP_binding;_C:myosin_complex;_F:sequence-specific_DNA_binding	Nucleoside-triphosphate_phosphatase	ec:3.6.1;ec:3.6.1.15;ec:2.1.1.43	PBRA_003676
Pldbra_eH_r1s001g00255	-1	0.904665	2.62445	2.77295	0.00225392	hypothetical_protein_PBRA_003672	79	C:integral_component_of_membrane;_P:Golgi_vesicle_transport	NA	NA	PBRA_003672
Pldbra_eH_r1s001g00257	-1	48.7588	73.8103	1.51283	0.00133764	ATP-binding_Cassette_(ABC)_Superfamily	1468	F:ATP_binding;_C:integral_component_of_membrane;_F:ATPase_activity;_coupled_to_transmembrane_movement_of_substances;_P:transmembrane_transport	Adenosinetriphosphatase;_Nucleoside-triphosphate_phosphatase	ec:3.6.1;ec:3.6.1.3;ec:3.6.1.15;ec:3.6.3.43	PBRA_003670
Pldbra_eH_r1s001g00258	-1	3.69105	7.15907	1.94014	0.00318634	hypothetical_protein_PBRA_003670	165	F:ATP_binding;_C:integral_component_of_membrane;_F:ATPase_activity;_coupled_to_transmembrane_movement_of_substances;_P:transmembrane_transport	Adenosinetriphosphatase;_Nucleoside-triphosphate_phosphatase	NA	PBRA_003670
Pldbra_eH_r1s001g00279	-1	18.5453	52.0694	2.80485	0.000846914	cAMP-dependent_kinase_catalytic	358	F:protein_serine/threonine_kinase_activity;_F:ATP_binding;_P:protein_phosphorylation;_P:serine_family_amino_acid_metabolic_process	Transferring_phosphorus-containing_groups	ec:2.7.11;ec:2.7.11.10	PBRA_003650
Pldbra_eH_r1s001g00309	-1	2.22744	5.04193	2.2549	0.00299554	voltage-gated_ion_channel	1806	F:voltage-gated_calcium_channel_activity;_C:voltage-gated_calcium_channel_complex;_P:regulation_of_ion_transmembrane_transport;_P:calcium_ion_transmembrane_transport	NA	ec:3.6.1.13	PBRA_001399,
Pldbra_eH_r1s001g00314	-1	6.64602	16.686	2.50538	0.0033075	copper_oxidase	491	F:copper_ion_binding;_C:integral_component_of_membrane;_F:oxidoreductase_activity;_P:oxidation-reduction_process	NA	ec:1.10.3.3;ec:1.10.3.4	PBRA_001404
Pldbra_eH_r1s001g00327	-1	73.7158	125.033	1.69577	0.000747068	hypothetical_protein_PBRA_001419	274	F:protein_binding	NA	ec:1.14.11.27	PBRA_001419
Pldbra_eH_r1s001g00352	-1	4.35328	12.2058	2.79889	0.000313214	hypothetical_protein_PBRA_001444	111	NA	NA	NA	PBRA_001444
Pldbra_eH_r1s001g00361	-1	5.97372	17.7798	2.95938	0.000201145	glucose_sorbosone_dehydrogenase	798	F:catalytic_activity	NA	ec:3.4.21.101;ec:1.1.5.2	PBRA_001452,
Pldbra_eH_r1s001g00364	-1	2.01472	5.19335	2.55179	0.000753497	hypothetical_protein_PBRA_001453	553	F:protein_binding	NA	NA	PBRA_001453
Pldbra_eH_r1s001g00377	-1	161.394	278.473	1.72526	0.000210284	long-chain-fatty-acid--_ligase_ACSBG2-like_isoform_X2	516	F:catalytic_activity;_P:metabolic_process	NA	ec:6.2.1.7	PBRA_001465
Pldbra_eH_r1s001g00380	-1	16.0747	27.9204	1.73614	0.00267192	rab9_effector_with_kelch_motifs-like	474	F:protein_binding	NA	NA	PBRA_001468
Pldbra_eH_r1s001g00386	-1	2.07718	6.91384	3.28351	0.00148247	DNA_mismatch_repair	613	F:ATP_binding;_P:mismatch_repair;_P:reciprocal_meiotic_recombination;_C:mismatch_repair_complex	NA	ec:2.7.11.1	PBRA_001475
Pldbra_eH_r1s001g00461	-1	1.23748	3.40774	2.73828	0.00311509	large_conductance_mechanosensitive_channel	190	F:ion_channel_activity;_P:ion_transport;_C:integral_component_of_membrane	NA	NA	PBRA_001545
Pldbra_eH_r1s001g00498	-1	144.871	223.742	1.54469	7.22191e-05	dynein_heavy_chain_axonemal-like_isoform_X4	4275	F:microtubule_motor_activity;_F:ATP_binding;_C:microtubule;_P:microtubule-based_movement;_F:ATPase_activity;_C:dynein_complex	Adenosinetriphosphatase;_Nucleoside-triphosphate_phosphatase	ec:3.6.1;ec:3.6.1.3;ec:3.6.1.15;ec:3.1.21.4	PBRA_001578
Pldbra_eH_r1s001g00511	-1	19.7056	56.0596	2.84549	0.00324331	Serine_threonine-_kinase_HT1	464	F:protein_kinase_activity;_F:ATP_binding;_P:protein_phosphorylation	NA	ec:2.7.11.10	PBRA_001589
Pldbra_eH_r1s001g00515	-1	1.48858	5.55539	3.70323	0.000968894	Voltage-gated_hydrogen_channel_1	185	C:integral_component_of_plasma_membrane;_F:voltage-gated_proton_channel_activity;_P:hydrogen_ion_transmembrane_transport	NA	NA	PBRA_001595
Pldbra_eH_r1s001g00521	-1	25.2426	55.3822	2.1924	0.0016847	serine_threonine-_phosphatase_2A_regulatory_subunit_B_subunit_gamma-like	536	NA	NA	NA	PBRA_001599
Pldbra_eH_r1s001g00528	-1	14.8948	49.1251	3.29629	0.000490577	5_-nucleotidase	426	F:metal_ion_binding	NA	ec:3.1.3.5;ec:3.1.3.96	PBRA_001605
Pldbra_eH_r1s001g00554	-1	11.2297	37.0896	3.29424	4.43287e-05	hypothetical_protein_PBRA_001627	1139	NA	NA	NA	PBRA_001627
Pldbra_eH_r1s001g00576	-1	3.41955	9.39803	2.73015	0.00346175	hypothetical_protein_PBRA_001647	273	NA	NA	NA	PBRA_001647
Pldbra_eH_r1s001g00577	-1	31.3285	55.2882	1.76464	0.00134151	hypothetical_protein_PBRA_001650	269	NA	NA	NA	PBRA_001650
Pldbra_eH_r1s001g00616	-1	5.95692	16.0421	2.6856	0.00300882	Glu_Leu_Phe_Val_dehydrogenase	275	P:obsolete_electron_transport;_P:cellular_amino_acid_metabolic_process;_F:oxidoreductase_activity;_acting_on_the_CH-NH2_group_of_donors;_NAD_or_NADP_as_acceptor;_P:oxidation-reduction_process	NA	ec:1.4.1.23	PBRA_001682,
Pldbra_eH_r1s001g00621	-1	24.5752	54.0393	2.1974	0.00311767	AT-rich_interactive_domain-containing_3C	605	F:DNA_binding;_C:nucleus;_F:zinc_ion_binding	NA	ec:2.1.1.43	PBRA_001686
Pldbra_eH_r1s001g00633	-1	52.2215	91.6366	1.75302	0.000280753	vacuolar_sorting-associated_13_family	1165	C:integral_component_of_membrane	NA	NA	PBRA_001696
Pldbra_eH_r1s001g00634	-1	75.7498	128.016	1.68904	0.00125199	vacuolar_sorting-associated_13	387	C:Golgi_apparatus;_P:protein_transport;_P:protein_retention_in_Golgi_apparatus;_P:late_endosome_to_vacuole_transport	NA	NA	PBRA_001697
Pldbra_eH_r1s001g00671	-1	7.57157	22.0301	2.9087	0.00184497	glutathione-disulfide_reductase	461	F:glutathione-disulfide_reductase_activity;_P:gluconeogenesis;_P:obsolete_electron_transport;_P:glutathione_metabolic_process;_F:electron_transfer_activity;_P:electron_transport_chain;_C:intracellular_part;_P:cell_redox_homeostasis;_F:flavin_adenine_dinucleotide_binding;_F:NADP_binding;_P:cellular_oxidant_detoxification	Glutathione-disulfide_reductase	ec:1.8.1.7;ec:1.8.2.3;ec:1.8.1.5	PBRA_001732
Pldbra_eH_r1s001g00677	-1	130.934	254.668	1.94479	0.00341128	hypothetical_protein_PBRA_001737	92	NA	NA	NA	PBRA_001737
Pldbra_eH_r1s001g00701	-1	31.8167	62.4465	1.96104	0.00126433	myotubularin-related_2_isoform_X1	554	F:protein_tyrosine_phosphatase_activity;_P:dephosphorylation;_P:peptidyl-tyrosine_dephosphorylation	NA	ec:3.1.3.95	PBRA_001760
Pldbra_eH_r1s001g00702	-1	23.7894	50.1305	2.10908	0.00285957	cobalamin_biosynthesis	964	F:beta-lactamase_activity;_F:hydrolase_activity	NA	NA	PBRA_001761
Pldbra_eH_r1s001g00753	-1	9.54676	25.4264	2.65735	0.00223009	gamma-glutamylcyclotransferase	222	NA	NA	ec:4.3.2.6	NA
Pldbra_eH_r1s001g00756	-1	5.7613	13.3586	2.31644	0.00241022	novel_plant_SNARE_11_isoform_X1	220	C:integral_component_of_membrane;_P:vesicle-mediated_transport	NA	NA	PBRA_001806
Pldbra_eH_r1s002g00771	-1	64.8265	93.668	1.44306	8.10476e-05	E3_ubiquitin-_ligase	1088	F:nucleic_acid_binding;_F:protein_binding	NA	ec:3.1.1.4;ec:2.7.10.2;ec:5.2.1.8;ec:3.4.19.12	PBRA_005101
Pldbra_eH_r1s002g00819	-1	3.15613	9.0476	2.85559	0.000390587	cytochrome_P450	1113	F:NADPH-hemoprotein_reductase_activity;_F:iron_ion_binding;_P:obsolete_electron_transport;_F:FMN_binding;_F:heme_binding;_P:oxidation-reduction_process;_F:aromatase_activity	NADPH--hemoprotein_reductase;_Unspecific_monooxygenase;_Acting_on_paired_donors;_with_incorporation_or_reduction_of_molecular_oxygen._The_oxygen_incorporated_need_not_be_derived_from_O(2)	ec:1.6.2.4;ec:1.14.14.1;ec:1.14.14;ec:1.14.21.7;ec:1.16.1.5;ec:1.18.1.7;ec:1.16.1.5	PBRA_005128
Pldbra_eH_r1s002g00820	-1	0.484812	1.87738	3.73754	0.00197714	hypothetical_protein_PBRA_005130	1451	F:protein_binding;_C:membrane	NA	NA	PBRA_005130
Pldbra_eH_r1s002g00837	-1	0.396522	1.1517	3.182	0.00254619	Interferon-related_developmental_regulator_1	433	NA	NA	NA	PBRA_006059
Pldbra_eH_r1s002g00864	-1	4.20467	10.118	2.39739	0.000221874	Bardet-Biedl_syndrome_4	359	F:protein_binding	NA	NA	PBRA_005164
Pldbra_eH_r1s002g00870	-1	5.78483	16.1964	2.79654	0.000831508	gastrula_zinc_finger_-	367	F:nucleic_acid_binding;_F:metal_ion_binding	NA	NA	PBRA_005168
Pldbra_eH_r1s002g00872	-1	15.4476	30.1393	1.94833	0.0012544	T-complex_11_1_isoform_X5	381	F:helicase_activity	NA	NA	PBRA_005170
Pldbra_eH_r1s002g00884	-1	1.34745	4.20787	3.14687	0.00117797	glutathione_S-transferase_kappa_1_[Rhodotorula_toruloides_NP11]	212	F:glutathione_transferase_activity;_P:obsolete_electron_transport;_P:glutathione_metabolic_process;_P:obsolete_glutathione_conjugation_reaction;_F:protein_disulfide_oxidoreductase_activity;_P:oxidation-reduction_process	Glutathione_transferase	ec:2.5.1.18;ec:1.8.1.8	PBRA_005181
Pldbra_eH_r1s002g00885	-1	4.82009	14.7952	3.06446	0.00196523	glycoside_hydrolase	305	F:hydrolase_activity;_hydrolyzing_O-glycosyl_compounds;_P:carbohydrate_metabolic_process;_C:integral_component_of_membrane	NA	NA	PBRA_005182
Pldbra_eH_r1s002g00900	-1	0.414968	2.37125	5.55708	0.000211947	regulator_of_chromosome_condensation_(RCC1)_family	179	F:metal_ion_binding	NA	ec:2.7.10.2	PBRA_005194
Pldbra_eH_r1s002g00951	-1	5.68403	15.6413	2.74387	0.000377718	hypothetical_protein_PBRA_005232	1567	C:extracellular_region;_P:chitin_metabolic_process;_F:chitin_binding	NA	ec:2.7.10.1;ec:3.2.1.133	PBRA_005232
Pldbra_eH_r1s002g00952	-1	6.9399	21.6104	3.11283	0.000239042	multiple_epidermal_growth_factor-like_domains_6	937	C:extracellular_region;_P:chitin_metabolic_process;_F:chitin_binding	NA	ec:2.7.10.1;ec:3.2.1.14	PBRA_005233
Pldbra_eH_r1s002g00968	-1	0.18869	0.838613	3.89699	0.00137413	---NA---	800	F:protein_binding	NA	NA	NA
Pldbra_eH_r1s002g00998	-1	34.0004	52.0323	1.52936	0.00178393	hypothetical_protein_PBRA_002546	81	F:zinc_ion_binding	NA	NA	PBRA_002546
Pldbra_eH_r1s002g01019	-1	2.09339	6.34983	3.00656	0.00084065	hypothetical_protein_PBRA_002560	390	NA	NA	NA	PBRA_002560
Pldbra_eH_r1s002g01028	-1	2.87382	8.96996	3.11119	0.0025544	tctex1_domain-containing_2	123	C:motile_cilium	NA	NA	PBRA_002574
Pldbra_eH_r1s002g01047	-1	6.20528	15.8802	2.55948	0.00110771	LMBR1-like_conserved_region-containing	505	C:integral_component_of_membrane	NA	NA	PBRA_002592
Pldbra_eH_r1s002g01048	-1	6.72005	19.5828	2.91111	0.00178634	LMBR1-like_conserved_region-containing	540	C:integral_component_of_membrane	NA	NA	PBRA_002593
Pldbra_eH_r1s002g01071	-1	4.06653	14.5511	3.57224	0.00333965	FMN-binding_glutamate_synthase_family	301	P:glutamate_biosynthetic_process;_F:glutamate_synthase_activity;_C:membrane;_P:oxidation-reduction_process	NA	ec:1.4;ec:1.4.1.14	PBRA_002615
Pldbra_eH_r1s002g01072	-1	2.66574	11.019	4.08427	3.26874e-05	FMN-binding_glutamate_synthase_family	207	P:glutamate_biosynthetic_process;_F:glutamate_synthase_activity;_P:oxidation-reduction_process	NA	ec:1.4;ec:1.4.1.14	PBRA_002615
Pldbra_eH_r1s002g01101	-1	8.36043	22.881	2.73672	0.00279251	Bardet-Biedl_syndrome_2	725	F:protein_binding;_C:BBSome;_P:non-motile_cilium_assembly	NA	NA	PBRA_002640
Pldbra_eH_r1s002g01112	-1	14.8722	31.1455	2.09147	0.00214549	nuclear_transcription_factor_Y	118	F:DNA_binding;_F:DNA_binding_transcription_factor_activity;_P:regulation_of_transcription;_DNA-templated;_P:regulation_of_transcription;_DNA-templated;_C:CCAAT-binding_factor_complex;_F:protein_heterodimerization_activity	NA	ec:2.7.7.7	PBRA_002652
Pldbra_eH_r1s002g01115	-1	233.615	356.385	1.5253	0.00159937	GTP_cyclohydrolase_URC1	769	F:organic_cyclic_compound_binding;_F:heterocyclic_compound_binding	NA	ec:4.1.99.12	PBRA_002657
Pldbra_eH_r1s002g01125	-1	9.44472	18.5905	1.96268	0.00308278	hypothetical_protein_PBRA_002666	440	F:protein_kinase_activity;_F:ATP_binding;_P:protein_phosphorylation;_F:metal_ion_binding	NA	NA	PBRA_002666
Pldbra_eH_r1s002g01126	-1	14.3202	33.5773	2.34443	0.000532947	serine_threonine_kinase	1233	F:protein_kinase_activity;_F:ATP_binding;_P:protein_phosphorylation;_F:metal_ion_binding	NA	ec:2.7.11.10;ec:2.7.10.2;ec:2.7.1.183	PBRA_002666
Pldbra_eH_r1s002g01190	-1	1.02451	3.09693	2.92488	0.00154571	leucine-rich_repeat-containing_61	137	F:protein_binding	NA	NA	PBRA_002715
Pldbra_eH_r1s002g01195	-1	13.0253	42.9392	3.29363	0.00210766	hypothetical_protein_PBRA_002720	364	NA	NA	NA	PBRA_002720
Pldbra_eH_r1s002g01199	-1	13.9048	22.859	1.64678	0.00215365	cobalamin_biosynthesis	946	F:protein_binding	NA	NA	PBRA_002726
Pldbra_eH_r1s002g01222	-1	4.76286	10.059	2.11865	0.00139732	brefeldin_A-inhibited_guanine_nucleotide-exchange	526	F:ARF_guanyl-nucleotide_exchange_factor_activity;_P:regulation_of_ARF_protein_signal_transduction;_P:regulation_of_GTPase_activity;_F:metal_ion_binding	NA	NA	PBRA_002744
Pldbra_eH_r1s002g01223	-1	30.3646	64.0402	2.10864	0.00125583	Brefeldin_A-inhibited_guanine_nucleotide-exchange_2	1094	F:ARF_guanyl-nucleotide_exchange_factor_activity;_P:regulation_of_ARF_protein_signal_transduction;_P:regulation_of_GTPase_activity;_F:metal_ion_binding	NA	ec:3.1.3.48;ec:2.7.10.2	PBRA_002744
Pldbra_eH_r1s002g01224	-1	9.34835	28.632	3.06055	0.000575885	zinc_finger_271-	308	F:nucleic_acid_binding	NA	NA	PBRA_002745
Pldbra_eH_r1s002g01258	-1	21.1206	41.322	1.95611	1.8829e-05	meckelin_isoform_4	773	P:negative_regulation_of_centrosome_duplication;_C:integral_component_of_membrane;_C:MKS_complex;_P:cilium_assembly	NA	NA	PBRA_002779
Pldbra_eH_r1s002g01307	-1	26.781	70.4816	2.63115	0.00198589	acyl-_oxidase	279	F:acyl-CoA_oxidase_activity;_C:peroxisome;_P:fatty_acid_beta-oxidation;_P:acyl-CoA_metabolic_process;_F:FAD_binding	Acyl-CoA_oxidase	ec:1.3.3.6;ec:1.17.99.3;ec:1.3.8.10	PBRA_002829
Pldbra_eH_r1s002g01308	-1	36.9661	91.8164	2.48334	0.00317445	acyl-_oxidase	357	F:acyl-CoA_oxidase_activity;_C:peroxisome;_P:fatty_acid_beta-oxidation;_P:acyl-CoA_metabolic_process;_F:FAD_binding	Acyl-CoA_oxidase	ec:1.3.99.3;ec:1.3.8.10;ec:1.3.8.10	PBRA_002829
Pldbra_eH_r1s002g01318	-1	31.9872	58.9218	1.84183	0.00347057	Epidermal_growth_factor_receptor_substrate_15-like	988	F:calcium_ion_binding;_F:protein_binding	NA	ec:2.7.6.5	PBRA_002836
Pldbra_eH_r1s002g01368	-1	4.9523	16.7147	3.37285	0.00194862	transcription_factor_DPB_isoform_X1	185	F:DNA_binding;_F:DNA_binding_transcription_factor_activity;_C:nucleus;_C:transcription_factor_complex;_P:regulation_of_transcription;_DNA-templated;_P:regulation_of_transcription;_DNA-templated;_P:cell_cycle	NA	NA	PBRA_002880
Pldbra_eH_r1s002g01376	-1	2.09259	4.61363	2.2196	0.00021306	hypothetical_protein_PBRA_002889	419	F:protein_binding	NA	ec:4.2.2.25	PBRA_002889
Pldbra_eH_r1s003g01427	-1	0.546328	2.25945	4.14689	0.000941335	hypothetical_protein_PBRA_008324	279	NA	NA	NA	PBRA_008324
Pldbra_eH_r1s003g01487	-1	3.86842	10.0028	2.56951	0.00157128	calcium_calmodulin-dependent_kinase_type_1D-like	310	F:protein_serine/threonine_kinase_activity;_F:ATP_binding;_P:protein_phosphorylation;_P:serine_family_amino_acid_metabolic_process	Transferring_phosphorus-containing_groups	ec:2.7.11.10	PBRA_008280
Pldbra_eH_r1s003g01497	-1	94.8049	152.369	1.60667	0.00171241	hypothetical_protein_PBRA_005264	303	NA	NA	ec:1.14.11.27	PBRA_005264
Pldbra_eH_r1s003g01510	-1	114.498	153.633	1.34043	0.00249625	breast_cancer_type_2_susceptibility_homolog	476	P:double-strand_break_repair_via_homologous_recombination	NA	NA	PBRA_005276
Pldbra_eH_r1s003g01532	-1	168.71	247.453	1.46642	0.000489522	exocyst_complex_component_SEC6_isoform_X1	756	C:exocyst;_P:exocytosis	NA	NA	PBRA_005292
Pldbra_eH_r1s003g01568	-1	23.7366	38.6923	1.62706	0.00169643	shuttle_craft	842	F:DNA_binding_transcription_factor_activity;_C:nucleus;_C:transcription_factor_complex;_P:regulation_of_transcription;_DNA-templated;_P:regulation_of_transcription;_DNA-templated;_F:zinc_ion_binding	NA	NA	PBRA_005323
Pldbra_eH_r1s003g01590	-1	0.931236	2.26833	2.43731	0.000468715	hypothetical_protein_PBRA_006583	369	F:G-protein_coupled_GABA_receptor_activity;_P:G-protein_coupled_glutamate_receptor_signaling_pathway;_C:integral_component_of_membrane	NA	NA	PBRA_006583
Pldbra_eH_r1s003g01625	-1	3.69399	11.9501	3.23798	0.00042758	hypothetical_protein_PBRA_002935	279	NA	NA	NA	PBRA_002935
Pldbra_eH_r1s003g01661	-1	46.8394	78.1587	1.66872	0.00299582	threonine_ammonia-lyase	428	F:L-threonine_ammonia-lyase_activity;_P:glycine_metabolic_process;_P:L-serine_metabolic_process;_P:threonine_catabolic_process	Threonine_ammonia-lyase	ec:4.3.1.19;ec:4.3.1.15;ec:1.3.1.12	PBRA_002968
Pldbra_eH_r1s003g01689	-1	1.77907	5.82089	3.27797	0.00287997	DNase_I	313	C:integral_component_of_membrane	NA	ec:2.7.7.49	PBRA_002992
Pldbra_eH_r1s003g01706	-1	0.428777	1.37439	3.1874	0.00102241	hypothetical_protein_PBRA_003009	151	C:integral_component_of_membrane	NA	NA	PBRA_003009
Pldbra_eH_r1s003g01729	-1	26.3233	69.3607	2.63109	0.000809898	chitin_synthase_(Chitin-UDP-_ac-transferase)	806	F:chitin_synthase_activity;_P:chitin_biosynthetic_process;_C:integral_component_of_membrane	Chitin_synthase	ec:2.4.1.16;ec:2.4.1;ec:2.4.1.16	PBRA_003029
Pldbra_eH_r1s003g01741	-1	5.85183	17.4219	2.97911	0.00099605	---NA---	260	NA	NA	NA	NA
Pldbra_eH_r1s003g01750	-1	4.15469	8.34788	2.01438	0.00246413	Phosphatidylinositol_4-kinase_alpha	365	C:intracellular;_F:kinase_activity;_P:phosphatidylinositol_phosphorylation;_P:phosphatidylinositol-mediated_signaling	NA	ec:2.7.11.1	PBRA_003044
Pldbra_eH_r1s003g01774	-1	53.4949	69.394	1.29596	0.00188338	calcium-activated_potassium_channel	1074	P:potassium_ion_transport;_C:integral_component_of_membrane	NA	NA	PBRA_003061
Pldbra_eH_r1s003g01831	-1	3.85187	11.3977	2.94752	0.00159376	hypothetical_protein_PBRA_003115	183	C:membrane;_C:integral_component_of_membrane	NA	NA	PBRA_003115
Pldbra_eH_r1s003g01889	-1	1.24595	4.62388	3.63067	0.00118705	NUDIX_hydrolase	210	F:hydrolase_activity	NA	ec:3.6.1.65	PBRA_003155
Pldbra_eH_r1s003g01890	-1	26.1773	72.7174	2.77621	0.00264976	glycoside_hydrolase_family_16	193	F:hydrolase_activity;_hydrolyzing_O-glycosyl_compounds;_P:carbohydrate_metabolic_process	NA	ec:3.2.1.151	PBRA_003156
Pldbra_eH_r1s003g01907	-1	4.37118	9.86595	2.25929	0.00170401	cilia-_and_flagella-associated_57-like	1194	F:protein_binding	NA	NA	PBRA_003171
Pldbra_eH_r1s003g01916	-1	11.913	20.8474	1.74785	0.000851895	hypothetical_protein_PBRA_003179	431	C:integral_component_of_membrane	NA	NA	PBRA_003179
Pldbra_eH_r1s003g01928	-1	44.4465	77.2037	1.7367	0.00121258	chitin_synthase_2	733	F:chitin_synthase_activity;_P:chitin_biosynthetic_process;_C:integral_component_of_membrane	Chitin_synthase	ec:2.4.1.16;ec:2.4.1;ec:2.4.1.16;ec:2.4.1.16	PBRA_003189
Pldbra_eH_r1s003g01931	-1	3.39876	8.44853	2.4881	7.17589e-05	hypothetical_protein_PBRA_003191	909	F:protein_binding	NA	NA	PBRA_003191
Pldbra_eH_r1s003g01940	-1	2.42735	8.91554	3.67036	6.19538e-05	hypothetical_protein_PBRA_003198	456	NA	NA	NA	PBRA_003198
Pldbra_eH_r1s003g01945	-1	38.7024	71.3036	1.8404	0.00196497	uricase-2_isozyme_1	300	P:metabolic_process	NA	ec:4.1.1.97	PBRA_003203
Pldbra_eH_r1s003g01974	-1	46.8055	66.1188	1.41233	0.0014396	AMP-dependent_synthetase	697	F:catalytic_activity;_P:metabolic_process	NA	ec:6.2.1.7;ec:6.2.1.42	PBRA_003227
Pldbra_eH_r1s003g02020	-1	48.2843	67.7537	1.40194	0.000838188	solute_carrier_family_44_member_2	653	C:integral_component_of_membrane	NA	NA	PBRA_007074
Pldbra_eH_r1s003g02021	-1	92.6486	135.712	1.46499	0.00175227	Reticulon-4-interacting_mitochondrial	362	F:oxidoreductase_activity;_P:oxidation-reduction_process	NA	NA	PBRA_007075
Pldbra_eH_r1s003g02039	-1	2.49053	7.29034	2.91337	0.000694631	hypothetical_protein_PBRA_009138	476	F:nucleic_acid_binding;_F:aspartic-type_endopeptidase_activity;_P:proteolysis;_P:DNA_integration	NA	NA	PBRA_009138
Pldbra_eH_r1s003g02051	-1	204.479	277.846	1.3578	0.000137658	dedicator_of_cytokinesis_8	1895	P:immune_system_process;_F:guanyl-nucleotide_exchange_factor_activity;_C:intracellular;_P:small_GTPase_mediated_signal_transduction;_C:cell_leading_edge;_P:regulation_of_GTPase_activity	NA	ec:2.7.12.1	PBRA_008970
Pldbra_eH_r1s004g02083	-1	0.0949185	0.846584	7.46931	0.000197989	myosin_head_(motor_domain)_domain_containing	1250	F:microtubule_motor_activity;_F:actin_binding;_F:ATP_binding;_C:microtubule;_P:microtubule-based_movement;_F:microtubule_binding;_C:myosin_complex;_C:tubulin_complex	Nucleoside-triphosphate_phosphatase	ec:3.6.1;ec:3.6.1.15;ec:3.1.3.48;ec:3.1.1.4	PBRA_003545
Pldbra_eH_r1s004g02161	-1	1.11225	3.3219	2.94031	0.0015883	hypothetical_protein_PBRA_003479	77	F:metal_ion_binding	NA	NA	PBRA_003479
Pldbra_eH_r1s004g02168	-1	4.16045	14.1351	3.37988	0.001404	lysosomal_alpha-mannosidase	366	F:alpha-mannosidase_activity;_P:mannose_metabolic_process;_F:carbohydrate_binding;_F:metal_ion_binding	Alpha-mannosidase	ec:3.2.1;ec:3.2.1.170	PBRA_003473
Pldbra_eH_r1s004g02177	-1	11.1198	29.3925	2.63621	2.4356e-05	lysophosphatidylcholine_acyltransferase	465	F:calcium_ion_binding;_P:metabolic_process;_C:integral_component_of_membrane;_F:transferase_activity;_transferring_acyl_groups	NA	ec:2.3.1.25;ec:2.7.6.5	PBRA_003468
Pldbra_eH_r1s004g02244	-1	4.52417	16.6363	3.67868	0.000441274	hypothetical_protein_PBRA_003427	475	C:membrane;_C:integral_component_of_membrane	NA	NA	PBRA_003427
Pldbra_eH_r1s004g02282	-1	46.2369	72.4407	1.56652	0.00216218	beta-1;2-xylosyltransferase_isoform	448	C:integral_component_of_membrane;_F:transferase_activity;_transferring_glycosyl_groups	NA	ec:2.4.2.38	PBRA_003398
Pldbra_eH_r1s004g02304	-1	91.7375	209.946	2.28741	9.92987e-05	multidrug_resistance	1426	F:ATP_binding;_C:integral_component_of_membrane;_F:ATPase_activity;_coupled_to_transmembrane_movement_of_substances;_P:transmembrane_transport	Adenosinetriphosphatase;_Nucleoside-triphosphate_phosphatase	ec:3.6.1;ec:3.6.1.3;ec:3.6.1.15;ec:3.6.3.47;ec:3.6.3.43	PBRA_003380
Pldbra_eH_r1s004g02310	-1	2.39988	8.66599	3.59422	0.00112268	disulfide-isomerase_domain	198	C:integral_component_of_membrane;_C:cell_part;_P:cell_redox_homeostasis	NA	ec:1.8.1.8;ec:1.8.1.8	PBRA_003376
Pldbra_eH_r1s004g02345	-1	15.3691	39.9565	2.59872	0.000876909	cytosolic_carboxypeptidase_4	982	F:metallocarboxypeptidase_activity;_P:proteolysis;_F:zinc_ion_binding	Acting_on_peptide_bonds_(peptidases)	ec:3.4.17;ec:3.4.19.11	PBRA_003346
Pldbra_eH_r1s004g02359	-1	3.61158	9.98344	2.77342	0.0018504	folate_biopterin_family_MFS_transporter	437	P:transport;_C:integral_component_of_membrane	NA	NA	PBRA_003335
Pldbra_eH_r1s004g02364	-1	21.8624	36.6549	1.67597	0.00109684	Major_facilitator_superfamily_MFS-1_domain_containing	441	C:integral_component_of_membrane;_F:transmembrane_transporter_activity;_P:transmembrane_transport	NA	NA	PBRA_003331
Pldbra_eH_r1s004g02398	-1	4.02979	10.7599	2.66591	0.000761961	hypothetical_protein_PBRA_003301	615	C:integral_component_of_membrane;_P:transmembrane_transport	NA	NA	PBRA_003301
Pldbra_eH_r1s004g02401	-1	1.8713	5.71683	3.05677	0.000672704	hypothetical_protein_PBRA_003298	225	NA	NA	NA	PBRA_003298
Pldbra_eH_r1s004g02457	-1	1.75908	4.75821	2.757	0.000410208	flagellar-associated_172	1045	P:axoneme_assembly	NA	NA	PBRA_003252
Pldbra_eH_r1s004g02551	-1	6.91682	13.1512	1.89441	0.00300147	tryptophan-rich_sensory	272	C:integral_component_of_membrane	NA	NA	PBRA_007641
Pldbra_eH_r1s004g02575	-1	1.42243	3.85653	2.71511	0.000773576	Calmodulin-binding_domain_and_Two_pore_domain_potassium_channel_domain_and_Potassium_calcium-_SK_family-containing	338	F:voltage-gated_potassium_channel_activity;_C:voltage-gated_potassium_channel_complex;_F:small_conductance_calcium-activated_potassium_channel_activity;_P:potassium_ion_transmembrane_transport	NA	NA	PBRA_007624
Pldbra_eH_r1s004g02592	-1	2.49053	7.29034	2.91337	0.000694631	hypothetical_protein_PBRA_009138	476	F:nucleic_acid_binding;_F:aspartic-type_endopeptidase_activity;_P:proteolysis;_P:DNA_integration	NA	NA	PBRA_009138
Pldbra_eH_r1s004g02644	-1	0.909999	2.87196	3.16111	7.19555e-06	cell_cycle_control	359	C:integral_component_of_membrane	NA	NA	PBRA_008572
Pldbra_eH_r1s004g02672	-1	17.5504	27.8282	1.5862	0.000458602	epsin-1-like_isoform_X1	192	NA	NA	NA	PBRA_008553,
Pldbra_eH_r1s004g02678	-1	9.229	23.2417	2.51782	0.00269079	MFS_general_substrate_transporter	526	C:integral_component_of_membrane;_P:transmembrane_transport	NA	NA	PBRA_008550
Pldbra_eH_r1s005g02731	-1	0.158629	0.966352	5.08342	0.000119575	unconventional_myosin-Ie-like	889	F:microtubule_motor_activity;_F:actin_binding;_F:ATP_binding;_C:microtubule;_P:microtubule-based_movement;_F:microtubule_binding;_C:myosin_complex;_C:tubulin_complex	Nucleoside-triphosphate_phosphatase	ec:3.6.1;ec:3.6.1.15;ec:2.1.1.43;ec:2.1.1.125;ec:2.7.11.21	PBRA_007905
Pldbra_eH_r1s005g02741	-1	67.9324	103.549	1.52295	1.20092e-05	furry_homolog-like	1290	F:binding	NA	NA	PBRA_007901,
Pldbra_eH_r1s005g02745	-1	0.251354	0.808102	3.28594	0.00332033	family_transcriptional_regulator	1079	F:G-protein_coupled_receptor_activity;_P:G-protein_coupled_receptor_signaling_pathway;_C:integral_component_of_membrane	NA	NA	PBRA_007899
Pldbra_eH_r1s005g02757	-1	72.6921	117.694	1.61859	0.000507897	centrin	172	F:calcium_ion_binding	NA	ec:2.7.6.5	PBRA_007887
Pldbra_eH_r1s005g02762	-1	11.0371	18.3054	1.65351	0.00175564	hypothetical_protein_PBRA_007883	903	C:integral_component_of_membrane	NA	NA	PBRA_007883
Pldbra_eH_r1s005g02769	-1	12.0612	26.1833	2.16865	0.00202913	hypothetical_protein_PBRA_007876	983	C:integral_component_of_membrane	NA	NA	PBRA_007876
Pldbra_eH_r1s005g02772	-1	17.8127	32.1102	1.80427	0.000654225	hypothetical_protein_PBRA_007876	3418	C:integral_component_of_membrane	NA	ec:2.7.10.1;ec:3.2.1.133	PBRA_007876
Pldbra_eH_r1s005g02780	-1	9.8722	21.7987	2.20662	0.00258561	hypothetical_protein_PBRA_007870	665	NA	NA	NA	PBRA_007870
Pldbra_eH_r1s005g02841	-1	2.76729	8.72906	3.13406	0.0026952	pre-RNA_processing_PIH1	361	P:cilium-dependent_cell_motility	NA	NA	PBRA_002315
Pldbra_eH_r1s005g02855	-1	8.68054	19.1283	2.19941	0.00127249	MORN_repeat	407	NA	NA	NA	PBRA_006962
Pldbra_eH_r1s005g02908	-1	98.358	146.773	1.49184	0.00126568	Arf_GTPase_activating	465	F:GTPase_activator_activity;_P:positive_regulation_of_GTPase_activity;_F:metal_ion_binding	NA	NA	PBRA_002265
Pldbra_eH_r1s005g02920	-1	1.55115	4.79897	3.06187	0.000519918	hypothetical_protein_PBRA_002254	141	C:integral_component_of_membrane	NA	NA	PBRA_002254
Pldbra_eH_r1s005g02942	-1	25.9392	79.4208	3.06087	0.000899905	dynein_intermediate_chain_2	701	F:protein_binding;_P:microtubule-based_process	NA	NA	PBRA_002238
Pldbra_eH_r1s005g02944	-1	0.827494	2.15312	2.5987	0.00333368	Cdc4_and_related_F-box_and_WD-40_s	119	NA	NA	NA	PBRA_002237
Pldbra_eH_r1s005g02953	-1	5.88678	16.7746	2.83487	0.00154637	telomeric_repeat-binding_factor_1	183	F:DNA_binding	NA	NA	PBRA_002231
Pldbra_eH_r1s005g02968	-1	10.0437	19.1071	1.89743	0.000846609	hypothetical_protein_PBRA_005417	222	NA	NA	NA	PBRA_005417
Pldbra_eH_r1s005g02973	-1	24.0665	40.7476	1.69251	0.00270541	hypothetical_protein_PBRA_002211	434	C:intracellular;_F:zinc_ion_binding	NA	NA	PBRA_002211
Pldbra_eH_r1s005g02996	-1	30.8682	55.9137	1.80882	0.00137249	Dual_specificity_phosphatase	208	F:protein_tyrosine_phosphatase_activity;_P:tyrosine_metabolic_process;_F:protein_tyrosine/serine/threonine_phosphatase_activity;_P:peptidyl-tyrosine_dephosphorylation	Protein-serine/threonine_phosphatase;_Protein-tyrosine-phosphatase;_4-nitrophenylphosphatase	ec:3.1.3.16;ec:3.1;ec:3.1.3.41;ec:3.1.3;ec:3.1.3.27	PBRA_002191
Pldbra_eH_r1s005g02998	-1	62.9679	179.954	2.8576	0.00319919	hypothetical_protein_PBRA_002190	303	NA	NA	NA	PBRA_002190
Pldbra_eH_r1s005g03031	-1	4.84268	10.7776	2.23184	0.000830242	hypothetical_protein_PBRA_007505	856	F:protein_binding;_F:transferase_activity;_transferring_glycosyl_groups	NA	ec:2.4.2.38	PBRA_007505
Pldbra_eH_r1s005g03045	-1	1.60613	5.1075	3.16534	0.0003594	hypothetical_protein_PBRA_003593	153	C:cytoplasm;_P:cilium-dependent_cell_motility;_P:axonemal_dynein_complex_assembly	NA	NA	PBRA_003593
Pldbra_eH_r1s005g03102	-1	56.7026	89.1777	1.57235	0.00109031	hypothetical_protein_PBRA_003557	480	C:membrane;_C:integral_component_of_membrane	NA	NA	PBRA_003557
Pldbra_eH_r1s005g03105	-1	1.23229	5.81975	4.57848	8.45075e-05	hypothetical_protein_PBRA_003555	415	F:lipid_binding	NA	NA	PBRA_003555
Pldbra_eH_r1s005g03205	-1	2.82736	6.49556	2.29392	0.00311259	hypothetical_protein_PBRA_007186	635	F:protein_kinase_activity;_F:protein_binding;_F:ATP_binding;_P:protein_phosphorylation	NA	ec:2.7.11.10	PBRA_007186
Pldbra_eH_r1s005g03207	-1	12.8439	29.8788	2.31904	0.00183781	ef_hand_family	283	F:calcium_ion_binding;_C:membrane	NA	NA	PBRA_007184
Pldbra_eH_r1s005g03214	-1	0.112566	0.813795	7.06023	0.000131356	hypothetical_protein_PBRA_007177	504	C:membrane;_C:integral_component_of_membrane	NA	NA	PBRA_007177
Pldbra_eH_r1s005g03216	-1	1.89602	6.85965	3.57677	0.00013752	hypothetical_protein_PBRA_007176	370	C:integral_component_of_membrane	NA	NA	PBRA_007176
Pldbra_eH_r1s005g03233	-1	9.52368	29.0924	3.05698	0.000844621	speckle-type_POZ_B-like	391	F:protein_binding	NA	NA	PBRA_007164
Pldbra_eH_r1s005g03289	-1	1.04739	3.41001	3.22432	0.0019669	ras_let-60	200	F:GTPase_activity;_F:GTP_binding;_P:signal_transduction;_C:membrane	Nucleoside-triphosphate_phosphatase	NA	PBRA_007122
Pldbra_eH_r1s005g03315	-1	37.4701	55.2957	1.47388	0.000510061	SET_domain	589	F:protein_binding	NA	ec:2.1.1.259;ec:2.1.1.43	PBRA_007099
Pldbra_eH_r1s006g03335	-1	0.578831	1.99601	3.4091	0.00206439	hypothetical_protein_PBRA_004139	246	P:proteolysis;_F:peptidase_activity;_C:integral_component_of_membrane	NA	NA	PBRA_004139
Pldbra_eH_r1s006g03370	-1	2.03042	5.74255	2.84407	0.00182354	UPF0705_C11orf49_homolog	300	NA	NA	NA	PBRA_004165
Pldbra_eH_r1s006g03400	-1	33.1315	46.644	1.409	0.00216467	zinc_finger_(DHHC_type)_family	284	C:integral_component_of_membrane;_F:protein-cysteine_S-palmitoyltransferase_activity;_P:acyl-carrier-protein_biosynthetic_process	Protein_S-acyltransferase	ec:2.3.1.225	PBRA_004190
Pldbra_eH_r1s006g03402	-1	0.84235	3.61472	4.21004	0.00242093	hypothetical_protein_PBRA_006955	605	C:membrane	NA	NA	PBRA_006955
Pldbra_eH_r1s006g03446	-1	1.51032	4.66805	3.0992	0.00333488	ubiquitin_carboxyl-terminal_hydrolase_2-like	489	P:ubiquitin-dependent_protein_catabolic_process;_P:protein_deubiquitination;_F:thiol-dependent_ubiquitinyl_hydrolase_activity	Ubiquitinyl_hydrolase_1	ec:3.4;ec:3.4.19.12;ec:3.4.19.12	PBRA_004214
Pldbra_eH_r1s006g03517	-1	1.30941	4.1514	3.05762	0.000985617	Tubulin_polyglutamylase_TTLL4	626	F:ATP_binding;_P:cellular_protein_modification_process	NA	ec:6.3.2.25	PBRA_004266
Pldbra_eH_r1s006g03551	-1	75.889	121.775	1.60363	0.00270786	ATP-binding_cassette_superfamily_[Micromonas_commoda]	931	F:serine-type_endopeptidase_activity;_P:proteolysis;_C:integral_component_of_membrane	Acting_on_peptide_bonds_(peptidases)	ec:3.4.21;ec:3.4.21.103	PBRA_004294
Pldbra_eH_r1s006g03552	-1	55.7269	78.8224	1.41449	0.00189363	hypothetical_protein_PBRA_004295	289	NA	NA	NA	PBRA_004295
Pldbra_eH_r1s006g03601	-1	1.35478	3.97175	2.89882	0.000381119	Rieske_domain-containing	147	F:nitrite_reductase_[NAD(P)H]_activity;_P:nitrate_assimilation;_F:2_iron;_2_sulfur_cluster_binding;_P:oxidation-reduction_process	Nitrite_reductase_(NAD(P)H)	ec:1.7.1.4;ec:1.14.12.11	PBRA_004334
Pldbra_eH_r1s006g03615	-1	3.15105	9.60183	3.02537	0.000519333	hypothetical_protein_PBRA_004342	350	NA	NA	NA	PBRA_004342
Pldbra_eH_r1s006g03626	-1	7.07131	20.0634	2.83469	0.000244047	mitogen-activated_kinase_kinase_6_isoform_X2	367	F:protein_kinase_activity;_F:ATP_binding;_P:protein_phosphorylation	NA	ec:2.7.11.10	PBRA_004348
Pldbra_eH_r1s006g03700	-1	2.89605	6.58026	2.26621	0.000322032	subfamily_C_member_3	189	F:transferase_activity;_transferring_acyl_groups_other_than_amino-acyl_groups	NA	ec:2.3.1.75	PBRA_006957
Pldbra_eH_r1s006g03709	-1	4.58729	7.92276	1.70447	0.00289644	hypothetical_protein_PBRA_006950	176	F:protein_binding	NA	NA	PBRA_006950
Pldbra_eH_r1s006g03770	-1	1.46341	3.3433	2.22518	0.00303791	hypothetical_protein_PBRA_006911	867	NA	NA	NA	PBRA_006911
Pldbra_eH_r1s006g03775	-1	2.72631	8.87934	3.25387	1.71067e-05	tubby_homolog_isoform_X4	363	C:cilium;_C:membrane;_C:integral_component_of_membrane;_F:phosphatidylinositol_binding;_P:protein_localization_to_cilium	NA	NA	PBRA_006906
Pldbra_eH_r1s006g03794	-1	6.53964	18.8179	2.85485	0.000806061	chitin_synthase_D	613	C:integral_component_of_membrane;_F:transferase_activity;_transferring_hexosyl_groups	NA	ec:2.4.1.12	PBRA_007745
Pldbra_eH_r1s006g03824	-1	3.51654	11.2168	3.15793	0.000814712	Zinc_C2H2_type_family_(macronuclear)	387	F:thiosulfate_sulfurtransferase_activity;_P:metabolic_process;_F:transferase_activity;_transferring_selenium-containing_groups;_F:carbon-sulfur_lyase_activity;_F:tRNA_2-selenouridine_synthase_activity;_P:tRNA_seleno-modification	NA	NA	PBRA_006868
Pldbra_eH_r1s007g03860	-1	57.0445	86.0939	1.50899	0.00226466	CAMKK_kinase	471	F:protein_kinase_activity;_F:ion_channel_activity;_F:ryanodine-sensitive_calcium-release_channel_activity;_F:calcium_channel_activity;_F:calcium_ion_binding;_F:ATP_binding;_C:cell;_P:protein_phosphorylation;_P:ion_transport;_P:calcium_ion_transport;_P:cellular_calcium_ion_homeostasis;_F:calcium-release_channel_activity;_C:membrane;_C:integral_component_of_membrane;_F:kinase_activity;_P:phosphoryl…	NA	NA	PBRA_008899
Pldbra_eH_r1s007g03861	-1	6.71612	12.6172	1.88645	0.00181692	hypothetical_protein_PBRA_008899	169	NA	NA	NA	PBRA_008899
Pldbra_eH_r1s007g03879	-1	1.87399	4.84657	2.59185	0.00330426	hypothetical_protein_PBRA_008914	299	F:protein_binding	NA	NA	PBRA_008914
Pldbra_eH_r1s007g03949	-1	8.0358	25.8478	3.20879	0.0012154	papain_family_cysteine_protease	102	P:proteolysis;_F:cysteine-type_peptidase_activity	NA	ec:3.4;ec:3.4.22.25	PBRA_006783
Pldbra_eH_r1s007g03970	-1	16.948	42.2417	2.49305	0.0021105	lysosomal_alpha-N-acetyl_glucosaminidase	801	NA	NA	ec:3.2.1.50;ec:3.2.1.50;ec:3.2.1.50	PBRA_002403
Pldbra_eH_r1s007g03979	-1	0.0999039	0.660099	5.80024	0.00292799	dynein_light_chain_Tctex-type	44	C:cytoplasmic_dynein_complex;_C:cytoplasmic_microtubule;_P:intracellular_transport_of_viral_protein_in_host_cell;_F:identical_protein_binding;_C:host_cell;_C:secretory_vesicle	NA	NA	PBRA_002409
Pldbra_eH_r1s007g03993	-1	3.87485	9.38802	2.42433	0.00270374	hypothetical_protein_PBRA_002419	222	NA	NA	NA	PBRA_002419
Pldbra_eH_r1s007g04020	-1	7.38867	15.1048	2.03655	0.000849981	hypothetical_protein_PBRA_002438	342	F:serine-type_endopeptidase_inhibitor_activity;_P:negative_regulation_of_endopeptidase_activity	NA	NA	PBRA_002438
Pldbra_eH_r1s007g04031	-1	0.911395	3.35241	3.72714	0.000140167	glycoside_hydrolase_family_16	248	F:hydrolase_activity;_hydrolyzing_O-glycosyl_compounds;_P:carbohydrate_metabolic_process	NA	ec:3.2.1.151	PBRA_002444
Pldbra_eH_r1s007g04035	-1	2.09109	5.25778	2.49217	0.00160835	mannan_endo-1;4-beta-mannosidase	268	F:protein_binding;_F:hydrolase_activity	NA	ec:2.4.1.244	PBRA_002447
Pldbra_eH_r1s007g04049	-1	69.0723	94.7095	1.37051	0.00252969	[Micromonas_commoda]	794	F:nucleotide_binding;_P:mitochondrial_fission;_P:cytokinesis_by_cell_plate_formation;_F:GTPase_activity;_F:GTP_binding;_C:cytoplasm;_C:peroxisome;_P:circadian_rhythm;_F:microtubule_binding;_F:zinc_ion_binding;_P:catabolic_process;_C:cell_plate;_C:chloroplast;_C:chloroplast_outer_membrane;_P:chloroplast_fission;_P:peroxisome_fission;_F:hydrolase_activity;_acting_on_ester_bonds;_F:identical_protein…	NA	ec:3.6.5.5	PBRA_002457
Pldbra_eH_r1s007g04126	-1	43.0136	121.978	2.83506	0.00068481	p-type_atpase	1177	F:ATP_binding;_P:transport;_C:integral_component_of_membrane;_F:hydrolase_activity	NA	ec:3.6.3.7;ec:3.6.3.7;ec:3.1.3.96	PBRA_002525
Pldbra_eH_r1s007g04132	-1	0.437601	1.84573	4.23579	0.000529277	hypothetical_protein_PBRA_002529	137	NA	NA	NA	PBRA_002529
Pldbra_eH_r1s007g04155	-1	8.20734	26.7741	3.25092	0.000406405	flagellar_associated_qilin	419	C:cilium	NA	NA	PBRA_004602
Pldbra_eH_r1s007g04189	-1	40.9645	101.244	2.47081	0.00122798	phospholipid-transporting_ATPase_3_isoform_X1	1204	F:magnesium_ion_binding;_F:phospholipid-translocating_ATPase_activity;_F:ATP_binding;_P:cation_transport;_C:endomembrane_system;_P:aminophospholipid_transport;_C:integral_component_of_membrane;_C:membrane-bounded_organelle;_C:intracellular_organelle;_C:cytoplasmic_part;_P:phospholipid_translocation	Adenosinetriphosphatase;_Phospholipid-translocating_ATPase;_Nucleoside-triphosphate_phosphatase	ec:3.6.1;ec:3.6.1.3;ec:3.6.3.1;ec:3.6.1.15;ec:3.1.3.96	PBRA_004627
Pldbra_eH_r1s007g04206	-1	1.10612	2.96122	2.62804	0.0010021	---NA---	56	NA	NA	NA	NA
Pldbra_eH_r1s007g04218	-1	1.25268	3.4066	2.74079	0.00286569	hypothetical_protein_PBRA_004649	465	C:integral_component_of_membrane	NA	NA	PBRA_004649
Pldbra_eH_r1s007g04295	-1	10.8907	38.1131	3.49724	0.000382882	Mps1_binder	214	F:protein_binding;_F:kinase_activity;_P:phosphorylation;_F:metal_ion_binding	NA	NA	PBRA_004711
Pldbra_eH_r1s007g04308	-1	67.5641	90.7151	1.34193	0.000634109	probable_serine_protease_EDA2_isoform_X2	467	F:carboxypeptidase_activity;_P:proteolysis;_F:serine-type_peptidase_activity	NA	ec:3.4.14.2	PBRA_004723
Pldbra_eH_r1s007g04310	-1	0.456047	2.06044	4.1807	0.000108527	EF-hand_calcium-binding_domain-containing_11-like	177	F:calcium_ion_binding	NA	ec:2.7.6.5	PBRA_004725
Pldbra_eH_r1s007g04311	-1	2.03107	5.31676	2.60805	0.000310785	C8orf37_homolog	187	NA	NA	NA	PBRA_004726
Pldbra_eH_r1s007g04315	-1	5.31283	16.0068	3.00988	0.00260983	polyphosphoinositide_phosphatase	752	F:phosphoric_ester_hydrolase_activity	NA	ec:3.1;ec:3.1.3.36	PBRA_004730
Pldbra_eH_r1s007g04321	-1	0.482617	1.68406	3.64251	3.19171e-05	CCCH-type_Zn-finger	282	F:metal_ion_binding	NA	ec:2.4.2.30	PBRA_004734
Pldbra_eH_r1s007g04322	-1	14.6819	27.4363	1.86577	0.00139396	DUF887-domain-containing_[Moesziomyces_antarcticus]	432	C:integral_component_of_membrane	NA	ec:2.3.1.24	PBRA_004735
Pldbra_eH_r1s007g04343	-1	1.53514	5.26827	3.42235	0.00139371	syntaxin_16	148	C:integral_component_of_membrane	NA	NA	PBRA_004752
Pldbra_eH_r1s007g04353	-1	11.3984	36.1337	3.16813	1.22307e-05	Intraflagellar_Transport_72_74	556	C:cilium;_C:intraciliary_transport_particle_B;_P:intraciliary_transport;_C:tubulin_complex;_F:beta-tubulin_binding;_P:cilium_assembly	NA	NA	PBRA_004757
Pldbra_eH_r1s007g04358	-1	2.54993	6.80295	2.65439	0.00138361	glycoside_hydrolase	176	F:metallopeptidase_activity	NA	NA	PBRA_004762
Pldbra_eH_r1s007g04380	-1	5.34932	13.475	2.50657	0.000770785	sphingomyelin_phosphodiesterase	287	F:sphingomyelin_phosphodiesterase_activity;_C:extracellular_region;_F:phosphoric_diester_hydrolase_activity;_C:membrane;_C:integral_component_of_membrane;_F:hydrolase_activity	NA	ec:2.7.7.49	PBRA_004779
Pldbra_eH_r1s007g04395	-1	116.052	177.76	1.53164	0.00168135	dihydroxyacetone_phosphate_acyltransferase	698	F:O-acyltransferase_activity;_F:oxidoreductase_activity;_P:acyl-carrier-protein_biosynthetic_process;_P:cellular_lipid_metabolic_process	NA	ec:2.3.1;ec:2.3.1.25	PBRA_004794
Pldbra_eH_r1s008g04433	-1	182.189	267.305	1.46687	0.000361493	malate_cytoplasmic	354	P:carbohydrate_metabolic_process;_P:pyruvate_metabolic_process;_P:malate_metabolic_process;_P:reductive_tricarboxylic_acid_cycle;_F:L-malate_dehydrogenase_activity;_P:glyoxylate_metabolic_process	Malate_dehydrogenase	ec:1.1.1.37;ec:1.1.1.82;ec:1.1.1.82	PBRA_001030
Pldbra_eH_r1s008g04478	-1	5.22703	16.5935	3.16417	0.0017922	Laminin_B_type_IV	404	F:symporter_activity;_C:membrane;_C:integral_component_of_membrane;_F:transferase_activity;_F:transferase_activity;_transferring_acyl_groups;_F:transferase_activity;_transferring_acyl_groups_other_than_amino-acyl_groups;_P:transmembrane_transport	NA	NA	PBRA_001065,
Pldbra_eH_r1s008g04486	-1	3.66891	11.8114	3.22087	0.000857981	hypothetical_protein_PBRA_001072	124	C:integral_component_of_membrane	NA	NA	PBRA_001072
Pldbra_eH_r1s008g04510	-1	105.12	144.428	1.37369	0.00152084	Arginine_deiminase	780	F:transferase_activity;_F:hydrolase_activity;_F:arginine_deiminase_activity;_P:protein_citrullination	NA	NA	PBRA_001091
Pldbra_eH_r1s008g04549	-1	1.7021	4.89734	2.83658	0.00329912	hypothetical_protein_PBRA_001130	1259	NA	NA	NA	PBRA_001130
Pldbra_eH_r1s008g04556	-1	1.5176	6.62557	4.37854	4.88295e-05	hypothetical_protein_PBRA_001135	222	C:membrane	NA	NA	PBRA_001135
Pldbra_eH_r1s008g04582	-1	7.96221	26.8737	3.36855	0.00147706	lisH_domain-containing_FOPNL-like	265	F:protein_binding	NA	ec:3.6.4.3	PBRA_001155,
Pldbra_eH_r1s008g04655	-1	3.45425	9.06127	2.63461	0.00220106	hypothetical_protein_PBRA_001215	197	P:peroxisome_organization;_C:integral_component_of_membrane	NA	NA	PBRA_001215
Pldbra_eH_r1s008g04682	-1	16.988	31.1499	1.83248	0.000275124	heavy_metal_P-type_ATPase	953	F:nucleotide_binding;_C:integral_component_of_membrane;_F:cation-transporting_ATPase_activity;_P:metal_ion_transport;_F:metal_ion_binding;_P:ATP_hydrolysis_coupled_cation_transmembrane_transport	Adenosinetriphosphatase;_Nucleoside-triphosphate_phosphatase	ec:3.6.1;ec:3.6.1.3;ec:3.6.1.15;ec:3.1.3.96;ec:3.6.3.5	PBRA_001240
Pldbra_eH_r1s008g04685	-1	6.22223	16.1361	2.60568	0.000127464	calcium_ATPase_transmembrane_domain_M-containing	1088	F:ATP_binding;_C:integral_component_of_membrane;_F:hydrolase_activity	NA	ec:3.6.3.7;ec:3.6.3.7;ec:3.1.3.96	PBRA_002971
Pldbra_eH_r1s008g04697	-1	25.1108	70.6694	2.81307	0.000326947	endopeptidase_La	873	F:ATP-dependent_peptidase_activity;_F:serine-type_endopeptidase_activity;_F:ATP_binding;_C:cytoplasm;_P:proteolysis;_P:obsolete_ATP-dependent_proteolysis;_P:cellular_process;_P:protein_catabolic_process	Acting_on_peptide_bonds_(peptidases);_Adenosinetriphosphatase;_Nucleoside-triphosphate_phosphatase	ec:3.4.21;ec:3.6.1;ec:3.6.1.3;ec:3.6.1.15;ec:3.4.21.53;ec:3.4.21.53;ec:3.6.1.3	PBRA_001251
Pldbra_eH_r1s008g04699	-1	0.786167	2.30909	2.96276	7.92042e-05	hypothetical_protein_PBRA_001252	105	C:membrane	NA	NA	PBRA_001252
Pldbra_eH_r1s008g04713	-1	0.163615	0.836336	4.4184	0.000968436	hypothetical_protein_PBRA_001260	69	NA	NA	NA	PBRA_001260
Pldbra_eH_r1s008g04734	-1	0.855012	2.83006	3.26421	0.00154343	Serine_threonine-_kinase_Sgk3	254	F:phosphatidylinositol_binding	NA	ec:3.1.4.4	PBRA_005579
Pldbra_eH_r1s008g04744	-1	0.877396	3.82147	4.27051	1.63693e-05	Alkaline_ceramidase	92	P:ceramide_metabolic_process;_C:integral_component_of_membrane;_F:hydrolase_activity;_acting_on_carbon-nitrogen_(but_not_peptide)_bonds;_in_linear_amides	NA	ec:3.5.1.23	PBRA_001287,
Pldbra_eH_r1s008g04745	-1	0.774801	2.88107	3.64226	0.000664742	hypothetical_protein_PBRA_001287;_partial	59	P:ceramide_metabolic_process;_C:integral_component_of_membrane;_F:hydrolase_activity;_acting_on_carbon-nitrogen_(but_not_peptide)_bonds;_in_linear_amides	NA	NA	PBRA_001287,
Pldbra_eH_r1s008g04746	-1	0.864634	2.96691	3.24989	0.000487921	hypothetical_protein_PBRA_001287;_partial	50	P:ceramide_metabolic_process;_C:integral_component_of_membrane;_F:hydrolase_activity;_acting_on_carbon-nitrogen_(but_not_peptide)_bonds;_in_linear_amides	NA	NA	PBRA_001287,
Pldbra_eH_r1s008g04750	-1	3.65166	11.8428	3.2438	0.00133067	methyltransferase_domain-containing	243	C:integral_component_of_membrane	NA	ec:2.1.1.300	PBRA_001290
Pldbra_eH_r1s008g04751	-1	2.96834	9.09747	3.04958	0.000547042	spermidine_synthase	339	F:methyltransferase_activity;_C:integral_component_of_membrane;_P:methylation	NA	ec:2.1.1.300;ec:2.1.1.223	PBRA_001291
Pldbra_eH_r1s008g04757	-1	12.5629	35.0098	2.78122	0.0015096	hypothetical_protein_PBRA_001295	314	P:carbohydrate_metabolic_process;_P:nitrogen_compound_metabolic_process;_F:chitin_binding;_F:hydrolase_activity;_acting_on_carbon-nitrogen_(but_not_peptide)_bonds	NA	ec:3.2.1.14;ec:1.1.1.141	PBRA_001295
Pldbra_eH_r1s008g04760	-1	0.658894	1.84003	2.83393	0.00289514	receptor-interacting_serine-threonine_kinase	529	F:protein_binding	NA	ec:2.7.1.107	PBRA_009039
Pldbra_eH_r1s008g04766	-1	34.1434	76.4659	2.23813	0.000601909	probable_proline_dehydrogenase_2	367	F:proline_dehydrogenase_activity;_F:calcium_ion_binding;_P:arginine_metabolic_process;_P:proline_biosynthetic_process;_P:proline_catabolic_process;_P:oxidation-reduction_process	Acting_on_the_CH-NH_group_of_donors	ec:1.5.99.8;ec:1.5.99.8;ec:2.7.6.5	PBRA_001301
Pldbra_eH_r1s008g04769	-1	1.86122	7.05297	3.7571	8.25301e-05	hypothetical_protein_PBRA_001304	65	NA	NA	NA	PBRA_001304
Pldbra_eH_r1s008g04770	-1	5.32265	16.9699	3.17084	0.00211596	hypothetical_protein_PBRA_001304	184	NA	NA	NA	PBRA_001304
Pldbra_eH_r1s008g04787	-1	4.02311	12.7111	3.16512	0.00133301	hypothetical_protein_PBRA_001319	274	C:integral_component_of_membrane	NA	NA	PBRA_001319
Pldbra_eH_r1s008g04794	-1	1.43604	4.88846	3.35185	0.0033712	zinc_C2H2_type_family	169	F:nucleic_acid_binding	NA	NA	PBRA_001324
Pldbra_eH_r1s008g04814	-1	37.2503	63.8494	1.71371	0.00191349	3-hydroxyisobutyrate_dehydrogenase	321	F:phosphogluconate_dehydrogenase_(decarboxylating)_activity;_P:pentose-phosphate_shunt;_P:isoleucine_catabolic_process;_P:leucine_catabolic_process;_P:valine_catabolic_process;_F:3-hydroxyisobutyrate_dehydrogenase_activity;_P:D-gluconate_metabolic_process;_F:NAD_binding;_P:oxidation-reduction_process	Phosphogluconate_dehydrogenase_(NADP(+)-dependent;_decarboxylating);_3-hydroxyisobutyrate_dehydrogenase	ec:1.1.1.44;ec:1.1.1.31;ec:4.1.2.57;ec:1.1.1.343	PBRA_001344
Pldbra_eH_r1s008g04826	-1	46.802	109.475	2.33902	0.00333034	H+-transporting_ATPase	952	F:ATP_binding;_P:oxidative_phosphorylation;_P:ATP_biosynthetic_process;_F:proton-exporting_ATPase_activity;_phosphorylative_mechanism;_C:integral_component_of_membrane;_P:proton_export_across_plasma_membrane	Adenosinetriphosphatase;_Proton-exporting_ATPase;_Nucleoside-triphosphate_phosphatase	ec:3.6.1;ec:3.6.1.3;ec:3.6.1.15;ec:3.6.3.7;ec:3.1.3.96	PBRA_001353,
Pldbra_eH_r1s009g04923	-1	0.735018	3.20303	4.30984	0.000194998	hypothetical_protein_PBRA_000360	356	NA	NA	NA	PBRA_000360
Pldbra_eH_r1s009g04937	-1	4.9856	17.5216	3.51251	0.00299898	GDP-mannose_4;6-dehydratase	530	F:nucleotide_binding;_F:helicase_activity;_F:ATP_binding;_F:lipid_binding;_F:oxidoreductase_activity;_F:hydrolase_activity;_P:oxidation-reduction_process	NA	NA	PBRA_000348
Pldbra_eH_r1s009g04951	-1	5.01631	13.6633	2.7206	0.000436768	zinc_finger_177_isoform_X2	300	F:nucleic_acid_binding	NA	NA	PBRA_000339
Pldbra_eH_r1s009g04966	-1	38.6196	58.0772	1.50295	0.0033957	centrosomal_of_76_kDa-like	652	NA	NA	NA	PBRA_000329,
Pldbra_eH_r1s009g04997	-1	50.7178	88.495	1.74405	0.000115039	E3_ubiquitin-_ligase	189	F:ligase_activity	NA	NA	PBRA_000306
Pldbra_eH_r1s009g04998	-1	95.0124	135.722	1.428	0.000203509	acetyl-_synthetase	663	F:acetate-CoA_ligase_activity;_F:ATP_binding;_P:gluconeogenesis;_P:glycolytic_process;_F:AMP_binding;_P:acetyl-CoA_biosynthetic_process_from_acetate;_P:reductive_tricarboxylic_acid_cycle	Acetate--CoA_ligase	ec:6.2.1.1;ec:6.2.1.42;ec:6.2.1.7	PBRA_000305
Pldbra_eH_r1s009g05005	-1	2.03725	8.71676	4.23743	0.000410483	DPCD_isoform_X2	201	P:ventricular_system_development	NA	NA	PBRA_000299,
Pldbra_eH_r1s009g05056	-1	8.4746	19.4042	2.28153	0.000677872	probable_phospholipid-transporting_ATPase_IA_isoform_X1	475	F:magnesium_ion_binding;_F:phospholipid-translocating_ATPase_activity;_F:ATP_binding;_P:cation_transport;_P:aminophospholipid_transport;_C:integral_component_of_membrane	Adenosinetriphosphatase;_Phospholipid-translocating_ATPase;_Nucleoside-triphosphate_phosphatase	ec:3.6.1;ec:3.6.1.3;ec:3.6.3.1;ec:3.6.1.15	PBRA_000253
Pldbra_eH_r1s009g05057	-1	20.3836	48.4426	2.37459	0.000795717	probable_phospholipid-transporting_ATPase	854	F:magnesium_ion_binding;_F:phospholipid-translocating_ATPase_activity;_F:ATP_binding;_P:cation_transport;_P:aminophospholipid_transport;_C:integral_component_of_membrane	Adenosinetriphosphatase;_Phospholipid-translocating_ATPase;_Nucleoside-triphosphate_phosphatase	ec:3.6.1;ec:3.6.1.3;ec:3.6.3.1;ec:3.6.1.15;ec:3.1.3.96	PBRA_000253
Pldbra_eH_r1s009g05083	-1	5.23262	13.8238	2.63937	0.00290105	phosphatidylserine_decarboxylase_subunit_beta	549	F:phosphatidylserine_decarboxylase_activity;_P:glycine_metabolic_process;_P:L-serine_metabolic_process;_P:threonine_metabolic_process;_P:phospholipid_biosynthetic_process;_P:glycerolipid_metabolic_process	Phosphatidylserine_decarboxylase	ec:4.1.1.65;ec:4.1.1.65	PBRA_000232
Pldbra_eH_r1s009g05100	-1	0.474841	1.96663	3.92685	0.000107916	---NA---	322	NA	NA	NA	NA
Pldbra_eH_r1s009g05104	-1	2.02379	5.88077	2.89568	0.000999894	cytochrome_b561_and_DOMON_domain-containing_At2g04850	209	C:integral_component_of_membrane;_P:oxidation-reduction_process	NA	ec:1.16.5.1	PBRA_000216
[truncated: 520 more rows]

## Sheet: Pb genes in Tenor HM and HL
S3 Table. Description of the P. brassicae genes differentially expressed between the different soil microbiota diversity levels at Tf when infecting Tenor.
[truncated: 624 more rows]
