# Supplementary material for: Soil microbiota influences clubroot disease by modulating Plasmodiophora brassicae and Brassica napus transcriptomes
Source: Microb Biotechnol. 2020 Jul 19;13(5):1648–72. doi: 10.1111/1751-7915.13634 (PMC7415369; doi:10.1111/1751-7915.13634)
Supplement: Supplementary file 11 — Table S4. Description of the P. brassicae genes differentially expressed between H and M at Tf in an opposite sense when infecting Yudal or Tenor (−1: genes underexpressed at H compared to M; 1: genes overexpressed at H compared to M). [file MBT2-13-1648-s011.xlsx]

## Sheet: HvsM Tf opposite Y and T
S4 Table. Description of the P. brassicae genes differentially expressed between H and M at Tf in an opposite sense when infecting Yudal or Tenor (-1: genes underexpressed at H compared to M; 1: genes overexpressed at H compared to M).
P. brassicae Gene	P. brassicae gene expression level	P. brassicae gene expression level	P. brassicae gene expression level	Fold change	P. brassicae gene expression level	P. brassicae gene expression level	P. brassicae gene expression level	Fold change	Description	Blast2Go_GO_Names	Blast2Go_Enzyme_Names	Manual_EnzymeCodes
	in Yudal H compared to M at Tf	in Yudal / H / Tf	in Yudal / M / Tf		in Tenor H compared to M at Tf	in Tenor / H / Tf	in Tenor / M / Tf
Pldbra_eH_r1s001g00029	1	7.63002	1.83616	4.01589	-1	4.46171	12.0294	2.69898	WD40_repeat	F:protein_binding, _P:signal_transduction, _C:integral_component_of_membrane	NA	NA
Pldbra_eH_r1s001g00044	1	10.1767	3.4361	2.89683	-1	6.71342	19.4254	2.90079	multiple_epidermal_growth_factor-like_domains_6	F:protein_binding, _C:integral_component_of_membrane	NA	ec:2.7.10.1, ec:3.2.1.133
Pldbra_eH_r1s001g00090	1	26.123	9.51133	2.72328	-1	16.4285	37.0312	2.25437	DNA_damage-inducible_1	F:aspartic-type_endopeptidase_activity, _P:proteolysis, _F:ubiquitin_binding	Acting_on_peptide_bonds_(peptidases)	ec:3.4.23, ec:3.4.19.12
Pldbra_eH_r1s001g00101	1	10.8858	3.79852	2.83056	-1	5.97836	15.9306	2.65957	---NA---	NA	NA	NA
Pldbra_eH_r1s001g00102	1	14.1323	4.44928	3.13053	-1	7.53339	20.5246	2.71426	hypothetical_protein_PBRA_003798	NA	NA	NA
Pldbra_eH_r1s001g00111	1	7.87401	2.30032	3.2689	-1	5.20709	13.3274	2.5638	c_transferase	C:integral_component_of_membrane	NA	ec:2.4.1.229
Pldbra_eH_r1s001g00137	1	14.9061	5.2844	2.76653	-1	11.9503	29.8309	2.49299	solute_carrier_family_44_member_2	C:integral_component_of_membrane	NA	NA
Pldbra_eH_r1s001g00152	1	1.67478	0.397622	4.06448	-1	1.1638	2.7893	2.37694	carbohydrate-binding_module_family_18	F:chitin_binding	NA	ec:3.2.1.14
Pldbra_eH_r1s001g00161	1	10.0318	4.18295	2.35856	-1	3.44009	9.42712	2.74165	gamma-aminobutyric_acid_type_B_receptor_subunit_2	F:G-protein_coupled_GABA_receptor_activity, _P:G-protein_coupled_glutamate_receptor_signaling_pathway, _C:integral_component_of_membrane	NA	ec:4.6.1.2
Pldbra_eH_r1s001g00172	1	20.6675	7.05388	2.89415	-1	11.1623	32.1932	2.88102	Chromosome-associated_kinesin_KIF4A	F:microtubule_motor_activity, _F:ATP_binding, _C:microtubule, _P:microtubule-based_movement, _F:microtubule_binding, _C:tubulin_complex, _F:metal_ion_binding	Nucleoside-triphosphate_phosphatase	ec:3.6.1, ec:3.6.1.15, ec:3.1.3.48
Pldbra_eH_r1s001g00179	1	6.44543	2.15447	2.90443	-1	2.86435	9.66727	3.34786	adenylate_guanylate_cyclase	C:intracellular, _P:cyclic_nucleotide_biosynthetic_process, _F:phosphorus-oxygen_lyase_activity, _P:intracellular_signal_transduction	NA	ec:4.6.1.1
Pldbra_eH_r1s001g00180	1	10.9695	3.48422	3.09216	-1	4.53713	15.5178	3.40886	Adenylate_cyclase	F:protein_binding, _C:integral_component_of_membrane	NA	NA
Pldbra_eH_r1s001g00278	1	19.8351	8.2654	2.37833	-1	14.5238	32.3314	2.22511	Kelch_repeat-containing_s	F:protein_binding	NA	NA
Pldbra_eH_r1s001g00279	1	33.3937	12.4608	2.66111	-1	18.5453	43.7504	2.35648	cAMP-dependent_kinase_catalytic	F:protein_serine/threonine_kinase_activity, _F:ATP_binding, _P:protein_phosphorylation, _P:serine_family_amino_acid_metabolic_process	Transferring_phosphorus-containing_groups	ec:2.7.11, ec:2.7.11.10
Pldbra_eH_r1s001g00361	1	12.4075	4.0511	3.02279	-1	5.97372	18.3911	3.05794	glucose_sorbosone_dehydrogenase	F:catalytic_activity	NA	ec:3.4.21.101, ec:1.1.5.2
Pldbra_eH_r1s001g00421	1	9.80953	3.66549	2.62961	-1	4.25746	11.0002	2.58354	FAD-binding_oxidoreductase	F:oxidoreductase_activity, _acting_on_CH-OH_group_of_donors, _F:flavin_adenine_dinucleotide_binding, _P:oxidation-reduction_process	NA	ec:1.12.1.2, ec:1.1.98.3
Pldbra_eH_r1s001g00511	1	40.7052	11.7059	3.45806	-1	19.7056	59.053	2.99714	Serine_threonine-_kinase_HT1	F:protein_kinase_activity, _F:ATP_binding, _P:protein_phosphorylation	NA	ec:2.7.11.10
Pldbra_eH_r1s001g00528	1	28.7429	9.5152	2.9977	-1	14.8948	45.3638	3.04362	5_-nucleotidase	F:metal_ion_binding	NA	ec:3.1.3.5, ec:3.1.3.96
Pldbra_eH_r1s001g00554	1	26.211	9.56236	2.72131	-1	11.2297	37.5054	3.33084	hypothetical_protein_PBRA_001627	NA	NA	NA
Pldbra_eH_r1s001g00593	1	75.0074	27.278	2.74327	-1	35.7097	87.7099	2.45589	persulfide_dioxygenase_mitochondrial	NA	NA	ec:3.1.1.27
Pldbra_eH_r1s001g00616	1	12.1047	3.80984	3.14713	-1	5.95692	16.6184	2.78189	Glu_Leu_Phe_Val_dehydrogenase	P:obsolete_electron_transport, _P:cellular_amino_acid_metabolic_process, _F:oxidoreductase_activity, _acting_on_the_CH-NH2_group_of_donors, _NAD_or_NADP_as_acceptor, _P:oxidation-reduction_process	NA	ec:1.4.1.23
Pldbra_eH_r1s001g00617	1	8.55284	2.1718	3.85625	-1	4.58564	11.9563	2.5983	glutamate_NAD(P)+	P:obsolete_electron_transport, _P:cellular_amino_acid_metabolic_process, _F:oxidoreductase_activity, _acting_on_the_CH-NH2_group_of_donors, _NAD_or_NADP_as_acceptor, _P:oxidation-reduction_process	NA	ec:1.4.1.23
Pldbra_eH_r1s001g00621	1	52.8964	21.2245	2.48161	-1	24.5752	56.4052	2.29349	AT-rich_interactive_domain-containing_3C	F:DNA_binding, _C:nucleus, _F:zinc_ion_binding	NA	ec:2.1.1.43
Pldbra_eH_r1s001g00643	1	18.3695	5.51794	3.27843	-1	13.5749	38.7061	2.85042	fad-dependent_oxidoreductase	F:D-arabinono-1, 4-lactone_oxidase_activity, _C:membrane, _F:flavin_adenine_dinucleotide_binding, _P:oxidation-reduction_process	D-arabinono-1, 4-lactone_oxidase	ec:1.1.3.37, ec:1.1.98.3, ec:1.1.1.333
Pldbra_eH_r1s001g00648	1	3.87451	1.18913	3.10567	-1	1.91352	4.89608	2.5463	DNA_topoisomerase_domain	F:protein_binding	NA	NA
Pldbra_eH_r1s001g00671	1	17.8663	5.47017	3.23282	-1	7.57157	23.3691	3.08479	glutathione-disulfide_reductase	F:glutathione-disulfide_reductase_activity, _P:gluconeogenesis, _P:obsolete_electron_transport, _P:glutathione_metabolic_process, _F:electron_transfer_activity, _P:electron_transport_chain, _C:intracellular_part, _P:cell_redox_homeostasis, _F:flavin_adenine_dinucleotide_binding, _F:NADP_binding, _P:cellular_oxidant_detoxification	Glutathione-disulfide_reductase	ec:1.8.1.7, ec:1.8.2.3, ec:1.8.1.5
Pldbra_eH_r1s001g00699	1	20.7624	6.18575	3.31437	-1	9.94852	28.646	2.87503	REVEILLE_6-like_isoform_X2	F:DNA_binding, _C:nucleus, _P:regulation_of_transcription, _DNA-templated	NA	NA
Pldbra_eH_r1s001g00748	1	0.76383	0.0946416	6.16798	-1	0.682077	1.91488	2.6198	Major_facilitator_superfamily_domain-containing	F:transporter_activity, _C:integral_component_of_membrane, _P:transmembrane_transport	NA	NA
Pldbra_eH_r1s001g00753	1	42.7228	16.096	2.64374	-1	9.54676	33.8095	3.53458	gamma-glutamylcyclotransferase	NA	NA	ec:4.3.2.6
Pldbra_eH_r1s002g00819	1	6.82687	2.63126	2.51582	-1	3.15613	10.4774	3.30384	cytochrome_P450	F:NADPH-hemoprotein_reductase_activity, _F:iron_ion_binding, _P:obsolete_electron_transport, _F:FMN_binding, _F:heme_binding, _P:oxidation-reduction_process, _F:aromatase_activity	NADPH--hemoprotein_reductase, _Unspecific_monooxygenase, _Acting_on_paired_donors, _with_incorporation_or_reduction_of_molecular_oxygen._The_oxygen_incorporated_need_not_be_derived_from_O(2)	ec:1.6.2.4, ec:1.14.14.1, ec:1.14.14, ec:1.14.21.7, ec:1.16.1.5, ec:1.18.1.7, ec:1.16.1.5
Pldbra_eH_r1s002g00820	1	1.02998	0.0966425	7.1355	-1	0.484812	1.51899	3.03703	hypothetical_protein_PBRA_005130	F:protein_binding, _C:membrane	NA	NA
Pldbra_eH_r1s002g00864	1	6.81863	2.58847	2.5493	-1	4.20467	7.778	1.84159	Bardet-Biedl_syndrome_4	F:protein_binding	NA	NA
Pldbra_eH_r1s002g00870	1	10.4305	3.64512	2.78563	-1	5.78483	17.5606	3.03277	gastrula_zinc_finger_-	F:nucleic_acid_binding, _F:metal_ion_binding	NA	NA
Pldbra_eH_r1s002g00884	1	1.81913	0.476937	3.42356	-1	1.34745	3.87287	2.89314	glutathione_S-transferase_kappa_1_[Rhodotorula_toruloides_NP11]	F:glutathione_transferase_activity, _P:obsolete_electron_transport, _P:glutathione_metabolic_process, _P:obsolete_glutathione_conjugation_reaction, _F:protein_disulfide_oxidoreductase_activity, _P:oxidation-reduction_process	Glutathione_transferase	ec:2.5.1.18, ec:1.8.1.8
Pldbra_eH_r1s002g00885	1	8.01941	2.20886	3.50506	-1	4.82009	13.9838	2.89546	glycoside_hydrolase	F:hydrolase_activity, _hydrolyzing_O-glycosyl_compounds, _P:carbohydrate_metabolic_process, _C:integral_component_of_membrane	NA	NA
Pldbra_eH_r1s002g00922	1	6.64086	2.35707	2.72665	-1	3.99594	11.4155	2.84068	hypothetical_protein_PBRA_005212	NA	NA	NA
Pldbra_eH_r1s002g00951	1	9.82358	3.59073	2.66818	-1	5.68403	15.9222	2.79145	hypothetical_protein_PBRA_005232	C:extracellular_region, _P:chitin_metabolic_process, _F:chitin_binding	NA	ec:2.7.10.1, ec:3.2.1.133
Pldbra_eH_r1s002g00952	1	13.3288	4.26282	3.06134	-1	6.9399	15.5039	2.23264	multiple_epidermal_growth_factor-like_domains_6	C:extracellular_region, _P:chitin_metabolic_process, _F:chitin_binding	NA	ec:2.7.10.1, ec:3.2.1.14
Pldbra_eH_r1s002g01005	1	154.167	46.8709	3.28351	-1	78.9835	232.245	2.94049	hypothetical_protein_PBRA_002551	P:carbohydrate_metabolic_process, _P:nitrogen_compound_metabolic_process, _F:chitin_binding, _F:hydrolase_activity, _acting_on_carbon-nitrogen_(but_not_peptide)_bonds	NA	ec:3.2.1.14, ec:1.1.1.141
Pldbra_eH_r1s002g01019	1	4.43767	1.48638	2.86508	-1	2.09339	6.70153	3.16895	hypothetical_protein_PBRA_002560	NA	NA	NA
Pldbra_eH_r1s002g01028	1	11.2242	3.54689	3.1024	-1	2.87382	10.0734	3.49649	tctex1_domain-containing_2	C:motile_cilium	NA	NA
Pldbra_eH_r1s002g01047	1	9.48967	2.68738	3.40142	-1	6.20528	16.8998	2.72349	LMBR1-like_conserved_region-containing	C:integral_component_of_membrane	NA	NA
Pldbra_eH_r1s002g01048	1	11.2828	3.22922	3.44844	-1	6.72005	15.8415	2.35457	LMBR1-like_conserved_region-containing	C:integral_component_of_membrane	NA	NA
Pldbra_eH_r1s002g01072	1	7.08098	1.77963	3.89269	-1	2.66574	9.14907	3.38905	FMN-binding_glutamate_synthase_family	P:glutamate_biosynthetic_process, _F:glutamate_synthase_activity, _P:oxidation-reduction_process	NA	ec:1.4, ec:1.4.1.14
Pldbra_eH_r1s002g01101	1	11.461	3.74709	3.00468	-1	8.36043	21.9092	2.62004	Bardet-Biedl_syndrome_2	F:protein_binding, _C:BBSome, _P:non-motile_cilium_assembly	NA	NA
Pldbra_eH_r1s002g01195	1	24.8504	7.47089	3.28797	-1	13.0253	39.3496	3.01792	hypothetical_protein_PBRA_002720	NA	NA	NA
Pldbra_eH_r1s002g01222	1	8.31096	3.03407	2.68536	-1	4.76286	12.1505	2.5571	brefeldin_A-inhibited_guanine_nucleotide-exchange	F:ARF_guanyl-nucleotide_exchange_factor_activity, _P:regulation_of_ARF_protein_signal_transduction, _P:regulation_of_GTPase_activity, _F:metal_ion_binding	NA	NA
Pldbra_eH_r1s002g01223	1	52.7453	23.068	2.27476	-1	30.3646	67.6133	2.22603	Brefeldin_A-inhibited_guanine_nucleotide-exchange_2	F:ARF_guanyl-nucleotide_exchange_factor_activity, _P:regulation_of_ARF_protein_signal_transduction, _P:regulation_of_GTPase_activity, _F:metal_ion_binding	NA	ec:3.1.3.48, ec:2.7.10.2
Pldbra_eH_r1s002g01307	1	38.8626	14.1386	2.7329	-1	26.781	61.8809	2.31009	acyl-_oxidase	F:acyl-CoA_oxidase_activity, _C:peroxisome, _P:fatty_acid_beta-oxidation, _P:acyl-CoA_metabolic_process, _F:FAD_binding	Acyl-CoA_oxidase	ec:1.3.3.6, ec:1.17.99.3, ec:1.3.8.10
Pldbra_eH_r1s002g01308	1	48.8452	18.3474	2.64933	-1	36.9661	83.8966	2.26905	acyl-_oxidase	F:acyl-CoA_oxidase_activity, _C:peroxisome, _P:fatty_acid_beta-oxidation, _P:acyl-CoA_metabolic_process, _F:FAD_binding	Acyl-CoA_oxidase	ec:1.3.99.3, ec:1.3.8.10, ec:1.3.8.10
Pldbra_eH_r1s002g01318	1	56.2478	27.16	2.06172	-1	31.9872	67.1916	2.10023	Epidermal_growth_factor_receptor_substrate_15-like	F:calcium_ion_binding, _F:protein_binding	NA	ec:2.7.6.5
Pldbra_eH_r1s003g01442	1	0.575111	0.038657	8.56431	-1	0.285004	1.19258	4.01037	calcium_calmodulin-dependent_kinase_type_IV-like	F:protein_serine/threonine_kinase_activity, _F:ATP_binding, _P:protein_phosphorylation, _P:serine_family_amino_acid_metabolic_process	Transferring_phosphorus-containing_groups	ec:2.7.11.10
Pldbra_eH_r1s003g01550	1	8.87339	2.7511	3.15168	-1	6.10224	16.0423	2.62344	Glycosyltransferase_uncharacterized	F:transferase_activity, _transferring_glycosyl_groups	NA	ec:2.4.2.38
Pldbra_eH_r1s003g01552	1	4.37816	1.04078	3.98536	-1	2.93145	8.42828	2.87748	F-box_LRR-repeat_12	F:protein_binding	NA	ec:1.14.11.27
Pldbra_eH_r1s003g01580	1	3.61188	0.74326	4.6068	-1	3.16151	8.69463	2.74384	bardet-Biedl_syndrome_1_family	F:protein_binding, _C:BBSome, _P:non-motile_cilium_assembly	NA	NA
Pldbra_eH_r1s003g01625	1	7.00486	1.61622	4.08381	-1	3.69399	11.2242	3.03946	hypothetical_protein_PBRA_002935	NA	NA	NA
Pldbra_eH_r1s003g01831	1	6.44944	1.98996	3.16807	-1	3.85187	10.0722	2.60588	hypothetical_protein_PBRA_003115	C:membrane, _C:integral_component_of_membrane	NA	NA
Pldbra_eH_r1s003g01889	1	1.85493	0.33991	4.75812	-1	1.24595	3.75719	2.95242	NUDIX_hydrolase	F:hydrolase_activity	NA	ec:3.6.1.65
Pldbra_eH_r1s003g01890	1	49.5333	15.7405	3.1325	-1	26.1773	68.1876	2.60315	glycoside_hydrolase_family_16	F:hydrolase_activity, _hydrolyzing_O-glycosyl_compounds, _P:carbohydrate_metabolic_process	NA	ec:3.2.1.151
Pldbra_eH_r1s003g01928	1	56.23	27.5877	2.02743	-1	44.4465	84.6544	1.90416	chitin_synthase_2	F:chitin_synthase_activity, _P:chitin_biosynthetic_process, _C:integral_component_of_membrane	Chitin_synthase	ec:2.4.1.16, ec:2.4.1, ec:2.4.1.16, ec:2.4.1.16
Pldbra_eH_r1s003g02017	1	2.49496	0.586492	4.29709	-1	1.59038	4.27217	2.7055	hypothetical_protein_PBRA_007071, _partial	NA	NA	NA
Pldbra_eH_r1s003g02039	1	6.45341	2.25041	2.75462	-1	2.49053	7.5736	3.02555	hypothetical_protein_PBRA_009138	F:nucleic_acid_binding, _F:aspartic-type_endopeptidase_activity, _P:proteolysis, _P:DNA_integration	NA	NA
Pldbra_eH_r1s003g02067	1	2.95409	0.549976	5.36238	-1	1.47094	4.65122	3.12842	calcineurin_subunit_B_type_2	F:calcium_ion_binding	NA	ec:2.7.6.5
Pldbra_eH_r1s004g02167	1	9.50932	2.56969	3.61422	-1	5.28083	13.9035	2.62754	lysosomal_alpha-mannosidase	F:alpha-mannosidase_activity, _P:mannose_metabolic_process, _F:carbohydrate_binding, _F:metal_ion_binding	Alpha-mannosidase	ec:3.2.1.24, ec:3.2.1, ec:3.2.1.170, ec:3.2.1.170
Pldbra_eH_r1s004g02246	1	4.88408	1.57688	2.98441	-1	2.544	5.82145	2.29477	Zinc_finger_740	F:nucleic_acid_binding	NA	NA
Pldbra_eH_r1s004g02303	1	2.7901	0.685275	3.91164	-1	1.61635	4.7409	2.93471	hypothetical_protein_PBRA_003381	C:membrane, _C:integral_component_of_membrane	NA	NA
Pldbra_eH_r1s004g02382	1	5.17588	1.53291	3.24975	-1	4.62272	11.8554	2.57625	hypothetical_protein_PBRA_003315, _partial	NA	NA	NA
Pldbra_eH_r1s004g02401	1	3.36399	1.07385	2.83634	-1	1.8713	4.67956	2.50448	hypothetical_protein_PBRA_003298	NA	NA	NA
Pldbra_eH_r1s004g02553	1	2.69843	0.991843	2.68625	-1	1.20522	2.9465	2.4901	[Naegleria_gruberi]	C:membrane, _C:integral_component_of_membrane, _C:WASH_complex	NA	NA
Pldbra_eH_r1s004g02592	1	6.45341	2.25041	2.75462	-1	2.49053	7.5736	3.02555	hypothetical_protein_PBRA_009138	F:nucleic_acid_binding, _F:aspartic-type_endopeptidase_activity, _P:proteolysis, _P:DNA_integration	NA	NA
Pldbra_eH_r1s004g02644	1	2.20421	0.665946	3.14005	-1	0.909999	2.78422	3.07493	cell_cycle_control	C:integral_component_of_membrane	NA	NA
Pldbra_eH_r1s005g02874	1	12.1085	5.17921	2.29602	-1	9.31231	18.3228	1.96598	ATP_dependent_DNA_ligase	F:protein_tyrosine_phosphatase_activity, _P:tyrosine_metabolic_process, _P:peptidyl-tyrosine_dephosphorylation	Protein-serine/threonine_phosphatase, _Protein-tyrosine-phosphatase, _4-nitrophenylphosphatase	ec:3.1.3.16, ec:3.1, ec:3.1.3.48, ec:3.1.3.41, ec:6.5.1.3, ec:3.1.3.48
Pldbra_eH_r1s005g02942	1	54.4433	16.7719	3.22816	-1	25.9392	76.9672	2.96623	dynein_intermediate_chain_2	F:protein_binding, _P:microtubule-based_process	NA	NA
Pldbra_eH_r1s005g02944	1	1.5239	0.397895	3.19236	-1	0.827494	2.1688	2.60799	Cdc4_and_related_F-box_and_WD-40_s	NA	NA	NA
Pldbra_eH_r1s005g02998	1	106.529	33.2381	3.19722	-1	62.9679	169.655	2.694	hypothetical_protein_PBRA_002190	NA	NA	NA
Pldbra_eH_r1s005g03007	1	22.0288	6.73531	3.23801	-1	12.6975	34.704	2.7318	HMG_(high_mobility_group)_box_domain_containing	F:DNA_binding, _C:nucleus	NA	ec:2.1.1.43
Pldbra_eH_r1s005g03045	1	2.8379	0.886083	2.97475	-1	1.60613	5.36477	3.3215	hypothetical_protein_PBRA_003593	C:cytoplasm, _P:cilium-dependent_cell_motility, _P:axonemal_dynein_complex_assembly	NA	NA
Pldbra_eH_r1s005g03046	1	6.77814	1.9957	3.33616	-1	3.92884	9.72059	2.47676	kintoun-like_isoform_X1	C:cytoplasm, _C:membrane, _C:integral_component_of_membrane, _P:cilium-dependent_cell_motility, _P:axonemal_dynein_complex_assembly	NA	NA
Pldbra_eH_r1s005g03205	1	3.87325	1.03892	3.34952	-1	2.82736	7.69531	2.71495	hypothetical_protein_PBRA_007186	F:protein_kinase_activity, _F:protein_binding, _F:ATP_binding, _P:protein_phosphorylation	NA	ec:2.7.11.10
Pldbra_eH_r1s005g03217	1	1.34241	0.245268	4.66845	-1	0.513725	1.43185	2.70794	hypothetical_protein_PBRA_007177	C:membrane	NA	NA
Pldbra_eH_r1s005g03233	1	13.8148	4.37893	3.09308	-1	9.52368	28.6926	3.01504	speckle-type_POZ_B-like	F:protein_binding	NA	NA
Pldbra_eH_r1s005g03270	1	48.1675	14.8483	3.22957	-1	28.1929	73.9378	2.62249	Intraflagellar_Transport_81	C:cilium, _F:tubulin_binding, _C:intraciliary_transport_particle_B, _P:intraciliary_transport, _C:tubulin_complex, _P:cilium_assembly	NA	NA
Pldbra_eH_r1s006g03392	1	6.60662	1.6738	3.84199	-1	3.48266	10.3061	2.95843	sel1_repeat_family	F:protein_binding	NA	NA
Pldbra_eH_r1s006g03490	1	48.0272	27.6512	1.73017	-1	34.2988	65.0816	1.89553	hypothetical_protein_PBRA_004246	F:oxidoreductase_activity, _F:metal_ion_binding, _P:oxidation-reduction_process	NA	ec:1.10.3.4
Pldbra_eH_r1s006g03494	1	1.26172	0.244995	5.70083	-1	0.344877	0.932301	2.47722	hypothetical_protein_BVRB_024270, _partial	NA	NA	NA
Pldbra_eH_r1s006g03517	1	3.30089	0.808703	3.9234	-1	1.30941	4.17382	3.07181	Tubulin_polyglutamylase_TTLL4	F:ATP_binding, _P:cellular_protein_modification_process	NA	ec:6.3.2.25
Pldbra_eH_r1s006g03601	1	2.19178	0.470794	4.56397	-1	1.35478	3.59612	2.61083	Rieske_domain-containing	F:nitrite_reductase_[NAD(P)H]_activity, _P:nitrate_assimilation, _F:2_iron, _2_sulfur_cluster_binding, _P:oxidation-reduction_process	Nitrite_reductase_(NAD(P)H)	ec:1.7.1.4, ec:1.14.12.11
Pldbra_eH_r1s006g03775	1	4.37372	1.65634	2.51842	-1	2.72631	9.1161	3.34111	tubby_homolog_isoform_X4	C:cilium, _C:membrane, _C:integral_component_of_membrane, _F:phosphatidylinositol_binding, _P:protein_localization_to_cilium	NA	NA
Pldbra_eH_r1s006g03824	1	6.92273	2.17953	3.09618	-1	3.51654	10.1938	2.86898	Zinc_C2H2_type_family_(macronuclear)	F:thiosulfate_sulfurtransferase_activity, _P:metabolic_process, _F:transferase_activity, _transferring_selenium-containing_groups, _F:carbon-sulfur_lyase_activity, _F:tRNA_2-selenouridine_synthase_activity, _P:tRNA_seleno-modification	NA	NA
Pldbra_eH_r1s007g03910	1	5.34689	1.55983	3.32621	-1	2.68104	8.99466	3.33765	rab9_effector_with_kelch_motifs-like	F:protein_binding	NA	ec:1.14.11.27
Pldbra_eH_r1s007g03993	1	6.74974	2.10034	3.09501	-1	3.87485	9.2809	2.39544	hypothetical_protein_PBRA_002419	NA	NA	NA
Pldbra_eH_r1s007g04023	1	1.59795	0.376566	3.70868	-1	0.592392	1.61358	2.68155	PAS_domain_S-box	C:integral_component_of_membrane	NA	NA
Pldbra_eH_r1s007g04035	1	3.83775	1.21033	3.0124	-1	2.09109	5.36965	2.5416	mannan_endo-1, 4-beta-mannosidase	F:protein_binding, _F:hydrolase_activity	NA	ec:2.4.1.244
Pldbra_eH_r1s007g04057	1	34.2592	14.6248	2.33233	-1	15.4171	34.5086	2.2385	Phosphoenolpyruvate_phosphomutase	P:organic_phosphonate_biosynthetic_process, _F:metal_ion_binding, _F:phosphoenolpyruvate_mutase_activity	Phosphoenolpyruvate_mutase	ec:5.4.2.9
Pldbra_eH_r1s007g04073	1	56.5239	16.97	3.31566	-1	9.1816	32.179	3.4945	hypothetical_protein_PBRA_002478	F:catalytic_activity, _P:metabolic_process	NA	NA
Pldbra_eH_r1s007g04126	1	75.8464	26.5092	2.85113	-1	43.0136	113.522	2.63842	p-type_atpase	F:ATP_binding, _P:transport, _C:integral_component_of_membrane, _F:hydrolase_activity	NA	ec:3.6.3.7, ec:3.6.3.7, ec:3.1.3.96
Pldbra_eH_r1s007g04129	1	4.58611	0.656489	6.5517	-1	2.60297	7.17174	2.75886	guanine_nucleotide-binding_G(o)_subunit_alpha	F:GTPase_activity, _F:signal_transducer_activity, _F:GTP_binding, _P:G-protein_coupled_receptor_signaling_pathway, _F:G-protein_beta/gamma-subunit_complex_binding	Nucleoside-triphosphate_phosphatase	ec:3.6.1, ec:3.6.1.15
Pldbra_eH_r1s007g04155	1	18.7781	6.39326	2.90581	-1	8.20734	25.7867	3.13076	flagellar_associated_qilin	C:cilium	NA	NA
Pldbra_eH_r1s007g04231	1	3.53819	1.11568	3.02794	-1	1.68749	5.12523	3.02359	hypothetical_protein_PBRA_004659	F:protein_binding	NA	NA
Pldbra_eH_r1s007g04295	1	21.7084	6.20226	3.46608	-1	10.8907	36.7478	3.37146	Mps1_binder	F:protein_binding, _F:kinase_activity, _P:phosphorylation, _F:metal_ion_binding	NA	NA
Pldbra_eH_r1s007g04311	1	3.44763	1.09063	3.01819	-1	2.03107	4.69369	2.29152	C8orf37_homolog	NA	NA	NA
Pldbra_eH_r1s007g04315	1	9.44542	2.79735	3.29862	-1	5.31283	16.1615	3.03798	polyphosphoinositide_phosphatase	F:phosphoric_ester_hydrolase_activity	NA	ec:3.1, ec:3.1.3.36
Pldbra_eH_r1s007g04320	1	20.5269	6.915	2.93773	-1	11.0321	34.9957	3.1733	Kinesin_KIF19	F:microtubule_motor_activity, _F:ATP_binding, _C:microtubule, _P:microtubule-based_movement, _F:microtubule_binding, _C:tubulin_complex	Nucleoside-triphosphate_phosphatase	ec:3.6.1, ec:3.6.1.15
Pldbra_eH_r1s007g04322	1	20.2846	10.6863	1.86801	-1	14.6819	24.8262	1.68918	DUF887-domain-containing_[Moesziomyces_antarcticus]	C:integral_component_of_membrane	NA	ec:2.3.1.24
Pldbra_eH_r1s007g04343	1	3.45575	0.836175	3.81681	-1	1.53514	4.73873	3.07822	syntaxin_16	C:integral_component_of_membrane	NA	NA
Pldbra_eH_r1s007g04353	1	16.6282	7.13479	2.29704	-1	11.3984	34.1697	2.99579	Intraflagellar_Transport_72_74	C:cilium, _C:intraciliary_transport_particle_B, _P:intraciliary_transport, _C:tubulin_complex, _F:beta-tubulin_binding, _P:cilium_assembly	NA	NA
Pldbra_eH_r1s007g04359	1	2.96027	0.553977	5.04567	-1	1.46645	3.83038	2.61711	---NA---	NA	NA	NA
Pldbra_eH_r1s008g04428	1	0.428407	0.0193285	10.8567	-1	0.0987567	0.575336	5.09775	hypothetical_protein_PBRA_008807	C:membrane, _C:integral_component_of_membrane	NA	NA
Pldbra_eH_r1s008g04453	1	4.60745	1.85508	2.4038	-1	1.9698	4.42404	2.24618	unconventional_myosin-VIIb	F:protein_binding, _C:cytoskeleton	NA	ec:2.1.1.43
Pldbra_eH_r1s008g04478	1	8.57119	2.41306	3.46711	-1	5.22703	15.1147	2.88146	Laminin_B_type_IV	F:symporter_activity, _C:membrane, _C:integral_component_of_membrane, _F:transferase_activity, _F:transferase_activity, _transferring_acyl_groups, _F:transferase_activity, _transferring_acyl_groups_other_than_amino-acyl_groups, _P:transmembrane_transport	NA	NA
Pldbra_eH_r1s008g04486	1	5.86491	1.64074	3.46633	-1	3.66891	9.68339	2.63864	hypothetical_protein_PBRA_001072	C:integral_component_of_membrane	NA	NA
Pldbra_eH_r1s008g04549	1	3.53428	1.08089	3.1197	-1	1.7021	6.27901	3.6283	hypothetical_protein_PBRA_001130	NA	NA	NA
Pldbra_eH_r1s008g04556	1	2.94674	0.760861	3.51849	-1	1.5176	5.0996	3.36945	hypothetical_protein_PBRA_001135	C:membrane	NA	NA
Pldbra_eH_r1s008g04585	1	19.5056	6.19161	3.10938	-1	7.67522	22.6147	2.94324	hypothetical_protein_PBRA_001158	F:chitin_binding	NA	ec:3.2.1.14
Pldbra_eH_r1s008g04647	1	9.76617	2.62253	3.63766	-1	6.28699	18.2924	2.91172	Centrosomal_POC5_(macronuclear)	NA	NA	NA
Pldbra_eH_r1s008g04685	1	7.53005	3.32545	2.23268	-1	6.22223	14.7538	2.38103	calcium_ATPase_transmembrane_domain_M-containing	F:ATP_binding, _C:integral_component_of_membrane, _F:hydrolase_activity	NA	ec:3.6.3.7, ec:3.6.3.7, ec:3.1.3.96
Pldbra_eH_r1s008g04697	1	41.0211	14.7005	2.77766	-1	25.1108	61.5705	2.45054	endopeptidase_La	F:ATP-dependent_peptidase_activity, _F:serine-type_endopeptidase_activity, _F:ATP_binding, _C:cytoplasm, _P:proteolysis, _P:obsolete_ATP-dependent_proteolysis, _P:cellular_process, _P:protein_catabolic_process	Acting_on_peptide_bonds_(peptidases), _Adenosinetriphosphatase, _Nucleoside-triphosphate_phosphatase	ec:3.4.21, ec:3.6.1, ec:3.6.1.3, ec:3.6.1.15, ec:3.4.21.53, ec:3.4.21.53, ec:3.6.1.3
Pldbra_eH_r1s008g04734	1	2.32137	0.455467	4.71719	-1	0.855012	3.0188	3.47384	Serine_threonine-_kinase_Sgk3	F:phosphatidylinositol_binding	NA	ec:3.1.4.4
Pldbra_eH_r1s008g04746	1	2.09504	0.592907	3.07967	-1	0.864634	2.5417	2.79044	hypothetical_protein_PBRA_001287, _partial	P:ceramide_metabolic_process, _C:integral_component_of_membrane, _F:hydrolase_activity, _acting_on_carbon-nitrogen_(but_not_peptide)_bonds, _in_linear_amides	NA	NA
Pldbra_eH_r1s008g04750	1	5.44934	1.32844	3.90583	-1	3.65166	10.1465	2.77977	methyltransferase_domain-containing	C:integral_component_of_membrane	NA	ec:2.1.1.300
Pldbra_eH_r1s008g04787	1	7.31162	2.24337	3.15511	-1	4.02311	12.1403	3.02307	hypothetical_protein_PBRA_001319	C:integral_component_of_membrane	NA	NA
Pldbra_eH_r1s008g04794	1	3.36876	0.843905	3.69108	-1	1.43604	4.66643	3.19426	zinc_C2H2_type_family	F:nucleic_acid_binding	NA	NA
Pldbra_eH_r1s009g04889	1	2.65802	0.75672	3.27708	-1	1.80006	4.8465	2.68597	hypothetical_protein_PBRA_000389	NA	NA	NA
Pldbra_eH_r1s009g04951	1	8.69126	3.47021	2.47205	-1	5.01631	12.7768	2.54392	zinc_finger_177_isoform_X2	F:nucleic_acid_binding	NA	NA
Pldbra_eH_r1s009g05056	1	9.63125	4.2317	2.27614	-1	8.4746	16.5349	1.94346	probable_phospholipid-transporting_ATPase_IA_isoform_X1	F:magnesium_ion_binding, _F:phospholipid-translocating_ATPase_activity, _F:ATP_binding, _P:cation_transport, _P:aminophospholipid_transport, _C:integral_component_of_membrane	Adenosinetriphosphatase, _Phospholipid-translocating_ATPase, _Nucleoside-triphosphate_phosphatase	ec:3.6.1, ec:3.6.1.3, ec:3.6.3.1, ec:3.6.1.15
Pldbra_eH_r1s009g05104	1	3.98876	1.14474	3.30365	-1	2.02379	4.99319	2.45755	cytochrome_b561_and_DOMON_domain-containing_At2g04850	C:integral_component_of_membrane, _P:oxidation-reduction_process	NA	ec:1.16.5.1
Pldbra_eH_r1s009g05113	1	177.507	54.4942	3.25321	-1	88.7948	267.891	3.01671	Alpha-amylase_AMY3	F:alpha-amylase_activity, _F:calcium_ion_binding, _P:starch_metabolic_process, _P:sucrose_metabolic_process	Alpha-amylase	ec:3.2.1.1, ec:3.2.1, ec:3.2.1.1, ec:3.2.1.60
Pldbra_eH_r1s009g05121	1	8.8203	2.70589	3.1953	-1	4.39107	12.2838	2.78373	phosphatidylserine_decarboxylase_subunit_beta	F:phosphatidylserine_decarboxylase_activity, _P:glycine_metabolic_process, _P:L-serine_metabolic_process, _P:threonine_metabolic_process, _P:phospholipid_biosynthetic_process, _C:integral_component_of_membrane, _P:glycerolipid_metabolic_process	Phosphatidylserine_decarboxylase	ec:4.1.1.65, ec:4.1.1.65
Pldbra_eH_r1s009g05157	1	3.37139	0.708878	4.22157	-1	1.83176	5.40213	2.96793	Flagellar_associated	F:thiol-dependent_ubiquitin-specific_protease_activity, _P:proteolysis, _C:motile_cilium	NA	NA
Pldbra_eH_r1s009g05188	1	27.3144	9.47116	2.86629	-1	14.8209	37.698	2.54148	hypothetical_protein_PBRA_000148	NA	NA	NA
Pldbra_eH_r1s009g05271	1	12.5794	3.83054	3.21951	-1	4.97648	14.048	2.82258	M-phase_inducer_phosphatase_1-B-like_isoform_X5	F:protein_tyrosine_phosphatase_activity, _C:intracellular, _P:tyrosine_metabolic_process, _P:peptidyl-tyrosine_dephosphorylation, _P:positive_regulation_of_cell_cycle_G2/M_phase_transition	Protein-serine/threonine_phosphatase, _Protein-tyrosine-phosphatase, _4-nitrophenylphosphatase	ec:3.1.3.16, ec:3.1, ec:3.1.3.48, ec:3.1.3.41, ec:3.1.3.48, ec:2.8.1.4
Pldbra_eH_r1s009g05333	1	8.50234	2.66046	3.08371	-1	3.56218	7.82529	2.18121	hypothetical_protein_PBRA_000024	NA	NA	NA
Pldbra_eH_r1s009g05352	1	15.4163	6.48812	2.35536	-1	9.87036	19.901	2.0114	mitogen-activated_kinase_kinase_kinase_NPK1-like_isoform_X4	F:protein_kinase_activity, _F:ATP_binding, _P:protein_phosphorylation, _F:metal_ion_binding	NA	ec:2.7.11.10, ec:2.7.11.1
Pldbra_eH_r1s010g05441	1	1.93236	0.488122	3.96091	-1	1.2976	3.44889	2.64067	hypothetical_protein_PBRA_003177	C:membrane, _C:integral_component_of_membrane	NA	NA
Pldbra_eH_r1s010g05454	1	4.4446	1.50171	2.84835	-1	2.90453	7.42042	2.52747	Multicopper_oxidase_mco	F:copper_ion_binding, _F:oxidoreductase_activity, _P:oxidation-reduction_process	NA	ec:1.10.3.3, ec:1.10.3.4, ec:1.10.3.4
Pldbra_eH_r1s010g05471	1	21.0947	8.59793	2.44218	-1	12.94	27.3385	2.1104	hypothetical_protein_PBRA_000928	NA	NA	NA
Pldbra_eH_r1s010g05473	1	89.8395	46.699	1.91897	-1	59.939	109.016	1.81875	sterol_3-beta-glucosyltransferase	P:carbohydrate_metabolic_process, _F:transferase_activity, _transferring_hexosyl_groups, _P:lipid_glycosylation	NA	ec:2.4.1.173, ec:2.4.1.253
Pldbra_eH_r1s010g05555	1	13.8669	3.91836	3.49658	-1	7.47227	19.9307	2.66922	alkaloid_synthase_Surface_mucin_Hemomucin	P:terpenoid_biosynthetic_process, _F:strictosidine_synthase_activity, _P:indole_biosynthetic_process	Strictosidine_synthase	ec:4.3.3.2, ec:3.1.8.2
Pldbra_eH_r1s010g05638	1	43.9039	28.2788	1.54379	-1	31.0075	54.0041	1.74066	zinc_C2H2_type	F:nucleic_acid_binding, _C:integral_component_of_membrane	NA	NA
Pldbra_eH_r1s011g05818	1	7.93715	3.20227	2.48217	-1	4.413	9.66532	2.19939	hypothetical_protein_PBRA_006111	C:membrane, _C:integral_component_of_membrane	NA	NA
Pldbra_eH_r1s011g05950	1	15.6018	5.65856	2.71398	-1	6.64573	21.1119	3.17069	hypothetical_protein_PBRA_006220	NA	NA	NA
Pldbra_eH_r1s011g05979	1	29.3674	8.32917	3.4982	-1	12.7691	42.3166	3.3129	hypothetical_protein_PBRA_006244	NA	NA	NA
Pldbra_eH_r1s011g05998	1	45.3746	15.3424	2.9402	-1	23.5306	71.7002	3.04517	hypothetical_protein_PBRA_006259	P:biosynthetic_process	NA	ec:2.1.1.261, ec:2.1.1.300
Pldbra_eH_r1s011g06008	1	9.41207	3.04649	3.01118	-1	4.99029	11.6713	2.3417	hypothetical_protein_PBRA_006269	NA	NA	NA
Pldbra_eH_r1s011g06132	1	2.62243	0.378567	5.8478	-1	1.72159	4.41858	2.6196	hypothetical_protein_PBRA_007300	C:integral_component_of_membrane	NA	NA
Pldbra_eH_r1s011g06157	1	4.72706	1.40721	3.25965	-1	2.49863	8.62924	3.431	hypothetical_protein_PBRA_007313	C:integral_component_of_membrane	NA	NA
Pldbra_eH_r1s011g06158	1	2.62987	0.843631	2.92836	-1	1.47911	4.87356	3.30099	hypothetical_protein_ACA1_174570	NA	NA	ec:1.2.1.5
Pldbra_eH_r1s011g06163	1	6.04344	1.75712	3.29323	-1	2.35127	8.0599	3.41458	UDP-galactose:fucoside_alpha-3-galactosyltransferase-like_isoform_X4	C:integral_component_of_membrane	NA	ec:2.4.1.37
Pldbra_eH_r1s011g06165	1	4.31701	0.888017	4.52575	-1	2.27787	7.66783	3.33599	UDP-D-xylose:L-fucose_alpha-1, 3-D-xylosyltransferase_1-like	C:Golgi_apparatus, _C:membrane, _C:integral_component_of_membrane, _F:transferase_activity, _transferring_glycosyl_groups, _P:cell_wall_biogenesis	NA	ec:2.4.1.37
Pldbra_eH_r1s011g06167	1	10.2437	3.45598	2.89556	-1	5.73173	17.6415	3.07722	Cytochrome_P450_71D11	F:catalytic_activity, _F:iron_ion_binding, _P:metabolic_process, _F:methyltransferase_activity, _C:membrane, _C:integral_component_of_membrane, _F:oxidoreductase_activity, _acting_on_paired_donors, _with_incorporation_or_reduction_of_molecular_oxygen, _F:transferase_activity, _F:intramolecular_transferase_activity, _F:heme_binding, _F:cobalamin_binding, _P:methylation, _P:oxidation-reduction_proc…	NA	ec:2.1.1.300
Pldbra_eH_r1s011g06188	1	22.6152	13.4863	1.66309	-1	14.2092	24.8056	1.74857	hypothetical_protein_PBRA_009702	NA	NA	ec:3.4.23.47
Pldbra_eH_r1s012g06366	1	6.65532	1.9172	3.35018	-1	4.28638	12.4958	2.91418	hypothetical_protein_PBRA_004998	C:integral_component_of_membrane	NA	NA
Pldbra_eH_r1s012g06379	1	7.38829	1.68063	4.172	-1	3.87475	12.5815	3.24113	---NA---	NA	NA	NA
Pldbra_eH_r1s012g06437	1	25.8373	12.139	2.12075	-1	19.1769	38.0105	1.98124	REDUCED_WALL_ACETYLATION_4-like_[Orbicella_faveolata]	C:integral_component_of_membrane	NA	NA
Pldbra_eH_r1s012g06448	1	6.80058	2.02931	3.22821	-1	3.75849	13.1421	3.48593	hypothetical_protein_PBRA_005057	F:ammonium_transmembrane_transporter_activity, _P:ammonium_transport, _C:membrane, _C:integral_component_of_membrane, _P:ammonium_transmembrane_transport	NA	ec:3.1.3.95
Pldbra_eH_r1s012g06475	1	16.5589	3.72976	4.35856	-1	7.01024	21.7922	3.10818	hypothetical_protein_PBRA_005077	C:integral_component_of_membrane	NA	NA
Pldbra_eH_r1s012g06502	1	6.45779	2.25041	2.75673	-1	2.49053	7.5736	3.02557	hypothetical_protein_PBRA_009138	F:nucleic_acid_binding, _F:aspartic-type_endopeptidase_activity, _P:proteolysis, _P:DNA_integration	NA	NA
Pldbra_eH_r1s012g06508	1	2.81909	1.01517	2.66431	-1	2.1041	5.70499	2.72027	B9_domain-containing_2-like	NA	NA	NA
Pldbra_eH_r1s012g06562	1	6.11901	1.55969	3.80303	-1	3.11655	8.3003	2.66886	hypothetical_protein_PBRA_008119	F:nucleoside_diphosphate_kinase_activity, _F:ATP_binding, _P:purine_nucleobase_metabolic_process, _P:nucleoside_diphosphate_phosphorylation, _P:GTP_biosynthetic_process, _P:pyrimidine_nucleobase_metabolic_process, _P:UTP_biosynthetic_process, _P:CTP_biosynthetic_process	Nucleoside-diphosphate_kinase	ec:2.7.4.6, ec:2.7.4.6
Pldbra_eH_r1s013g06646	1	29.1501	11.4773	2.51999	-1	22.8952	59.7855	2.61234	choline_dehydrogenase	F:oxidoreductase_activity, _acting_on_CH-OH_group_of_donors, _F:flavin_adenine_dinucleotide_binding, _P:oxidation-reduction_process	NA	ec:1.8.2.3, ec:1.1.99.3, ec:1.1.99.3
Pldbra_eH_r1s013g06874	1	2.47919	0.812704	2.83948	-1	0.507344	2.46552	4.51684	coiled_coil_flagellar	C:motile_cilium	NA	NA
Pldbra_eH_r1s013g06892	1	4.9094	0.955874	4.78875	-1	2.97816	8.65098	2.91141	tandem-95_repeat	C:integral_component_of_membrane	NA	NA
Pldbra_eH_r1s014g07044	1	13.3691	4.41904	2.979	-1	8.19658	20.0104	2.4386	hemolysin_III_family_channel	C:integral_component_of_membrane	NA	NA
Pldbra_eH_r1s014g07081	1	84.3618	37.7424	2.22755	-1	47.0349	103.867	2.20756	agc_kinase	F:protein_serine/threonine_kinase_activity, _F:ubiquitin-protein_transferase_activity, _F:protein_binding, _F:ATP_binding, _P:protein_phosphorylation, _P:serine_family_amino_acid_metabolic_process, _P:protein_ubiquitination	Transferring_phosphorus-containing_groups	ec:3.4.19.12
Pldbra_eH_r1s014g07095	1	3.26855	0.920805	3.34849	-1	1.72094	5.57074	3.17016	glucosamine_6-phosphate_N-acetyltransferase	F:N-acetyltransferase_activity, _P:acyl-carrier-protein_biosynthetic_process	NA	ec:2.3.1, ec:2.3.1.193
Pldbra_eH_r1s014g07118	1	10.839	3.71962	2.86965	-1	5.96729	18.0878	3.02266	TBC1_domain_family_member_14_isoform_X5	NA	NA	NA
Pldbra_eH_r1s014g07121	1	3.06251	0.581036	4.92245	-1	0.719565	3.2452	4.27473	hypothetical_protein_PBRA_004546	P:protein_peptidyl-prolyl_isomerization, _F:peptidyl-prolyl_cis-trans_isomerase_activity, _P:protein_folding	Peptidylprolyl_isomerase	NA
Pldbra_eH_r1s014g07244	1	6.88267	1.81415	3.73003	-1	4.02056	10.9596	2.73118	hypothetical_protein_PBRA_007811	F:protein_binding	NA	ec:3.4.21.27
Pldbra_eH_r1s014g07261	1	19.0998	6.24161	3.02716	-1	9.8399	32.1234	3.2633	probable_tubulin_polyglutamylase_TTLL1	F:ATP_binding, _P:cellular_protein_modification_process, _P:movement_of_cell_or_subcellular_component, _P:microtubule-based_process	NA	ec:6.3.2.25
Pldbra_eH_r1s015g07331	1	98.7332	42.1202	2.33801	-1	57.6539	146.914	2.54905	rho_GTPase-activating_4_isoform_X2	F:GTPase_activator_activity, _P:signal_transduction, _P:positive_regulation_of_GTPase_activity	NA	ec:3.1.3.36
Pldbra_eH_r1s015g07538	1	1.61363	0.337909	4.30429	-1	1.20138	3.39868	2.84177	Magnesium_transporter_NIPA2	F:magnesium_ion_transmembrane_transporter_activity, _C:integral_component_of_membrane, _P:magnesium_ion_transmembrane_transport	NA	NA
Pldbra_eH_r1s015g07554	1	2.8901	0.770046	3.64953	-1	1.36729	3.62263	2.64337	coiled-coil_domain-containing_180-like_isoform_X12	NA	NA	NA
Pldbra_eH_r1s015g07579	1	6.7248	1.51371	4.21122	-1	3.80491	10.982	2.88058	MFS_transporter	C:integral_component_of_membrane, _F:transmembrane_transporter_activity, _P:transmembrane_transport	NA	NA
Pldbra_eH_r1s015g07600	1	33.7029	19.5264	1.72747	-1	34.0187	53.679	1.57962	intraflagellar_transport_122_homolog	F:protein_binding	NA	NA
Pldbra_eH_r1s015g07657	1	3.38796	0.78019	3.98849	-1	1.83884	5.26982	2.84934	LRR_and_PYD_domains-containing_12-like	F:protein_binding	NA	NA
Pldbra_eH_r1s016g07777	1	72.8435	24.8365	2.92159	-1	37.7882	106.383	2.81474	hypothetical_protein_PBRA_005379	NA	NA	NA
Pldbra_eH_r1s016g07781	1	26.3702	7.58296	3.45188	-1	13.1864	38.9052	2.94678	chitin_synthase_2	F:chitin_synthase_activity, _P:chitin_biosynthetic_process, _C:membrane	Chitin_synthase	ec:2.4.1.16, ec:2.4.1, ec:2.4.1.16
Pldbra_eH_r1s017g08064	1	23.2227	12.4935	1.83909	-1	13.9333	25.2683	1.80921	P-loop_containing_nucleoside_triphosphate_hydrolase	F:transporter_activity, _F:ATP_binding, _P:transport, _C:integral_component_of_membrane, _F:ATPase_activity	Adenosinetriphosphatase, _Nucleoside-triphosphate_phosphatase	ec:3.6.1, ec:3.6.1.3, ec:3.6.1.15, ec:3.6.3.43
Pldbra_eH_r1s017g08119	1	0.653433	0.0753131	6.66729	-1	0.527534	1.58033	2.94243	G-_-coupled_receptor_family_3_5	F:G-protein_coupled_GABA_receptor_activity, _P:G-protein_coupled_glutamate_receptor_signaling_pathway, _C:integral_component_of_membrane	NA	NA
Pldbra_eH_r1s017g08163	1	1.05999	0.274054	3.57053	-1	1.11529	2.51569	2.31806	SPEF1_family	F:protein_binding	NA	NA
Pldbra_eH_r1s017g08174	1	19.2676	6.56377	2.90407	-1	12.3471	29.6657	2.40031	hypothetical_protein_PBRA_001932	C:integral_component_of_membrane	NA	NA
Pldbra_eH_r1s018g08443	1	1.77813	0.426681	3.68835	-1	1.27866	3.1703	2.48188	hypothetical_protein_PBRA_006996	F:nucleic_acid_binding, _F:methyltransferase_activity, _P:methylation	NA	ec:2.1.1.300
Pldbra_eH_r1s018g08505	1	15.932	6.2108	2.52539	-1	3.24492	10.7549	3.30304	hypothetical_protein_PBRA_007040	NA	NA	NA
Pldbra_eH_r1s019g08714	1	3.38199	0.976517	3.35561	-1	1.68864	4.65434	2.73798	[Skp1-_]-hydroxyproline_N-_family_GT60	C:membrane, _C:integral_component_of_membrane, _F:transferase_activity, _F:transferase_activity, _transferring_glycosyl_groups, _F:Skp1-protein-hydroxyproline_N-acetylglucosaminyltransferase_activity	NA	ec:2.4.1.229
Pldbra_eH_r1s019g08838	1	7.61492	3.04711	2.48096	-1	4.19764	10.5726	2.51435	hypothetical_protein_PBRA_002091	C:integral_component_of_membrane	NA	NA
Pldbra_eH_r1s019g08864	1	6.66674	1.97864	3.27655	-1	2.93833	10.21	3.44472	intraflagellar_transport_57_homolog_isoform_X1	C:Golgi_apparatus, _C:centrosome, _C:cilium, _C:intraciliary_transport_particle_B, _P:intraciliary_transport, _P:cilium_assembly	NA	NA
Pldbra_eH_r1s019g08865	1	30.4105	9.2577	3.25572	-1	14.8986	44.827	3.0073	Intraflagellar_Transport_57	F:DNA_binding, _F:catalytic_activity, _F:deoxyribose-phosphate_aldolase_activity, _C:cytoplasm, _P:deoxyribonucleotide_catabolic_process, _F:lyase_activity, _C:motile_cilium	NA	NA
Pldbra_eH_r1s019g08889	1	2.97903	0.836035	3.2659	-1	1.67009	4.67658	2.79789	hypothetical_protein_PBRA_002136	F:protein_binding	NA	NA
Pldbra_eH_r1s019g08900	1	9.187	3.25427	2.77114	-1	5.51298	13.4083	2.43303	intraflagellar_transport_46_homolog	C:centrosome, _C:intraciliary_transport_particle_B, _C:motile_cilium, _P:intraciliary_transport, _P:cilium_assembly	NA	NA
Pldbra_eH_r1s020g09022	1	8.20998	2.5545	3.10333	-1	5.48612	12.4004	2.25901	hypothetical_protein_PBRA_009661	NA	NA	NA
Pldbra_eH_r1s020g09098	1	6.01947	1.76658	3.27748	-1	4.06962	12.2739	3.02859	hypothetical_protein_PBRA_007577	NA	NA	NA
Pldbra_eH_r1s020g09127	1	11.0193	3.53101	3.06036	-1	5.9783	16.4538	2.75514	regulator_of_G-_signaling_21	C:integral_component_of_membrane	NA	ec:2.7.11.15
Pldbra_eH_r1s021g09247	1	15.304	4.93595	3.05804	-1	8.72092	26.9376	3.08587	WD_repeat-containing_69	F:protein_binding	NA	NA
Pldbra_eH_r1s021g09302	1	10.2545	3.33974	3.01558	-1	6.14536	17.2149	2.79645	hypothetical_protein_PBRA_006346	C:integral_component_of_membrane	NA	NA
Pldbra_eH_r1s021g09425	1	2.2283	0.474936	4.38582	-1	1.38419	4.36586	3.16671	phosphatase_2C-related	F:protein_serine/threonine_phosphatase_activity, _P:protein_dephosphorylation, _C:protein_serine/threonine_phosphatase_complex, _F:metal_ion_binding	Protein-serine/threonine_phosphatase, _4-nitrophenylphosphatase	ec:3.1.3.16, ec:3.1, ec:3.1.3.41, ec:3.1.3.3
Pldbra_eH_r1s022g09462	1	3.46086	0.897888	3.57361	-1	1.82538	5.04213	2.74589	hypothetical_protein_PBRA_009661	NA	NA	NA
Pldbra_eH_r1s022g09539	1	5.32026	1.30897	3.86126	-1	2.96849	7.62712	2.55367	alpha-tubulin_N-acetyltransferase_1_isoform_X6	C:microtubule, _F:tubulin_N-acetyltransferase_activity, _P:acyl-carrier-protein_biosynthetic_process, _C:tubulin_complex, _P:regulation_of_microtubule_cytoskeleton_organization, _P:alpha-tubulin_acetylation	Alpha-tubulin_N-acetyltransferase	ec:2.3.1.108, ec:2.3.1, ec:2.3.1.108
Pldbra_eH_r1s022g09560	1	27.377	8.4203	3.22604	-1	16.6712	40.6485	2.43834	Poly(A)_RNA_polymerase_(macronuclear)	F:nucleotidyltransferase_activity	NA	ec:2.7.7.19
Pldbra_eH_r1s022g09622	1	47.1638	17.1126	2.74417	-1	22.8045	62.0913	2.72247	phosphoenolpyruvate_carboxykinase	F:phosphoenolpyruvate_carboxykinase_(GTP)_activity, _F:GTP_binding, _P:gluconeogenesis, _P:tricarboxylic_acid_cycle, _F:metal_ion_binding	Phosphoenolpyruvate_carboxykinase_(GTP)	ec:4.1.1
Pldbra_eH_r1s022g09630	1	8.68806	2.85334	2.97792	-1	4.7342	14.569	3.08049	Testis-expressed_sequence_9	NA	NA	NA
Pldbra_eH_r1s022g09656	1	23.2756	7.19037	3.2121	-1	11.6819	34.0536	2.91199	potassium_transporter	P:regulation_of_pH, _F:solute:proton_antiporter_activity, _C:integral_component_of_membrane, _P:hydrogen_ion_transmembrane_transport	NA	NA
Pldbra_eH_r1s023g09719	1	28.6363	10.6271	2.66734	-1	21.1593	47.5647	2.24759	2-oxoisovalerate_dehydrogenase_subunit_mitochondrial-like	F:alpha-ketoacid_dehydrogenase_activity, _F:3-methyl-2-oxobutanoate_dehydrogenase_(2-methylpropanoyl-transferring)_activity, _P:isoleucine_catabolic_process, _P:leucine_catabolic_process, _P:valine_catabolic_process, _C:3-methyl-2-oxobutanoate_dehydrogenase_(lipoamide)_complex, _P:oxidation-reduction_process	3-methyl-2-oxobutanoate_dehydrogenase_(2-methylpropanoyl-transferring)	ec:2.3.1.61
Pldbra_eH_r1s023g09762	1	10.6182	2.82455	3.64753	-1	5.6275	15.6824	2.78288	2-oxoglutarate_(2OG)_and_Fe(II)-dependent_oxygenase_superfamily	F:iron_ion_binding, _C:integral_component_of_membrane, _F:oxidoreductase_activity, _acting_on_paired_donors, _with_incorporation_or_reduction_of_molecular_oxygen, _F:L-ascorbic_acid_binding, _P:oxidation-reduction_process	NA	ec:1.14.11.2
Pldbra_eH_r1s023g09814	1	13.4434	4.01009	3.29052	-1	6.95805	18.8269	2.6983	TRAF3-interacting_1_isoform_X2	P:morphogenesis_of_a_polarized_epithelium, _P:kidney_development, _P:negative_regulation_of_protein_phosphorylation, _C:microtubule_organizing_center, _F:microtubule_binding, _P:embryo_development, _P:negative_regulation_of_protein_complex_assembly, _P:negative_regulation_of_type_I_interferon_production, _P:intraciliary_transport_involved_in_cilium_assembly, _C:ciliary_transition_zone, _C:tubulin…	NA	NA
Pldbra_eH_r1s023g09869	1	8.11256	2.26457	3.48851	-1	3.15733	9.61512	3.02527	TIGR00266_family	C:mitochondrion	NA	NA
Pldbra_eH_r1s024g09944	1	15.0838	4.91876	3.01878	-1	7.70792	23.199	2.99947	hypothetical_protein_PBRA_005793	NA	NA	NA
Pldbra_eH_r1s024g09958	1	32.8782	12.1936	2.67593	-1	15.8917	46.7857	2.94143	phosphate_ABC_transporter_substrate-binding	F:G-protein_coupled_receptor_activity, _P:G-protein_coupled_receptor_signaling_pathway, _P:phosphate_ion_transmembrane_transport, _F:phosphate_ion_binding, _C:ATP-binding_cassette_(ABC)_transporter_complex	NA	ec:3.1.3.1
Pldbra_eH_r1s024g09969	1	156.536	48.6343	3.21388	-1	25.3641	70.2368	2.76575	---NA---	NA	NA	NA
Pldbra_eH_r1s024g10027	1	4.1924	0.971201	4.07165	-1	2.44998	8.60117	3.51116	---NA---	NA	NA	NA
Pldbra_eH_r1s024g10090	1	25.8385	8.61254	2.97194	-1	18.0822	50.8173	2.81104	sporangia_induced_TRP	F:protein_binding, _C:BBSome, _P:non-motile_cilium_assembly	NA	NA
Pldbra_eH_r1s024g10107	1	28.7299	11.9269	2.39311	-1	15.051	41.0652	2.72489	KIF1-binding_homolog	F:protein_binding	NA	NA
Pldbra_eH_r1s025g10184	1	7.58787	2.39705	3.13663	-1	4.43005	12.2882	2.77071	hypothetical_protein_PBRA_009236	C:integral_component_of_membrane	NA	NA
Pldbra_eH_r1s025g10270	1	10.3194	2.89586	3.48577	-1	7.30277	24.6967	3.38585	hypothetical_protein_PBRA_008424	NA	NA	NA
Pldbra_eH_r1s025g10321	1	8.5528	2.46318	3.37735	-1	4.50239	10.6653	2.37996	Maltose_maltodextrin_ABC_substrate_binding_periplasmic	F:G-protein_coupled_GABA_receptor_activity, _P:transport, _P:G-protein_coupled_glutamate_receptor_signaling_pathway, _C:integral_component_of_membrane	NA	ec:2.5.1.2
Pldbra_eH_r1s026g10387	1	157.478	75.0413	2.09477	-1	83.2005	190.233	2.28644	MORN_repeat-containing	F:kinase_activity, _P:phosphorylation	NA	NA
Pldbra_eH_r1s026g10408	1	3.27151	1.189	2.66085	-1	1.9386	5.18833	2.66334	hypothetical_protein_PBRA_006623, _partial	C:integral_component_of_membrane	NA	NA
Pldbra_eH_r1s027g10543	1	2.66728	0.793649	2.96176	-1	1.9212	6.02325	3.12658	probable_serine_carboxypeptidase_CPVL	F:serine-type_carboxypeptidase_activity, _P:proteolysis	Acting_on_peptide_bonds_(peptidases), _Acting_on_peptide_bonds_(peptidases)	ec:3.4.21, ec:3.4.16, ec:2.3.1.92
Pldbra_eH_r1s027g10597	1	142.329	67.2007	2.11536	-1	107.498	211.861	1.97079	actin-7-like	F:ATP_binding	NA	NA
Pldbra_eH_r1s027g10625	1	11.2905	4.44086	2.50872	-1	8.76872	17.3524	1.97872	MOB_kinase_activator-like_1A	F:kinase_activity, _P:phosphorylation	NA	NA
Pldbra_eH_r1s027g10641	1	3.52506	0.951872	3.50682	-1	1.50867	5.17327	3.39779	transmembrane_17	C:integral_component_of_membrane	NA	NA
Pldbra_eH_r1s027g10646	1	46.7025	15.4306	3.01227	-1	19.4857	58.286	2.9895	Bardet-Biedl_syndrome_parathyroid_hormone-responsive_B1	C:BBSome	NA	NA
Pldbra_eH_r1s027g10661	1	1.86908	0.419224	3.68637	-1	0.701119	2.81603	3.94655	PAS_domain_S-box	C:integral_component_of_membrane	NA	ec:3.1.4.53
Pldbra_eH_r1s027g10713	1	6.7024	1.89719	3.46816	-1	4.25636	9.97141	2.3378	endoplasmic_reticulum-intermediate_compartment	C:integral_component_of_membrane	NA	NA
Pldbra_eH_r1s028g10725	1	2.80586	0.708332	3.83975	-1	1.41375	5.42237	3.8088	coiled-coil_domain-containing_112-like	NA	NA	NA
Pldbra_eH_r1s028g10726	1	3.25105	0.916944	3.37806	-1	0.913489	3.86172	4.06194	hypothetical_protein_PBRA_009571	NA	NA	NA
Pldbra_eH_r1s028g10802	1	2.46453	0.737531	3.102	-1	1.08882	3.65849	3.38449	leucine-rich_repeat-containing_15-like	F:protein_binding	NA	NA
Pldbra_eH_r1s028g10810	1	37.6947	13.2857	2.81231	-1	12.5227	37.8363	3.01778	7_transmembrane_sweet-taste_receptor_of_3_GCPR-domain-containing	F:G-protein_coupled_GABA_receptor_activity, _F:transporter_activity, _P:transport, _P:G-protein_coupled_glutamate_receptor_signaling_pathway, _C:integral_component_of_membrane	NA	NA
Pldbra_eH_r1s028g10812	1	5.68624	2.10621	2.59935	-1	1.48245	5.02559	3.36564	SNF1-related_kinase_catalytic_subunit_alpha_KIN10	F:protein_kinase_activity, _F:ATP_binding, _P:protein_phosphorylation, _C:integral_component_of_membrane, _F:ATPase_activity	Adenosinetriphosphatase, _Nucleoside-triphosphate_phosphatase	ec:2.7.11.10
Pldbra_eH_r1s028g10813	1	7.60929	2.62981	2.80481	-1	2.21607	7.20597	3.23058	ABC_transporter_G_family	F:ATP_binding, _C:integral_component_of_membrane, _F:ATPase_activity, _P:culmination_involved_in_sorocarp_development, _P:sorocarp_morphogenesis	Adenosinetriphosphatase, _Nucleoside-triphosphate_phosphatase	ec:3.6.1, ec:3.6.1.3, ec:3.6.1.15, ec:3.6.3.43
Pldbra_eH_r1s028g10814	1	6.18933	2.48851	2.41084	-1	1.73844	6.06733	3.42383	ABC_transporter	F:ATP_binding, _P:transport, _P:cellular_process, _C:integral_component_of_membrane, _F:ATPase_activity, _P:developmental_process, _C:cell_part	Adenosinetriphosphatase, _Nucleoside-triphosphate_phosphatase	ec:3.6.1, ec:3.6.1.3, ec:3.6.1.15, ec:3.6.3.43
Pldbra_eH_r1s028g10824	1	4.98493	1.29392	3.59379	-1	2.33492	5.93412	2.5276	hypothetical_protein_PBRA_009158	NA	NA	NA
Pldbra_eH_r1s029g10913	1	3.50693	1.03837	3.27094	-1	2.44898	7.01262	2.86952	glutaredoxin	C:cell, _P:obsolete_electron_transport, _F:electron_transfer_activity, _F:protein_disulfide_oxidoreductase_activity, _P:electron_transport_chain, _P:cell_redox_homeostasis	NA	ec:1.8.1.9, ec:1.8.1.8
Pldbra_eH_r1s029g11032	1	7.3511	2.66419	2.6786	-1	3.96752	9.8419	2.47288	tetratricopeptide_repeat	C:membrane, _C:integral_component_of_membrane	NA	NA
Pldbra_eH_r1s029g11067	1	13.8219	4.78718	2.84485	-1	7.97039	21.9797	2.7584	zinc_finger_MYND_domain-containing_10	NA	NA	ec:3.4.11.18
Pldbra_eH_r1s030g11100	1	0.585173	0.0193285	14.9741	-1	0.326431	1.13927	3.68408	hypothetical_protein_PBRA_000633	F:binding	NA	NA
Pldbra_eH_r1s030g11122	1	0.850095	0.150626	4.59121	-1	0.625244	1.41774	2.37548	hypothetical_protein_PBRA_000614, _partial	NA	NA	NA
Pldbra_eH_r1s030g11158	1	249.812	65.7983	3.79247	-1	43.0657	208.891	4.84948	hypothetical_protein_PBRA_000585	NA	NA	NA
Pldbra_eH_r1s032g11439	1	3.36544	0.830032	3.87955	-1	0.835969	3.44186	3.98484	extracellular_solute-binding_family_1	F:G-protein_coupled_GABA_receptor_activity, _P:G-protein_coupled_glutamate_receptor_signaling_pathway, _C:integral_component_of_membrane	NA	ec:2.5.1.2
Pldbra_eH_r1s032g11454	1	6.37648	2.23188	2.74243	-1	2.46554	7.48749	3.02152	hypothetical_protein_PBRA_009138	F:nucleic_acid_binding, _F:aspartic-type_endopeptidase_activity, _P:proteolysis, _P:DNA_integration	NA	NA
Pldbra_eH_r1s033g11505	1	14.7195	4.86023	3.00097	-1	10.0195	24.2393	2.42409	Glycosyltransferase_uncharacterized	F:transferase_activity, _transferring_glycosyl_groups	NA	ec:2.4.2.38
Pldbra_eH_r1s033g11533	1	27.1441	8.53268	3.15677	-1	16.336	45.4184	2.77913	centrin_2	F:calcium_ion_binding	NA	ec:2.7.6.5
Pldbra_eH_r1s034g11599	1	8.63522	2.45012	3.4106	-1	3.72973	11.8007	3.15013	WD-40_repeat_domain-containing	F:protein_binding	NA	NA
Pldbra_eH_r1s035g11646	1	2.24521	0.606093	3.4365	-1	1.2962	2.92542	2.2247	hypothetical_protein_PBRA_009357	F:protein_kinase_activity, _F:ATP_binding, _P:protein_phosphorylation	NA	NA
Pldbra_eH_r1s035g11711	1	7.18229	2.74469	2.56522	-1	3.73915	14.1866	3.79628	probable_phospholipid-transporting_ATPase_7_isoform_X1	F:magnesium_ion_binding, _F:phospholipid-translocating_ATPase_activity, _F:ATP_binding, _P:cation_transport, _P:aminophospholipid_transport, _C:integral_component_of_membrane, _P:phospholipid_translocation	Adenosinetriphosphatase, _Phospholipid-translocating_ATPase, _Nucleoside-triphosphate_phosphatase	ec:3.6.1, ec:3.6.1.3, ec:3.6.3.1, ec:3.6.1.15, ec:3.1.3.96
Pldbra_eH_r1s037g11856	1	161.511	102.347	1.5766	-1	132.706	196.029	1.47668	Bleomycin_hydrolase	F:DNA_binding, _F:cysteine-type_endopeptidase_activity, _P:proteolysis	Acting_on_peptide_bonds_(peptidases)	ec:3.4.22, ec:3.4, ec:3.4.22.40
Pldbra_eH_r1s038g11954	1	26.3851	8.54614	3.05533	-1	14.1023	46.3027	3.28428	Dyneins_heavy_chain	P:cilium_or_flagellum-dependent_cell_motility, _F:microtubule_motor_activity, _F:ATP_binding, _C:axonemal_dynein_complex, _C:microtubule, _P:microtubule-based_movement, _F:ATPase_activity	Adenosinetriphosphatase, _Nucleoside-triphosphate_phosphatase	ec:3.6.1, ec:3.6.1.3, ec:3.6.1.15, ec:3.1.21.4
Pldbra_eH_r1s038g11968	1	9.86672	3.38626	2.84755	-1	5.48896	16.2153	2.95282	---NA---	NA	NA	ec:2.7.10.2
Pldbra_eH_r1s038g11970	1	4.05107	1.25098	3.05457	-1	1.98466	6.93461	3.462	---NA---	NA	NA	NA
Pldbra_eH_r1s038g11971	1	5.01198	1.63155	2.89488	-1	2.62895	7.91888	3.01608	---NA---	NA	NA	NA
Pldbra_eH_r1s038g11972	1	18.1613	5.68362	3.14929	-1	11.4484	31.6002	2.76415	kinesin-like_protein_KIF13B	F:microtubule_motor_activity, _F:ATP_binding, _C:microtubule, _P:microtubule-based_movement, _F:microtubule_binding, _C:tubulin_complex	Nucleoside-triphosphate_phosphatase	ec:3.6.1, ec:3.6.1.15, ec:2.7.12.1
Pldbra_eH_r1s040g12090	1	51.995	29.3607	1.76362	-1	36.2154	58.8492	1.62445	hypothetical_protein_PBRA_008888	F:binding	NA	NA
Pldbra_eH_r1s042g12180	1	3.66677	0.942141	3.74676	-1	1.55349	5.79244	3.65775	calcium/calmodulin-dependent_protein_kinase_type_IV-like	F:protein_kinase_activity, _F:ATP_binding, _P:protein_phosphorylation	NA	ec:2.7.11.10
Pldbra_eH_r1s044g12274	1	6.43812	1.50039	4.05665	-1	3.0822	9.64953	3.11513	predicted_protein	C:integral_component_of_membrane	NA	NA
Pldbra_eH_r1s044g12275	1	7.33132	1.96318	3.63441	-1	3.72998	9.99141	2.67169	vam6/Vps39-like_protein	F:protein_binding, _P:vesicle-mediated_transport	NA	ec:2.7.11.1
Pldbra_eH_r1s045g12328	1	8.86493	3.06927	2.8321	-1	4.07331	9.96753	2.43865	G-protein-coupled_receptor__family_3_protein_5	F:G-protein_coupled_GABA_receptor_activity, _P:chemotaxis, _P:G-protein_coupled_glutamate_receptor_signaling_pathway, _C:integral_component_of_membrane	NA	NA
Pldbra_eH_r1s047g12410	1	7.43103	2.55409	2.83589	-1	6.86303	15.6222	2.27669	Bardet-Biedl_syndrome_7_protein_homolog	F:protein_binding	NA	NA
Pldbra_eH_r1s053g12573	1	1.36773	0.343638	3.57348	-1	0.862191	2.18509	2.3953	hypothetical_protein_PBRA_009512	NA	NA	NA
Pldbra_eH_r1s056g12619	1	5.2796	1.46264	3.59407	-1	3.22772	9.41857	2.92029	putative_WD_repeat-containing_protein	F:protein_binding	NA	NA
Pldbra_eH_r1s058g12634	1	7.62351	2.00039	3.66851	-1	4.63549	12.6933	2.73773	peptidase_M14	P:metabolic_process, _F:hydrolase_activity, _acting_on_ester_bonds	NA	ec:3.5.1.114
Pldbra_eH_r1s058g12635	1	2.38139	0.328311	6.26964	-1	1.19665	3.7035	3.12315	peptidase_M14	P:metabolic_process, _F:hydrolase_activity, _acting_on_ester_bonds	NA	NA
