# Supplementary material for: Soil microbiota influences clubroot disease by modulating Plasmodiophora brassicae and Brassica napus transcriptomes
Source: Microb Biotechnol. 2020 Jul 19;13(5):1648–72. doi: 10.1111/1751-7915.13634 (PMC7415369; doi:10.1111/1751-7915.13634)
Supplement: Supplementary file 12 — Table S5. Effect of soil microbiota diversity levels on infected Yudal gene expression. A. Description of the 64 B. napus Yudal genes differentially expressed between H and L at Ti when infected by P. brassicae (−1: genes underexpressed at H compared to L; 1: genes overexpressed at H compared to L). B. Description of the 23 B. napus Yudal genes differentially expressed between H and L at Tf when infected by P. brassicae (−1: genes underexpressed at H compared to L; 1: genes overexpressed at H compared to L). [file MBT2-13-1648-s012.xlsx]

## Sheet: 64 B.napus Yudal DEGs Ti H vs L
S5 Table. Effect of soil microbiota diversity levels on infected Yudal gene expression.
A. Description of the 64 B. napus Yudal genes differentially expressed between H and L at Ti when infected by P. brassicae (-1: genes underexpressed at H compared to L; 1: genes overexpressed at H compared to L).
B. napus Gene	Yudal gene expression level	Yudal gene expression level	Yudal gene expression level	Fold change	Adjusted P-Value	Othologue A. thaliana	Description / Annotation
	in High compared to Low at Ti	in High at Ti	in Low at Ti
BnaA01g03830D	-1	42.124	88.373	2.10037	1.09273e-05	AT4G33040	Thioredoxin superfamily protein
BnaA03g07790D	-1	2.43399	14.8693	5.579	4.48661e-05	AT5G19855	ChaperoninNAlike RbcX protein
BnaA03g34310D	-1	153.076	246.003	1.60873	1.51608e-05	AT3G16850	Pectin lyaseNAlike superfamily protein
BnaA04g21850D	-1	223.704	497.309	2.23088	1.55168e-05	AT2G38170	cation exchanger 1
BnaA06g03570D	-1	1.41362	8.54555	5.5975	4.3541e-05	AT1G48690	AuxinNAresponsive GH3 family protein
BnaC01g41850D	-1	179.312	353.206	1.96321	4.5352e-05	AT4G15550	indoleNA3NAacetate betaNADNAglucosyltransferase
BnaC08g26010D	-1	273.54	512.062	1.8851	2.34729e-05	AT3G55120	ChalconeNAflavanone isomerase family protein
BnaA01g12960D	1	25.0019	6.90971	3.51251	4.05032e-05	AT4G23250	cysteineNArich RLK (RECEPTORNAlike protein kinase) 21
BnaA01g12970D	1	13.1614	1.37495	8.52075	3.75044e-05	AT4G23290	cysteineNArich RLK (RECEPTORNAlike protein kinase) 21
BnaA01g18450D	1	708.783	237.719	2.98365	4.85152e-05	AT4G15530	NA
BnaA01g28810D	1	70.3321	7.29388	9.42214	4.63351e-07	AT3G15356	Legume lectin family protein
BnaA02g04780D	1	231.929	105.35	2.21149	7.53171e-06	AT5G20250	Raffinose synthase family protein
BnaA02g30140D	1	54.0918	21.8332	2.459	1.87151e-05	AT5G48410.1	glutamate receptor 1.3
BnaA02g35770D	1	56.434	19.8387	2.75044	1.65536e-05	AT1G69930	glutathione SNAtransferase TAU 11
BnaA03g14120D	1	38.6146	2.06786	17.8209	4.28188e-06	AT2G30770	cytochrome P450, family 71, subfamily A, polypeptide 13
BnaA03g20310D	1	7303.49	2619.02	2.78855	3.93412e-05	AT2G43590	Chitinase family protein
BnaA03g22740D	1	327.412	180.293	1.81024	1.93451e-05	AT2G26530	Protein of unknown function (DUF1645)
BnaA03g25130D	1	195.65	53.0418	3.66441	5.93091e-06	AT4G12500	Bifunctional inhibitor/lipidNAtransfer protein/seed storage 2S albumin superfamily protein
BnaA03g60240D	1	42.6419	10.7141	3.84306	7.50607e-07	AT1G61560	Seven transmembrane MLO family protein
BnaA04g01360D	1	109.88	31.7787	3.48942	1.29417e-07	AT3G60140	Glycosyl hydrolase superfamily protein
BnaA04g03320D	1	70.8228	12.9954	5.45829	8.52424e-06	AT3G55970	jasmonateNAregulated gene 21
BnaA04g19930D	1	116.686	32.8306	3.54516	5.58291e-06	AT2G34030	CalciumNAbinding EFNAhand family protein
BnaA04g27530D	1	30.3553	5.00911	6.04622	2.94587e-08	AT3G60140	NA
BnaA05g03390D	1	21.8997	4.88628	4.41721	2.4234e-05	AT2G43535	trypsin inhibitor protein 1
BnaA05g03980D	1	67.1753	13.2707	4.97624	6.68294e-07	AT3G60120	beta glucosidase 27
BnaA05g06230D	1	31.1727	11.2025	2.66059	1.80151e-05	AT2G38940.1	phosphate transporter 1;4
BnaA05g12670D	1	161.775	44.0123	3.65464	7.63292e-06	AT2G29370	tropinone reductase
BnaA05g24740D	1	16.1362	3.91397	3.78907	3.98359e-05	0	NA
BnaA05g25490D	1	18.8167	3.6088	5.04273	2.59807e-05	AT3G13950	unknown protein; BEST Arabidopsis thaliana protein match is: unknown protein (TAIR:AT4G13266.1); Has 339 Blast hits to 265 proteins in 12 species: Archae NA 0; Bacteria NA 0; Metazoa NA 0; Fungi NA 0; Plants NA 339; Viruses NA 0; Other Eukaryotes NA 0 (source: NCBI BLink).
BnaA06g01730D	1	685.394	179.112	3.82984	2.29775e-06	AT3G15450.1	Aluminium induced protein with YGL and LRDR motifs
BnaA06g17510D	1	323.229	130.653	2.47737	2.38476e-07	AT3G47340	glutamineNAdependent asparagine synthase 1
BnaA07g03730D	1	575.633	277.215	2.06976	4.27752e-06	Bra001988	SNAadenosylNALNAmethionineNAdependent methyltransferases superfamily protein
BnaA07g35600D	1	1925.02	862.81	2.2327	3.56606e-07	AT1G15690.1	Inorganic H pyrophosphatase family protein
BnaA08g21450D	1	595.608	314.033	1.89363	3.22271e-05	AT1G21130	ONAmethyltransferase family protein
BnaA08g27280D	1	82.4656	21.4934	3.78703	3.5988e-05	AT1G02950	glutathione SNAtransferase 6
BnaA09g00870D	1	497.355	75.1005	6.61004	4.58879e-05	AT4G02520	glutathione SNAtransferase F3
BnaA09g13770D	1	317.22	208.826	1.51387	4.71351e-05	AT1G61390	SNAdomainNA1 29
BnaA09g28900D	1	76.4407	28.9745	2.61099	3.21046e-05	AT1G26420	FADNAbinding Berberine family protein
BnaA09g41170D	1	32.9001	2.73497	11.4441	6.24e-08	AT2G24850	tyrosine aminotransferase 3
BnaA09g46440D	1	862.684	591.751	1.45842	6.02213e-07	AT1G13210	autoinhibited Ca2+/ATPase II
BnaA09g53990D	1	52.9071	13.4866	3.84077	7.64773e-06	AT1G32100	pinoresinol reductase 1
BnaAnng13720D	1	1948.35	1003.85	1.94081	2.52029e-07	AT5G07440	NA
BnaC01g36670D	1	117.348	22.8781	5.08556	3.75588e-05	AT3G14630	NA
BnaC01g41330D	1	21.954	3.04604	6.75196	2.36195e-06	AT4G19970	CONTAINS InterPro DOMAIN/s: NucleotideNAdiphosphoNAsugar transferase, predicted (InterPro:IPR005069); BEST Arabidopsis thaliana protein match is: NucleotideNAdiphosphoNAsugar transferase family protein (TAIR:AT5G44820.1); Has 801 Blast hits to 466 proteins in 35 species: Archae NA 0; Bacteria NA 0; Metazoa NA 2; Fungi NA 0; Plants NA 750; Viruses NA 0; Other Eukaryotes NA 49 (source: NCBI BLink).
BnaC02g01610D	1	165.761	86.7919	1.90989	2.71834e-06	AT5G07440	glutamate dehydrogenase 2
BnaC02g43390D	1	26.7215	4.70177	5.50961	3.11767e-06	AT5G64905	0
BnaC03g17010D	1	14.1634	3.13406	4.34704	4.77072e-05	AT2G30540	Thioredoxin superfamily protein
BnaC03g17080D	1	30.9768	0.692918	38.5009	2.16815e-06	AT2G30770	NA
BnaC03g34490D	1	154.432	89.5375	1.72518	3.80755e-05	AT3G05960	sugar transporter 6
BnaC03g59990D	1	1024.25	563.227	1.82163	3.03749e-05	AT4G38470	ACTNAlike protein tyrosine kinase family protein
BnaC03g75390D	1	74.6005	29.1891	2.58153	7.12248e-06	AT3G47340	glutamineNAdependent asparagine synthase 1
BnaC04g22390D	1	251.323	83.9973	3.00141	3.64613e-05	AT3G60140	Glycosyl hydrolase superfamily protein
BnaC04g28910D	1	17.8939	3.03831	5.52643	3.75515e-05	AT5G24150.1	FAD/NAD(P)NAbinding oxidoreductase family protein
BnaC04g45990D	1	182.189	22.5335	8.05472	1.35846e-08	AT2G38900	Serine protease inhibitor, potato inhibitor INAtype family protein
BnaC05g16380D	1	263.173	110.832	2.36179	2.93841e-07	0	NA
BnaC07g01430D	1	60.5804	18.9867	3.21487	8.23514e-10	AT2G19800	myoNAinositol oxygenase 2
BnaC07g09260D	1	237.596	150.9	1.56666	5.06197e-05	AT1G30040	gibberellin 2NAoxidase
BnaC08g25010D	1	563.819	369.77	1.523	4.91501e-05	AT3G54150	SNAadenosylNALNAmethionineNAdependent methyltransferases superfamily protein
BnaC08g40500D	1	903.756	637.648	1.41838	1.02039e-05	AT1G13210	autoinhibited Ca2+/ATPase II
BnaC09g16910D	1	1658.97	355.444	4.66595	1.36746e-07	0	GDSLNAlike Lipase/Acylhydrolase superfamily protein
BnaC09g43040D	1	9.4783	1.03665	8.68524	2.40079e-05	AT5G14470	GHMP kinase family protein
BnaCnng13230D	1	170.042	68.617	2.46579	1.4297e-06	AT5G65690	phosphoenolpyruvate carboxykinase 2
BnaCnng27780D	1	375.093	116.675	3.21659	3.87718e-05	AT4G15530	pyruvate orthophosphate dikinase
BnaCnng72260D	1	464.095	207.357	2.24501	1.18891e-07	AT3G47340	glutamineNAdependent asparagine synthase 1

## Sheet: 23 B.napus Yudal DEGs Tf H vs L
S5 Table. Effect of soil microbiota diversity levels on infected Yudal gene expression.
B. Description of the 23 B. napus Yudal genes differentially expressed between H and L at Tf when infected by P. brassicae (-1: genes underexpressed at H compared to L; 1: genes overexpressed at H compared to L).
B. napus Gene	Yudal gene expression level	Yudal gene expression level	Yudal gene expression level	Fold change	Adjusted P-Value	Othologue A. thaliana	Description / Annotation
	in High compared to Low at Tf	in High at Tf	in Low at Tf
BnaA01g08510D	-1	63.7097	189.84	2.95738	1.04504e-05	AT4G17615	NA
BnaA01g25950D	-1	364.617	867.155	2.36553	1.21903e-05	AT3G19680	Protein of unknown function (DUF1005)
BnaA03g40690D	-1	184.264	584.283	3.15687	8.88748e-06	AT3G50060	myb domain protein 77
BnaA03g48280D	-1	189.446	302.635	1.58173	1.83875e-06	AT4G26820	CoNAchaperone GrpE family protein
BnaA06g04070D	-1	11.9098	43.9401	3.31093	3.25108e-06	AT1G36160.2	acetylNACoA carboxylase 1
BnaA06g11740D	-1	60.9781	108.773	1.78862	9.04714e-06	AT1G17460	TRFNAlike 3
BnaA07g05610D	-1	1822.16	2755.98	1.50883	1.09699e-05	AT5G42020.1	Heat shock protein 70 (Hsp 70) family protein
BnaA10g26760D	-1	634.108	928.329	1.46	5.219e-06	AT5G03160	homolog of mamallian P58IPK
BnaC01g33150D	-1	592.957	1360.29	2.29113	1.63657e-05	AT3G19680	Protein of unknown function (DUF1005)
BnaC02g22290D	-1	6.74777	28.8671	3.74998	4.40989e-06	0	NA
BnaC03g49670D	-1	94.4324	247.451	2.52446	9.94034e-07	AT5G64510	unknown protein; FUNCTIONS IN: molecular_function unknown; INVOLVED IN: biological_process unknown; LOCATED IN: endomembrane system; EXPRESSED IN: 17 plant structures; EXPRESSED DURING: 10 growth stages; Has 35333 Blast hits to 34131 proteins in 2444 species: Archae NA 798; Bacteria NA 22429; Metazoa NA 974; Fungi NA 991; Plants NA 531; Viruses NA 0; Other Eukaryotes NA 9610 (source: NCBI BLink).
BnaC06g15420D	-1	534.562	1026.83	1.91113	1.18526e-05	AT3G54810	PlantNAspecific GATANAtype zinc finger transcription factor family protein
BnaC07g31640D	-1	547.555	1370.7	2.49391	6.50202e-06	AT3G50060	myb domain protein 77
BnaC08g48630D	-1	326.81	966.308	2.94854	1.55607e-05	AT3G50060	myb domain protein 77
BnaC09g18860D	-1	429.432	1547.24	3.59293	7.87791e-06	AT5G45340	cytochrome P450, family 707, subfamily A, polypeptide 3
BnaA03g32650D	1	598.22	318.116	1.8828	9.67092e-06	AT3G13100	multidrug resistanceNAassociated protein 3
BnaA03g55570D	1	14.2142	0	112.521	1.75507e-05	AT5G07010	sulfotransferase 2A
BnaA05g07580D	1	67.1374	16.4793	4.03633	1.28507e-06	AT2G36800	donNAglucosyltransferase 1
BnaA09g50540D	1	29.0611	6.89863	4.21055	1.12963e-05	AT1G04380	2NAoxoglutarate (2OG) and Fe(II)NAdependent oxygenase superfamily protein
BnaAnng01940D	1	63.3816	11.1067	5.52384	9.87795e-06	AT5G07010	sulfotransferase 2A
BnaAnng38720D	1	23.7635	7.16428	3.38993	5.66201e-06	AT2G04040	MATE efflux family protein
BnaC01g29150D	1	18.1055	0.105212	78.1633	2.08682e-06	AT3G59930.1	Encodes a defensinNAlike (DEFL) family protein.
BnaC08g12000D	1	709.881	310.357	2.28158	7.64578e-07	AT4G25310	2NAoxoglutarate (2OG) and Fe(II)NAdependent oxygenase superfamily protein
